# Supplementary material for: Toxicogenomics profiling of bone marrow from rats treated with topotecan in combination with oxaliplatin: a mechanistic strategy to inform combination toxicity
Source: Front Genet. 2015 Feb 12;6:14. doi: 10.3389/fgene.2015.00014 (PMC4325931; doi:10.3389/fgene.2015.00014)
Supplement: Supplementary file 1 [file Presentation1.ZIP]

Archive with 20 entries (19 files):
- Supplementary Material/
- Supplementary Material/Supplementary_Image_1_A.TIF
- Supplementary Material/Supplementary_Image_1_B.TIF
- Supplementary Material/Supplementary_Image_1_C.TIF
- Supplementary Material/Supplementary_Image_2.TIF
- Supplementary Material/Supplementary_Image_3.TIFF
- Supplementary Material/Supplementary_Image_4.TIFF
- Supplementary Material/Supplementary_Image_5.TIFF
- Supplementary Material/Supplementary_Table_1.XLS
- Supplementary Material/Supplementary_Table_10.XLSX
- Supplementary Material/Supplementary_Table_11.XLSX
- Supplementary Material/Supplementary_Table_12.XLSX
- Supplementary Material/Supplementary_Table_2.XLS
- Supplementary Material/Supplementary_Table_3.XLS
- Supplementary Material/Supplementary_Table_4.XLS
- Supplementary Material/Supplementary_Table_5.XLSX
- Supplementary Material/Supplementary_Table_6.XLSX
- Supplementary Material/Supplementary_Table_7.XLSX
- Supplementary Material/Supplementary_Table_8.XLSX
- Supplementary Material/Supplementary_Table_9.XLSX
