# Supplementary material for: Toxicogenomics profiling of bone marrow from rats treated with topotecan in combination with oxaliplatin: a mechanistic strategy to inform combination toxicity
Source: Front Genet. 2015 Feb 12;6:14. doi: 10.3389/fgene.2015.00014 (PMC4325931; doi:10.3389/fgene.2015.00014)
Supplement: Supplementary file 1 [file Presentation1.ZIP › Supplementary Material/Supplementary_Table_1.XLS]

## Sheet: Sheet1
group	Symbol	Entrez Gene Name	Pattern Number	Control D5W	Control NaCl	Topotecan followed by D5W	Oxaliplatin followed by NaCl	Toptecan followed by Oxaliplatin	Oxaliplatin followed by Topotecan	NaCl followed by Oxaliplatin	D5W followed by Topotecan	Hours Post Treatment
1371015_at	MX1	myxovirus (influenza virus) resistance 1, interferon-inducible protein p78 (mouse)	5	-0.0003925	0.32783	16.6168	10.8332	34.3355	18.3095	4.59389	12.5992	24
1368530_at	MMP12	matrix metallopeptidase 12 (macrophage elastase)	1	0.494665	-0.33162	11.5663	15.1056	54.719	31.2617	12.977	22.8198	24
1376908_at	IFIT3	interferon-induced protein with tetratricopeptide repeats 3	5	-0.00059	-0.32501	10.3441	10.2063	30.0478	16.4746	5.8674	7.95468	24
1393187_at			5	-0.49834	-0.33299	7.23521	5.92247	12.1976	10.7707	3.90152	8.16347	24
1367570_at	TAGLN	transgelin	1	-0.0004275	-0.328253	6.9231	5.80848	17.7121	12.0902	8.79633	9.14556	24
1373401_at	TNC	tenascin C	1	0.4945	0.32183	6.80397	6.61484	8.26604	5.43461	7.74847	5.86376	24
1367712_at	TIMP1	TIMP metallopeptidase inhibitor 1	3	-0.490488	0.329887	6.51105	3.30113	14.3296	9.40138	4.1928	8.13829	24
1387134_at	SLFN12	schlafen family member 12	5	-0.000565	0.313333	5.86318	5.75257	9.38668	9.03352	3.70427	6.7102	24
1367949_at	PENK	proenkephalin	3	0.00234	0.332073	5.64006	3.36281	13.1081	9.91105	4.73043	7.30792	24
1371310_s_at	SERPINH1	serpin peptidase inhibitor, clade H (heat shock protein 47), member 1, (collagen binding protein 1)	1	0.495962	0.328973	5.54176	5.21103	9.29199	7.70846	5.97433	6.56527	24
1383075_at	CCND1	cyclin D1	1	-0.0005075	0.333323	5.43951	5.57785	8.4945	5.50547	3.75166	5.79732	24
1376481_at	ADAMTS9	ADAM metallopeptidase with thrombospondin type 1 motif, 9	1	0.494557	0.330867	5.16052	5.91777	8.68305	8.21523	5.01921	7.36395	24
1373463_at	COL5A2	collagen, type V, alpha 2	1	0.487497	-0.3329	5.13706	3.85566	6.2129	6.07572	4.07332	4.20866	24
1367973_at	CCL13	chemokine (C-C motif) ligand 13	3	-0.0026175	0.290223	4.7426	4.85085	17.1765	11.1749	5.79317	6.04261	24
1379285_at	RTP4	receptor (chemosensory) transporter protein 4	2	0.0003975	-0.33329	4.69236	4.3781	11.1181	6.45288	2.86819	4.47546	24
1384770_at			1	0.00012	0.3332	4.56029	4.54111	7.39021	6.12786	6.01292	5.88961	24
1387232_at	BMP4	bone morphogenetic protein 4	1	-0.497745	0.330627	4.54713	5.67979	9.16063	9.32738	5.61544	7.71795	24
1383564_at	IRF7	interferon regulatory factor 7	2	-0.0012725	0.32519	4.52985	3.67577	9.56542	5.0502	3.07416	3.41858	24
1387197_at	OMD	osteomodulin	1	0.00074	-0.33248	4.47319	3.53383	7.12384	4.44273	4.24134	3.9118	24
1370895_at	COL5A2	collagen, type V, alpha 2	1	0.488737	-0.331303	4.43449	3.55676	5.52231	5.28026	3.96883	3.66239	24
1376845_at	IFI27L2	interferon, alpha-inducible protein 27-like 2	2	-0.422235	-0.33316	4.42135	7.44301	15.1464	9.46312	4.72648	7.6921	24
1367691_at	PRKCDBP	protein kinase C, delta binding protein	1	0.499848	0.32928	4.42087	5.42978	9.95453	8.0309	5.36144	7.06625	24
1367896_at	CA3	carbonic anhydrase III, muscle specific	1	-0.104087	-0.328303	4.42007	7.7664	6.68746	8.66515	5.14868	9.87701	24
1368059_at	CRYM	crystallin, mu	1	0.496235	-0.33281	4.31523	5.72039	8.54337	7.70421	5.04732	7.16885	24
1371643_at	CCND1	cyclin D1	1	0.0006025	-0.333303	4.2599	4.95459	7.25503	5.48794	3.94197	5.15812	24
1367562_at	SPARC	secreted protein, acidic, cysteine-rich (osteonectin)	1	-0.010125	0.33315	4.25915	3.18834	5.15196	3.47237	3.96867	2.96251	24
1398270_at	BMP2	bone morphogenetic protein 2	1	-0.0003175	-0.333103	4.17804	5.48532	9.5638	8.44036	5.1006	5.34609	24
1367654_at	FAT1	FAT tumor suppressor homolog 1 (Drosophila)	1	-0.0059725	0.332813	4.14368	5.20623	7.44227	7.2989	5.92431	6.08496	24
1372947_at	PLS3	plastin 3	1	0.498397	0.333107	4.13298	4.11796	7.57531	5.47034	4.99006	4.78971	24
1373628_at			3	-0.499905	-0.332953	4.11728	4.69667	20.3361	13.7458	3.78941	6.83485	24
1371861_at			1	6.25e-05	0.325023	4.08801	4.72358	7.27853	6.54092	4.89858	5.5601	24
1383697_at			1	0.0028275	-0.328303	4.03523	4.56953	5.36728	5.35537	4.62851	4.58536	24
1371924_at	OLFML3	olfactomedin-like 3	1	-0.496985	0.33154	3.95134	4.8008	7.34553	6.57446	5.09644	5.803	24
1381228_at			2	-0.0034475	0.333313	3.89119	3.67142	8.59075	4.90307	2.74566	3.1028	24
1388569_at	SERPINF1	serpin peptidase inhibitor, clade F (alpha-2 antiplasmin, pigment epithelium derived factor), member 1	1	-0.0030575	0.328833	3.84692	3.2988	5.44118	4.30215	3.91751	3.36243	24
1386912_at	PCOLCE	procollagen C-endopeptidase enhancer	1	-0.000845	0.331793	3.83698	4.5051	7.71912	6.74646	4.38204	5.15085	24
1386884_at	HTRA1	HtrA serine peptidase 1	1	-0.0005525	0.33255	3.71063	3.49701	6.86015	4.71476	3.73538	4.66125	24
1392349_at	SLC5A3	solute carrier family 5 (sodium/myo-inositol cotransporter), member 3	1	0.000805	-0.32941	3.70642	3.31524	4.90296	4.03208	3.25566	3.32436	24
1388879_at	ABI3BP	ABI family, member 3 (NESH) binding protein	3	0.499815	-0.332697	3.70137	3.0781	6.18052	3.77824	3.09561	4.3696	24
1376693_at	SAMD9	sterile alpha motif domain containing 9	2	0.49832	0.328793	3.6759	3.83473	8.98076	5.1491	2.45888	2.7058	24
1388936_at	CDH11	cadherin 11, type 2, OB-cadherin (osteoblast)	1	0.0001125	0.332	3.66093	4.47867	6.64331	5.89712	4.63741	5.00669	24
1373333_at	Arxes1/Arxes2	adipocyte-related X-chromosome expressed sequence 2	1	7.5e-05	0.32776	3.59287	4.78452	10.9135	7.83777	5.19929	7.34243	24
1371762_at	RBP4	retinol binding protein 4, plasma	1	-0.0036325	0.333023	3.59268	4.49815	6.16403	5.0846	4.47484	5.30942	24
1370902_at	AKR1B10	aldo-keto reductase family 1, member B10 (aldose reductase)	3	-0.00023	-0.32313	3.5894	4.14854	13.7271	13.5765	6.03582	6.79415	24
1368187_at	GPNMB	glycoprotein (transmembrane) nmb	1	0.49308	0.333003	3.48349	3.74566	5.39141	4.25807	4.21505	3.38024	24
1373523_at	FCGR3A	Fc fragment of IgG, low affinity IIIa, receptor (CD16a)	2	-0.0005325	-0.33319	3.44306	3.35214	7.21439	3.52271	3.76492	2.74207	24
1367631_at	CTGF	connective tissue growth factor	1	-0.0006675	0.327117	3.44142	5.32749	10.9761	9.19635	6.51872	5.01989	24
1388705_at	SELM	selenoprotein M	1	-2.5e-06	0.33275	3.39314	3.1469	6.60784	5.06707	3.3999	4.22501	24
1373829_at	FGFR2	fibroblast growth factor receptor 2	1	-0.499497	0.328737	3.38412	3.19897	5.80994	4.53078	4.10841	3.96088	24
1389966_at			1	-0.498805	-0.330017	3.37668	3.88478	6.87055	4.88042	3.6755	4.02231	24
1389287_at			1	-0.49937	-0.33158	3.37463	3.98499	8.0894	6.4199	4.22675	4.95176	24
1372125_at	GPX7	glutathione peroxidase 7	1	0.0002675	-0.33271	3.37047	2.91172	5.37455	4.08138	3.11218	3.8461	24
1375043_at	FOS	FBJ murine osteosarcoma viral oncogene homolog	3	-0.00027	-0.325907	3.36271	2.08689	7.23033	3.78248	2.25075	3.4079	24
1387769_a_at	ID3	inhibitor of DNA binding 3, dominant negative helix-loop-helix protein	1	0.498877	0.315977	3.3501	4.65435	7.09492	6.26725	4.40568	5.24202	24
1391936_a_at			1	-0.000205	0.328557	3.33914	2.94779	4.68971	4.73781	3.45	3.73868	24
1388439_at	FKBP10	FK506 binding protein 10, 65 kDa	1	0.0010675	0.331827	3.31368	2.86967	4.27067	3.70837	3.22464	3.31958	24
1377367_at	KAZALD1	Kazal-type serine peptidase inhibitor domain 1	1	0.00057	-0.33229	3.30341	3.39583	5.51352	4.99466	2.98908	4.6388	24
1389918_at	PALLD	palladin, cytoskeletal associated protein	1	0.010805	-0.329397	3.28178	3.5278	5.87889	5.97706	2.97192	3.77583	24
1373674_at	MFAP5	microfibrillar associated protein 5	1	0.008655	0.331127	3.274	4.42298	4.64975	4.50661	4.5134	5.44146	24
1384180_at	IFIT2	interferon-induced protein with tetratricopeptide repeats 2	2	-5e-06	0.331857	3.2223	4.20799	7.21555	4.67064	2.59891	2.59498	24
1368463_at	VEGFC	vascular endothelial growth factor C	1	0.00057	-0.328137	3.21562	3.91982	6.35062	5.075	4.01981	4.36628	24
1386977_at	CA3	carbonic anhydrase III, muscle specific	1	-0.01374	-0.332143	3.19612	6.19734	5.83103	7.28666	4.90836	8.97001	24
1386953_at	HSD11B1	hydroxysteroid (11-beta) dehydrogenase 1	1	-0.0018975	-0.324563	3.19425	3.10271	4.09286	3.23349	3.37746	4.14374	24
1372219_at	TPM2	tropomyosin 2 (beta)	1	-0.0009775	-0.323017	3.17771	3.58785	7.2013	5.11853	4.11501	4.05713	24
1387770_at	Ifi27l1	interferon, alpha-inducible protein 27 like 1	5	-0.498215	0.314917	3.16406	3.91402	6.02909	4.73697	2.66702	4.11553	24
1389295_at	OLFML2B	olfactomedin-like 2B	1	-0.498422	0.333323	3.16082	3.66306	5.94329	4.54384	3.73943	4.02373	24
1372750_at			1	0.482822	-0.33299	3.12924	3.42149	7.13505	6.66507	4.30908	3.69908	24
1389911_at	METRNL	meteorin, glial cell differentiation regulator-like	3	-0.0013	0.333267	3.1273	2.56478	4.46204	4.26235	2.78685	3.60903	24
1371331_at			1	-3.25e-05	-0.332563	3.12618	3.27199	6.284	4.95861	3.65194	4.44903	24
1371152_a_at	OAS1	2'-5'-oligoadenylate synthetase 1, 40/46kDa	5	-0.0017975	-0.331073	3.10275	3.98614	7.74415	7.14846	3.04869	4.68161	24
1375267_at	PPIC	peptidylprolyl isomerase C (cyclophilin C)	1	-0.496685	-0.3285	3.09849	3.89229	5.87735	4.79334	3.83467	4.44025	24
1370048_at	LPAR1	lysophosphatidic acid receptor 1	1	-0.0004	0.331547	3.08264	3.64408	4.29704	4.84085	3.06945	3.85559	24
1370161_at	CCDC80	coiled-coil domain containing 80	1	4.75e-05	0.330673	3.08251	3.82095	6.45341	5.07339	4.37198	4.02028	24
1381190_at	LMO7	LIM domain 7	1	0.499723	0.333023	3.07865	3.02673	5.6062	4.45672	3.26825	4.058	24
1372002_at	GJA1	gap junction protein, alpha 1, 43kDa	1	0.000335	-0.333123	3.07375	2.98322	4.44256	3.88673	3.19573	3.50911	24
1368822_at	FSTL1	follistatin-like 1	1	-0.0019075	0.33258	3.06507	3.0873	5.48588	4.65088	3.73264	4.2278	24
1368671_at	SRPX	sushi-repeat containing protein, X-linked	1	-0.001325	0.333277	3.05608	3.90892	5.38653	4.8609	3.53015	4.25142	24
1373128_at	RCN3	reticulocalbin 3, EF-hand calcium binding domain	1	0.0001175	0.332797	3.05394	2.63946	4.39672	2.95777	2.70241	3.63049	24
1372282_at	GPX8	glutathione peroxidase 8 (putative)	3	7.5e-05	0.332423	3.03566	2.14724	5.12787	3.31639	2.62101	3.17494	24
1373000_at	SRPX2	sushi-repeat containing protein, X-linked 2	1	-0.499507	0.332233	3.01818	3.56212	6.7616	5.89792	3.1393	5.77297	24
1370301_at	MMP2	matrix metallopeptidase 2 (gelatinase A, 72kDa gelatinase, 72kDa type IV collagenase)	1	0.00013	-0.33215	3.01399	6.32065	9.88133	10.3751	5.07605	3.96454	24
1393240_at	EFEMP2	EGF containing fibulin-like extracellular matrix protein 2	1	0.497335	0.333313	3.00244	3.60268	5.172	4.63964	3.13486	4.03226	24
1373210_at	LAMB1	laminin, beta 1	1	0.0002225	-0.332837	2.99913	3.64626	6.70432	4.68512	3.54276	3.43631	24
1378443_at	SLAMF9	SLAM family member 9	2	-9.25e-05	0.332787	2.98973	2.62545	5.96603	3.15042	2.17184	3.22993	24
1371412_a_at	NREP	neuronal regeneration related protein homolog (rat)	1	-0.494635	-0.33027	2.98363	3.13463	6.51545	4.3716	3.14732	3.76037	24
1377161_at			1	0.495815	0.331267	2.98331	3.23071	6.94978	5.11331	2.90812	5.13335	24
1371139_at	PLS3	plastin 3	1	-3.25e-05	0.328493	2.98241	3.39814	6.1724	4.99484	4.58824	4.18127	24
1386895_at	MAGED1	melanoma antigen family D, 1	1	-0.0010425	0.333167	2.97616	3.04438	6.37205	5.14126	3.67082	4.31418	24
1373152_at	PRSS23	protease, serine, 23	1	-0.0014325	-0.331493	2.96802	3.30991	7.38051	5.57388	3.55221	4.45158	24
1387945_at	TARP	TCR gamma alternate reading frame protein	4	0.00056	-0.331037	2.96727	2.73969	4.5909	4.0294	2.95024	3.68103	24
1383794_at	NDNF	neuron-derived neurotrophic factor	1	0.000625	-0.33301	2.94837	3.11803	4.55858	4.67884	3.28031	4.17117	24
1383589_at			1	0.0001225	0.333153	2.90803	3.9026	6.33134	5.64714	3.45759	4.23499	24
1368618_at	GRB14	growth factor receptor-bound protein 14	1	-0.002215	0.330337	2.8979	2.72469	5.71101	5.05199	3.11508	4.09436	24
1372473_at	TJP1	tight junction protein 1 (zona occludens 1)	1	-0.0001	0.33256	2.87728	2.85829	4.71226	3.6111	3.7578	2.61189	24
1388109_at	GPR116	G protein-coupled receptor 116	1	-0.498895	0.3331	2.86497	3.34848	5.35426	4.20686	4.05916	3.65596	24
1388880_at			5	0.497035	-0.330133	2.85325	3.31146	4.79469	4.48609	2.15814	3.31339	24
1379791_at	CD3E	CD3e molecule, epsilon (CD3-TCR complex)	5	-0.002925	-0.329277	2.8492	3.61349	5.03972	5.77607	3.61493	3.36931	24
1398373_at	B3GALNT1	beta-1,3-N-acetylgalactosaminyltransferase 1 (globoside blood group)	3	0.00031	-0.331727	2.847	3.13391	8.03465	5.22647	2.82013	4.58978	24
1372585_at			2	-0.00013	-0.331197	2.82401	2.74841	4.99164	3.40534	2.71988	2.65447	24
1392489_at			3	0.0002975	0.330973	2.78328	2.6301	5.86388	4.3831	2.66658	3.3161	24
1373156_at	ARMCX2	armadillo repeat containing, X-linked 2	1	0.0011575	-0.331423	2.78059	2.97002	4.95706	3.89798	2.94884	3.468	24
1392140_at			1	0.0001475	0.330637	2.76872	2.66177	4.65059	4.56594	2.95553	3.19003	24
1380071_at			5	-0.49956	0.326713	2.75137	3.43605	6.2005	4.13675	2.51789	2.32281	24
1371017_at			4	-0.490997	0.329187	2.73243	2.58313	4.13097	4.09702	3.1056	3.58103	24
1376197_at	TCF7	transcription factor 7 (T-cell specific, HMG-box)	5	0.496663	-0.332637	2.69355	3.92602	4.35241	5.32747	3.40518	3.56814	24
1377497_at	OASL	2'-5'-oligoadenylate synthetase-like	5	0.00018	-0.332943	2.67224	3.53171	5.80278	4.80624	2.08552	3.09662	24
1383047_at	GAS6	growth arrest-specific 6	1	-0.0001725	0.32836	2.65943	3.95623	4.30693	4.28134	3.26817	4.4119	24
1373535_at	ENAH	enabled homolog (Drosophila)	3	0.00032	-0.333197	2.65893	2.30004	5.1032	3.29506	2.76125	3.29845	24
1393469_at			1	0.0010475	0.33277	2.63954	2.1404	5.17653	4.22645	2.47071	3.48964	24
1387843_at	FST	follistatin	1	0.498862	-0.3324	2.62913	3.14986	5.03323	5.83992	2.71888	3.55762	24
1371016_at	LOC290071	similar to RIKEN cDNA A430107P09 gene	5	0.0006125	0.332993	2.62309	2.85428	3.99553	4.1766	3.05543	2.56649	24
1387276_at	Dclk1	doublecortin-like kinase 1	1	0.49861	0.33196	2.62235	2.95382	7.43855	5.50805	2.80811	4.19175	24
1368990_at	CYP1B1	cytochrome P450, family 1, subfamily B, polypeptide 1	1	0.0001125	0.32629	2.597	2.88516	4.46786	4.02724	2.80269	3.51352	24
1392637_at			5	2e-05	0.330953	2.58873	2.48749	4.29246	3.87565	1.53847	2.51645	24
1373922_at			1	8e-05	-0.328883	2.58864	2.64569	4.0315	3.66941	2.80887	2.87084	24
1374060_at			1	0.0012975	-0.33008	2.5874	3.31248	4.7934	4.84016	3.13428	4.49737	24
1392842_at			5	-0.000165	-0.329477	2.58488	2.80269	4.12948	3.7953	1.89667	2.78317	24
1377626_at	LOC690768	hypothetical protein LOC690768	2	0.0016675	-0.332823	2.57003	2.84839	5.95641	3.92069	2.04536	3.18939	24
1387817_at	D4S234E	DNA segment on chromosome 4 (unique) 234 expressed sequence	1	7.5e-06	0.332777	2.56823	2.50152	4.04444	3.51821	2.5812	3.0684	24
1370166_at	SDC2	syndecan 2	1	2.25e-05	0.329803	2.55029	2.67485	4.75874	3.41848	3.4608	2.81423	24
1382017_at	LOC100359971	hypothetical protein LOC100359971	1	0.0002725	0.33308	2.54733	3.25482	8.45866	7.26181	3.66489	4.8716	24
1371150_at	CCND1	cyclin D1	1	-0.499613	-0.333003	2.52798	2.87934	4.20596	3.44922	2.4438	3.48102	24
1376071_at			3	0.49986	0.331137	2.51404	2.59438	5.1959	4.1579	2.78692	3.73968	24
1390192_at	SLC27A3	solute carrier family 27 (fatty acid transporter), member 3	1	0.00125	0.33166	2.51101	4.50551	6.67734	6.16704	4.41634	4.03556	24
1376151_a_at	LOC100365106	rCG32755-like	5	-1e-05	-0.332637	2.50009	3.22466	5.36661	4.85267	2.00832	2.72922	24
1370927_at	COL12A1	collagen, type XII, alpha 1	1	-0.0002875	0.332263	2.494	2.87803	4.24981	3.38797	2.63451	2.68677	24
1369665_a_at	IL18	interleukin 18 (interferon-gamma-inducing factor)	3	-0.0007175	-0.333307	2.48683	2.05398	4.04974	2.57408	2.12526	2.60265	24
1387259_at	CDH2	cadherin 2, type 1, N-cadherin (neuronal)	1	3.75e-05	-0.33015	2.47249	2.94727	4.16263	4.45017	2.61441	3.48586	24
1383266_at	SFRP1	secreted frizzled-related protein 1	1	-0.49891	-0.33325	2.46373	2.65589	4.49958	2.98787	2.68329	2.95383	24
1369720_at	MYO1B	myosin IB	1	-0.000765	-0.32925	2.4595	2.79459	4.97942	4.41748	3.65558	2.74494	24
1387394_at	IL2RB	interleukin 2 receptor, beta	5	-0.497698	0.332313	2.42334	2.85194	4.2644	5.06758	2.57274	2.9891	24
1397304_at	Igtp	interferon gamma induced GTPase	5	-0.000525	0.3317	2.40087	3.15025	5.91434	4.45615	2.26067	2.79866	24
1384182_at	FERMT2	fermitin family member 2	1	7.5e-06	0.332723	2.39795	2.91833	4.26512	4.09978	2.90592	3.25867	24
1372439_at	COL4A1	collagen, type IV, alpha 1	1	0.000205	0.331613	2.39793	3.20702	5.98444	4.09878	3.38895	3.26186	24
1375377_at	IGSF3	immunoglobulin superfamily, member 3	1	-0.000395	0.328543	2.38855	2.90849	4.50138	4.43413	3.20295	3.32507	24
1376706_at	TMEM47	transmembrane protein 47	1	0.498795	-0.329977	2.37981	3.00359	4.57602	4.22805	2.84505	3.14885	24
1386965_at	LPL	lipoprotein lipase	1	-0.0048175	0.332633	2.37717	5.5288	6.03586	6.34628	3.95707	5.18459	24
1369640_at	GJA1	gap junction protein, alpha 1, 43kDa	1	0.001075	0.33257	2.36772	2.87172	4.74483	4.37339	3.94336	3.43171	24
1387122_at	PLAGL1	pleiomorphic adenoma gene-like 1	1	-0.0002375	0.33282	2.36271	2.78883	4.26086	3.79466	2.04117	3.04168	24
1376193_at			1	0.0004175	-0.332317	2.3616	3.39715	4.93398	3.68275	3.21178	3.29426	24
1387015_at	Pfn2	profilin 2	1	-0.00015	0.33311	2.35926	2.6185	5.68452	4.41842	3.00647	3.69124	24
1372064_at	CXCL16	chemokine (C-X-C motif) ligand 16	3	-6e-05	-0.333283	2.35412	2.30429	5.27342	3.63707	2.05417	2.51981	24
1368961_at	MMP23B	matrix metallopeptidase 23B	1	0.49923	-0.333133	2.34844	3.08699	5.93982	5.17193	3.35511	3.9045	24
1382192_at	LYVE1	lymphatic vessel endothelial hyaluronan receptor 1	3	0.00047	0.323817	2.34836	2.60245	5.04232	4.09293	2.23077	3.52939	24
1370167_at	SDC2	syndecan 2	1	8.25e-05	-0.33275	2.34719	2.68556	4.25408	3.66128	3.10702	3.11946	24
1370244_at	CTSL2	cathepsin L2	1	-0.4985	-0.331253	2.33325	2.45246	4.54788	3.0741	3.22443	2.83997	24
1370333_a_at	IGF1	insulin-like growth factor 1 (somatomedin C)	3	-0.497975	-0.332117	2.32419	1.81779	4.0763	2.97324	2.80322	3.17543	24
1376198_at	CLMP	CXADR-like membrane protein	1	-4e-05	0.331193	2.32179	2.83722	4.28118	4.2233	2.71055	3.36238	24
1368945_at	BMP2	bone morphogenetic protein 2	1	0.0002325	0.332727	2.32145	2.34309	4.11897	3.08816	2.95632	2.17855	24
1388856_at	KITLG	KIT ligand	1	9.75e-05	0.324977	2.31886	2.98219	4.04824	4.03178	3.03434	3.4638	24
1376045_at			1	0.0006375	0.332747	2.31769	2.9066	4.0565	3.60512	3.22146	3.12209	24
1391489_at	IRGM	immunity-related GTPase family, M	2	-3.75e-05	0.333123	2.31431	2.2254	5.13878	3.41038	1.88441	2.2304	24
1370959_at	COL3A1	collagen, type III, alpha 1	1	-0.0007275	0.320313	2.30909	3.35568	5.34347	4.35534	2.84898	3.42053	24
1384392_at	CYP26B1	cytochrome P450, family 26, subfamily B, polypeptide 1	1	0.0002	0.332677	2.30854	3.28008	6.53716	5.601	3.0846	2.16504	24
1393653_at			3	-0.000295	0.332573	2.30201	2.19865	4.72686	3.82404	2.32001	3.23982	24
1373843_at			1	-0.00033	0.333317	2.29718	2.54948	4.46112	4.16378	2.83112	3.36165	24
1392265_s_at	MMP23B	matrix metallopeptidase 23B	1	8e-05	0.333143	2.28802	2.49241	6.15827	4.13439	2.81304	3.6499	24
1376920_at	LOC500013	similar to sterile alpha motif domain containing 9-like	5	0.0001225	0.33288	2.26777	3.04499	4.16953	3.6284	2.05534	2.30015	24
1387455_a_at	VLDLR	very low density lipoprotein receptor	3	0.0039125	0.330387	2.26101	2.04011	5.29429	3.13653	2.69159	3.11781	24
1394022_at	ID4	inhibitor of DNA binding 4, dominant negative helix-loop-helix protein	1	-0.499025	-0.333317	2.24526	2.37794	4.10597	3.18402	2.70284	2.20852	24
1387995_a_at	Ifitm3	interferon induced transmembrane protein 3	2	-6e-05	-0.331387	2.24492	2.48357	5.15265	3.34163	2.58649	2.32011	24
1385248_a_at	OGN	osteoglycin	1	0.482312	0.332567	2.2424	3.19605	8.01142	3.9661	4.86383	3.368	24
1387472_at	CD3D	CD3d molecule, delta (CD3-TCR complex)	5	-0.498987	-0.332803	2.24157	2.75735	4.39558	4.32265	2.86231	2.94811	24
1377340_at	TFPI2	tissue factor pathway inhibitor 2	3	-0.00105	-0.32633	2.2377	2.54381	4.70712	2.97186	2.72645	2.95739	24
1368821_at	FSTL1	follistatin-like 1	1	-0.495223	0.333303	2.23011	2.61116	5.00091	4.10876	3.61714	3.46675	24
1370950_at	PPAP2B	phosphatidic acid phosphatase type 2B	1	-4e-05	0.3319	2.22304	2.99256	4.24111	3.99113	2.87886	2.97431	24
1371369_at	COL6A2	collagen, type VI, alpha 2	1	0.499603	0.33124	2.19874	2.59139	4.18687	3.49813	2.72583	2.54863	24
1388786_at			1	-0.499735	-0.331517	2.17683	3.13197	4.31801	4.26113	2.92892	2.98725	24
1374496_at	TRIL	TLR4 interactor with leucine-rich repeats	1	0.499325	0.332673	2.17298	2.30705	4.82543	3.45022	2.66606	2.49205	24
1389763_at			2	0.0008125	-0.327153	2.17078	2.75219	5.92833	4.24465	2.86849	2.57594	24
1389546_at	AMOTL2	angiomotin like 2	1	0.499443	-0.33205	2.17066	4.01267	5.01892	5.11253	3.37842	3.22852	24
1372101_at	PPAP2B	phosphatidic acid phosphatase type 2B	1	0.000615	-0.33253	2.16556	3.1422	4.12793	3.84595	2.98733	2.95045	24
1389651_at	APLN	apelin	1	-0.49769	-0.333113	2.15886	4.39331	8.56112	7.82369	5.02084	2.93121	24
1387053_at	FMO1	flavin containing monooxygenase 1	1	-0.0001075	0.333237	2.14078	2.24472	4.21359	3.13175	2.97104	2.61053	24
1388275_at	TRB	T cell receptor beta locus	5	-0.498745	0.33292	2.13808	2.50239	4.06459	4.21055	2.96782	2.88849	24
1390450_a_at	OGN	osteoglycin	1	-0.010845	-0.330253	2.1376	3.07909	6.61082	3.50377	3.4948	3.17803	24
1382732_at	LYVE1	lymphatic vessel endothelial hyaluronan receptor 1	1	0.00191	0.31849	2.12776	2.57571	4.11501	3.59439	2.2296	3.30551	24
1372286_at	TSPAN6	tetraspanin 6	3	4.5e-05	-0.33262	2.1113	2.22515	4.47372	3.23118	2.44042	2.735	24
1370245_at	CTSL2	cathepsin L2	1	0.000435	-0.321503	2.1079	2.37642	4.01815	2.77964	2.78953	2.74345	24
1372390_at	PEG3	paternally expressed 3	1	-0.0004825	-0.332833	2.08855	3.1323	5.60841	4.4055	2.4104	3.72963	24
1376066_at	RND3	Rho family GTPase 3	1	-0.498725	-0.333217	2.07293	2.68875	4.34837	3.93325	2.33253	3.01665	24
1371518_at	NID1	nidogen 1	1	0.499762	0.332967	2.06179	3.05714	4.53468	3.95692	2.99883	2.88347	24
1389712_at	EBF3	early B-cell factor 3	1	-0.0016025	0.33242	2.05509	3.5443	4.42476	4.55678	2.90077	3.49763	24
1369968_at	PTN	pleiotrophin	1	0.478795	-0.327737	2.04484	2.98638	4.3916	3.39679	3.55655	2.82561	24
1368542_at	ZNF423	zinc finger protein 423	1	-0.0009875	-0.332193	2.02618	2.73358	4.79605	3.71299	2.90005	2.65743	24
1386529_at			1	0.00147	0.33309	2.01898	2.98338	6.24465	5.03521	2.93639	3.21037	24
1369207_at	IL7	interleukin 7	1	-0.499192	-0.328223	2.00328	2.29501	4.06681	2.87669	2.63419	2.86062	24
1390075_at	OLFML2B	olfactomedin-like 2B	1	0.0008875	-0.330233	1.99789	3.19227	5.1505	3.83112	3.05691	3.20009	24
1392557_at			3	-0.00012	-0.33302	1.98645	2.04543	4.6806	3.6203	2.23177	2.53201	24
1372587_at	EMCN	endomucin	1	0.0010975	-0.325207	1.97759	2.43171	4.16315	2.74481	2.98511	2.3264	24
1370202_at	PLA2G16	phospholipase A2, group XVI	3	0.0006525	-0.324543	1.96742	2.03183	4.04558	2.79595	2.12256	2.31415	24
1368702_at	PAWR	PRKC, apoptosis, WT1, regulator	3	0.498457	-0.33074	1.96218	1.97238	4.34948	3.13835	2.01161	2.47892	24
1371349_at	COL6A1	collagen, type VI, alpha 1	1	-1.75e-05	-0.333163	1.95713	2.3262	4.00184	3.48389	2.57922	2.42067	24
1376106_at	TMEM178	transmembrane protein 178	1	-2.5e-05	0.331063	1.95512	2.83992	5.12092	4.74561	2.60429	3.69676	24
1384558_at	Plac9	placenta-specific 9	1	0.497903	0.329683	1.93243	2.55129	4.07139	2.73333	2.33105	3.3961	24
1390776_at	IRX3	iroquois homeobox 3	1	-0.000295	-0.33139	1.9266	2.177	4.03167	3.29998	2.17089	2.34059	24
1390156_a_at	PRICKLE2	prickle homolog 2 (Drosophila)	1	0.0001175	-0.331733	1.89229	2.77916	4.26659	4.34725	2.42301	2.99157	24
1373245_at	COL4A1	collagen, type IV, alpha 1	1	-0.000305	-0.333093	1.88194	2.62832	5.19508	3.83291	2.874	2.55254	24
1384840_at			3	5.25e-05	-0.33273	1.85125	1.73004	4.11887	2.72667	2.0952	2.27042	24
1385173_at	EBF3	early B-cell factor 3	1	-0.0022525	0.33314	1.82048	3.2735	4.81098	5.01891	3.11566	3.58238	24
1368271_a_at	FABP4	fatty acid binding protein 4, adipocyte	1	-0.0006175	-0.324837	1.80907	3.13182	4.89173	3.65979	3.98588	2.94581	24
1367774_at	Gsta3	glutathione S-transferase A3	1	0.49712	-0.31389	1.80647	2.57728	4.1106	2.53081	2.49431	2.30784	24
1384150_at	MID1	midline 1 (Opitz/BBB syndrome)	3	0.49853	0.332923	1.79161	2.1044	4.37438	3.5291	2.06748	2.57424	24
1368725_at	JAG1	jagged 1	1	-0.498418	0.330637	1.7762	2.47239	4.34239	3.5202	2.7195	2.37205	24
1371691_at	RARRES2	retinoic acid receptor responder (tazarotene induced) 2	1	-0.002865	-0.326957	1.77447	2.22129	4.43924	2.829	2.37136	2.78871	24
1375224_at	PHLDA3	pleckstrin homology-like domain, family A, member 3	1	-0.00016	-0.33328	1.76302	4.61125	6.20971	5.56601	4.22182	3.28794	24
1378220_at	Rpl39l	ribosomal protein L39-like	3	0.499663	-0.329323	1.76081	1.56925	4.02522	2.50788	1.83308	2.49905	24
1369313_at	FHL2	four and a half LIM domains 2	1	0.000125	-0.332257	1.73626	2.40622	4.25875	3.84508	2.43161	2.26016	24
1388924_at	ANGPTL4	angiopoietin-like 4	1	0.0014825	0.33294	1.5942	3.07019	4.39414	3.81928	2.68834	2.61111	24
1373970_at	IL33	interleukin 33	1	0.493912	0.322997	1.5299	2.42778	5.40843	4.44058	3.58324	2.10332	24
1397312_at	XPO7	exportin 7	17	5e-05	-0.332197	-3.9992	-1.98005	-4.48085	-4.62698	-1.83893	1397312_at	24
1391781_at			16	-0.0011075	-0.328213	-4.02055	-4.02517	-5.30787	-4.38541	-4.08723	1391781_at	24
1377079_a_at	PPOX	protoporphyrinogen oxidase	16	-0.000195	-0.331897	-4.02396	-3.42065	-4.03443	-3.69626	-4.17448	1377079_a_at	24
1376118_at	OTUB2	OTU domain, ubiquitin aldehyde binding 2	16	0.001035	-0.33285	-4.04991	-2.76458	-4.03507	-3.3396	-3.2938	1376118_at	24
1392512_at	Hist3h2ba	histone cluster 3, H2ba	17	-0.0023175	-0.330703	-4.05095	-3.01118	-3.40647	-3.37438	-2.99675	1392512_at	24
1389160_at	AHSP	alpha hemoglobin stabilizing protein	17	0.499893	0.332177	-4.05151	-2.19553	-4.78532	-4.40738	-2.4822	1389160_at	24
1378154_at			17	0.495783	0.330717	-4.05604	-2.85348	-3.61357	-3.34805	-3.09949	1378154_at	24
1383593_at	TMEM56	transmembrane protein 56	16	0.000295	-0.333183	-4.06713	-4.82558	-6.91214	-4.69013	-6.2207	1383593_at	24
1394361_a_at	WNT2	wingless-type MMTV integration site family member 2	17	0.480183	-0.33136	-4.07537	-2.4627	-3.97504	-2.6976	-3.81969	1394361_a_at	24
1390465_at	RNF123	ring finger protein 123	17	-0.0007575	-0.331303	-4.10393	-2.58312	-3.54732	-2.49484	-2.49406	1390465_at	24
1370878_at	UROD	uroporphyrinogen decarboxylase	16	-0.000235	0.332523	-4.13331	-3.36918	-4.51391	-4.31378	-3.68996	1370878_at	24
1382963_at	ABCB10	ATP-binding cassette, sub-family B (MDR/TAP), member 10	16	5e-05	-0.32917	-4.1348	-3.47114	-5.65351	-4.43708	-3.78245	1382963_at	24
1374845_at			17	2.5e-06	-0.3308	-4.14405	-2.27412	-3.80365	-3.30681	-2.22119	1374845_at	24
1387970_at	SLC38A5	solute carrier family 38, member 5	17	-0.0002025	0.330177	-4.14558	-2.73802	-4.74594	-2.63933	-3.75443	1387970_at	24
1372261_at			17	-0.498985	0.33225	-4.19725	-2.05462	-4.12545	-3.42998	-2.18763	1372261_at	24
1372523_at	GCLC	glutamate-cysteine ligase, catalytic subunit	16	-5.5e-05	-0.31656	-4.24084	-3.71785	-5.33178	-3.70215	-4.58715	1372523_at	24
1373458_at	BEX4	brain expressed, X-linked 4	9	0.000805	0.331057	-4.24254	-26.5491	-25.1745	-23.8667	-26.6819	1373458_at	24
1392687_at	PIGQ	phosphatidylinositol glycan anchor biosynthesis, class Q	16	-0.49937	0.333087	-4.2999	-3.52646	-6.43036	-4.81676	-3.89628	1392687_at	24
1372086_at	FHDC1	FH2 domain containing 1	17	-0.498825	-0.33158	-4.31321	-1.95026	-3.54099	-3.32784	-1.94047	1372086_at	24
1388059_a_at	SLC11A2	solute carrier family 11 (proton-coupled divalent metal ion transporters), member 2	16	0.0005325	-0.32984	-4.37401	-4.18269	-4.55409	-4.26115	-4.36115	1388059_a_at	24
1369305_at	RAB3IL1	RAB3A interacting protein (rabin3)-like 1	17	0.0003725	-0.32687	-4.40484	-2.88634	-3.90764	-3.54537	-2.69428	1369305_at	24
1377423_at			17	4.75e-05	-0.332423	-4.41232	-2.14121	-3.65907	-3.07475	-2.16262	1377423_at	24
1367689_a_at	CD36	CD36 molecule (thrombospondin receptor)	15	-0.00053	0.331657	-4.42651	-1.91753	-4.19883	-3.21978	-1.65184	1367689_a_at	24
1394840_at			17	0.496042	-0.331833	-4.43861	-2.90306	-4.26499	-3.93807	-2.91981	1394840_at	24
1389507_at	NEDD4L	neural precursor cell expressed, developmentally down-regulated 4-like, E3 ubiquitin protein ligase	17	0.00079	0.331077	-4.48864	-2.65604	-5.10864	-4.26675	-2.68988	1389507_at	24
1387693_a_at	SLC6A9	solute carrier family 6 (neurotransmitter transporter, glycine), member 9	17	5e-05	0.324023	-4.49954	-2.8771	-4.21436	-3.84191	-2.98181	1387693_a_at	24
1376167_at			17	-0.499762	-0.325677	-4.50229	-1.74784	-3.55309	-2.74207	-1.77435	1376167_at	24
1393142_at	CEP70	centrosomal protein 70kDa	16	0.000785	0.332653	-4.59492	-3.07286	-5.10766	-4.13676	-3.78821	1393142_at	24
1395610_at	TSPAN33	tetraspanin 33	17	-0.493397	-0.332777	-4.61921	-2.69991	-4.7863	-3.91473	-3.60977	1395610_at	24
1375896_at	STRADB	STE20-related kinase adaptor beta	17	0.00037	0.333107	-4.64713	-2.48826	-4.42902	-4.2354	-2.61842	1375896_at	24
1374652_at			17	-0.0001125	-0.330067	-4.67333	-2.04182	-4.49863	-3.91588	-2.62186	1374652_at	24
1392695_a_at	UROS	uroporphyrinogen III synthase	16	-0.496535	0.329413	-4.77378	-6.0706	-6.88185	-6.03169	-6.40412	1392695_a_at	24
1372374_at	CA1	carbonic anhydrase I	9	0	0.33322	-4.7766	-46.2593	-64.4913	-67.5956	-43.9442	1372374_at	24
1388300_at	MGST3	microsomal glutathione S-transferase 3	16	0.499785	0.33306	-4.81336	-7.54638	-7.38511	-9.63488	-8.32768	1388300_at	24
1374935_at			16	-0.0002675	0.33256	-4.81751	-3.95698	-3.94526	-3.96621	-4.26743	1374935_at	24
1378592_at	TRIM59	tripartite motif containing 59	15	-0.498555	0.327583	-4.93137	-2.48049	-7.00641	-6.2149	-2.73466	1378592_at	24
1394207_at			16	-0.499792	-0.33108	-4.9364	-3.0706	-5.203	-4.58769	-3.48677	1394207_at	24
1374244_at	LOC501038	Ab2-060	16	0.49713	0.329103	-4.93682	-4.12979	-6.53996	-4.07112	-5.9327	1374244_at	24
1370688_at	GCLC	glutamate-cysteine ligase, catalytic subunit	16	0.001805	-0.313697	-4.9398	-4.42293	-5.96138	-4.59042	-4.94052	1370688_at	24
1398720_at	KEL	Kell blood group, metallo-endopeptidase	17	0.00075	-0.328183	-4.94039	-3.98934	-6.88901	-6.18457	-3.52907	1398720_at	24
1392406_at	IPP	intracisternal A particle-promoted polypeptide	16	-0.497922	0.32934	-4.96903	-4.76703	-8.11534	-6.44427	-4.76188	1392406_at	24
1370079_at	RHCE/RHD	Rh blood group, D antigen	17	0.0001175	-0.331073	-4.98013	-2.62433	-5.23994	-4.57379	-2.64538	1370079_at	24
1373957_at	RELN	reelin	16	0.49343	0.292363	-4.9893	-6.40251	-6.07457	-5.72176	-6.90428	1373957_at	24
1373996_at	C17orf103	chromosome 17 open reading frame 103	17	0.499733	0.326223	-5.03111	-2.61762	-4.31018	-3.26052	-2.63473	1373996_at	24
1372092_at	TRAK2	trafficking protein, kinesin binding 2	17	1.5e-05	-0.332027	-5.04836	-2.72635	-4.80665	-4.8127	-2.7419	1372092_at	24
1390243_at			16	0.00148	-0.326717	-5.06624	-5.2627	-8.00215	-6.84982	-5.59068	1390243_at	24
1398821_s_at	MYLK2	myosin light chain kinase 2	17	0.000475	0.33111	-5.0833	-1.58008	-4.84234	-2.94822	-2.68455	1398821_s_at	24
1393250_at	DARC	Duffy blood group, chemokine receptor	16	0.000175	-0.330817	-5.09058	-4.48372	-4.75199	-5.75712	-5.29803	1393250_at	24
1384505_at			16	-1e-05	0.33048	-5.12076	-4.42691	-5.46829	-5.8087	-4.5046	1384505_at	24
1393239_at	MTFR1	mitochondrial fission regulator 1	15	0.499345	0.330037	-5.2489	-3.39995	-7.18519	-5.52803	-4.29629	1393239_at	24
1370225_at	CITED4	Cbp/p300-interacting transactivator, with Glu/Asp-rich carboxy-terminal domain, 4	16	-0.499865	0.328473	-5.26703	-4.53609	-7.92884	-8.1105	-6.45538	1370225_at	24
1389682_at	CHAC2	ChaC, cation transport regulator homolog 2 (E. coli)	17	0.0012275	-0.32764	-5.28603	-2.98685	-5.42013	-6.04705	-2.92608	1389682_at	24
1368651_at	PKLR	pyruvate kinase, liver and RBC	16	0.000615	-0.326827	-5.29269	-6.59612	-7.57377	-6.5905	-7.71955	1368651_at	24
1387426_at	SLC25A21	solute carrier family 25 (mitochondrial oxoadipate carrier), member 21	16	0.0002125	0.32864	-5.35329	-4.73156	-7.91967	-5.43395	-5.92443	1387426_at	24
1384046_at	MTFR1	mitochondrial fission regulator 1	16	0.0026575	0.330897	-5.35916	-4.69219	-8.61167	-7.88054	-5.01518	1384046_at	24
1382688_at	SLC25A37	solute carrier family 25 (mitochondrial iron transporter), member 37	17	0.498515	-0.328053	-5.4357	-2.43504	-5.53388	-3.97386	-2.80983	1382688_at	24
1382423_at			17	0.0003425	-0.32907	-5.43942	-3.2311	-5.18713	-4.76056	-4.08012	1382423_at	24
1387656_at	SLC4A1	solute carrier family 4, anion exchanger, member 1 (erythrocyte membrane protein band 3, Diego blood group)	17	9e-05	-0.33134	-5.43962	-2.00048	-4.15846	-2.95113	-1.74649	1387656_at	24
1393117_at			16	-0.0013175	-0.332427	-5.45723	-4.51062	-8.84158	-6.88416	-5.29225	1393117_at	24
1370176_at	TRAK2	trafficking protein, kinesin binding 2	17	0.499337	0.317923	-5.47696	-2.9337	-5.30368	-4.92752	-1.95915	1370176_at	24
1387651_at	AQP1	aquaporin 1 (Colton blood group)	17	0.00011	0.325817	-5.54448	-2.27358	-5.22229	-4.15099	-2.25946	1387651_at	24
1386983_at	HMBS	hydroxymethylbilane synthase	16	0.499525	-0.332503	-5.57573	-5.09661	-8.14261	-8.14314	-5.15742	1386983_at	24
1369625_at	AQP1	aquaporin 1 (Colton blood group)	17	-2.25e-05	0.329633	-5.59138	-1.96524	-5.22643	-3.91578	-2.11721	1369625_at	24
1398577_at	1300017J02Rik	RIKEN cDNA 1300017J02 gene	17	0.499532	-0.332673	-5.67219	-3.05866	-5.47491	-5.13818	-3.67728	1398577_at	24
1388718_at	TMOD1	tropomodulin 1	17	-0.0004825	0.332947	-5.78531	-2.59104	-3.94173	-3.71169	-3.23235	1388718_at	24
1384285_at	MARCH3	membrane-associated ring finger (C3HC4) 3, E3 ubiquitin protein ligase	17	-0.49798	0.329783	-5.90066	-3.0718	-4.76458	-4.32554	-3.83176	1384285_at	24
1369705_at	SLC6A20	solute carrier family 6 (proline IMINO transporter), member 20	16	-0.00044	-0.329277	-5.92316	-6.34975	-7.5537	-6.03556	-7.37091	1369705_at	24
1390781_at	ABCB10	ATP-binding cassette, sub-family B (MDR/TAP), member 10	16	0.499922	-0.331807	-5.95773	-4.2981	-9.03561	-6.23794	-5.10321	1390781_at	24
1381780_at			17	0.498943	-0.332323	-5.97251	-2.34246	-4.68377	-3.35487	-2.49969	1381780_at	24
1367720_at	ALAD	aminolevulinate dehydratase	16	0.498915	0.333103	-6.0004	-5.44538	-7.55551	-7.28636	-6.49629	1367720_at	24
1397854_at	DPF3	D4, zinc and double PHD fingers, family 3	17	1e-05	0.326827	-6.04001	-3.89268	-5.10177	-4.0893	-4.30504	1397854_at	24
1382033_at	KLF1	Kruppel-like factor 1 (erythroid)	17	-0.000155	0.332707	-6.0746	-4.02392	-7.77019	-6.62397	-5.17524	1382033_at	24
1389584_at			16	-0.00318	-0.329327	-6.11634	-5.14883	-6.4497	-4.78887	-6.69397	1389584_at	24
1396099_at	TSPAN33	tetraspanin 33	17	-0.491905	-0.33326	-6.42434	-3.17516	-5.8382	-5.41883	-4.17906	1396099_at	24
1367960_at	ARL4A	ADP-ribosylation factor-like 4A	17	0.497972	0.3298	-6.4578	-3.44354	-5.22098	-5.75366	-3.02785	1367960_at	24
1377998_at	CPOX	coproporphyrinogen oxidase	16	0.499078	-0.329107	-6.47589	-6.56946	-11.5695	-10.4184	-7.80828	1377998_at	24
1372980_at	TSPAN33	tetraspanin 33	17	-0.496695	-0.332883	-6.59668	-2.9446	-6.3399	-5.27077	-3.88462	1372980_at	24
1372297_at	Gsta4	glutathione S-transferase, alpha 4	17	6.25e-05	0.32267	-6.6075	-4.43879	-6.12031	-5.51862	-4.66491	1372297_at	24
1383654_a_at	FN3K	fructosamine 3 kinase	16	-0.496295	0.332707	-6.62261	-6.48885	-9.31197	-7.47447	-7.63913	1383654_a_at	24
1387434_at	Slc22a4	solute carrier family 22 (organic cation transporter), member 4	17	0.0015575	-0.32791	-6.64313	-4.09768	-7.64738	-6.26025	-3.83525	1387434_at	24
1387370_at	TMOD1	tropomodulin 1	17	0.000705	0.332527	-6.808	-3.78263	-7.01802	-5.17988	-4.02417	1387370_at	24
1382618_at	EPB42	erythrocyte membrane protein band 4.2	17	-0.49885	-0.327207	-6.83844	-3.24971	-7.25059	-5.11349	-3.33794	1382618_at	24
1393376_at	SOX6	SRY (sex determining region Y)-box 6	17	0.006635	0.313163	-6.95692	-4.83894	-7.26737	-6.529	-5.9239	1393376_at	24
1383853_at	DYRK3	dual-specificity tyrosine-(Y)-phosphorylation regulated kinase 3	17	7.25e-05	0.32864	-7.13883	-2.619	-6.68956	-6.60214	-2.61201	1383853_at	24
1392609_at			17	0.49627	-0.33232	-7.65778	-4.97539	-6.52733	-4.79692	-5.95369	1392609_at	24
1378196_at	SLC43A1	solute carrier family 43, member 1	17	-0.0001075	-0.332383	-7.69683	-4.54756	-10.3118	-9.2663	-5.38553	1378196_at	24
1369634_at	SLC4A1	solute carrier family 4, anion exchanger, member 1 (erythrocyte membrane protein band 3, Diego blood group)	17	0.499565	0.331077	-7.89433	-2.31883	-5.68271	-3.85396	-2.14813	1369634_at	24
1397652_at			17	0.499528	0.330337	-7.98828	-4.05534	-7.18281	-6.81119	-6.42941	1397652_at	24
1371113_a_at	TFRC	transferrin receptor (p90, CD71)	15	7.5e-06	-0.333263	-8.13754	-4.93072	-15.1087	-12.2024	-4.96601	1371113_a_at	24
1380137_at			16	0.00013	0.330637	-8.78496	-11.1747	-13.2934	-11.4405	-12.1359	1380137_at	24
1383280_at			16	0.0015825	-0.331507	-8.96683	-12.0752	-14.9383	-10.6649	-15.3396	1383280_at	24
1389398_at	ANK1	ankyrin 1, erythrocytic	17	-0.0001125	-0.327007	-9.38115	-4.34943	-12.6025	-7.48339	-4.21221	1389398_at	24
1397502_at			16	-5.5e-05	-0.330017	-9.38642	-6.23205	-10.3663	-8.2702	-7.43239	1397502_at	24
1374122_at			17	0.497525	0.32836	-9.46541	-5.04368	-8.38462	-7.74306	-4.81802	1374122_at	24
1383290_at	SPINT1	serine peptidase inhibitor, Kunitz type 1	16	-0.498513	-0.33003	-9.59841	-10.6893	-13.9723	-12.587	-11.109	1383290_at	24
1388998_at	EPB49	erythrocyte membrane protein band 4.9 (dematin)	17	-0.49826	0.328583	-10.586	-5.70074	-9.84422	-8.05331	-5.93358	1388998_at	24
1381477_at	ANK1	ankyrin 1, erythrocytic	17	0.00017	0.330123	-12.6558	-6.64086	-17.8296	-10.2661	-7.9356	1381477_at	24
1390216_a_at			15	-8.25e-05	-0.332903	-13.7442	-3.63484	-17.3651	-14.7932	-4.98567	1390216_a_at	24
1383286_at	PLEK2	pleckstrin 2	17	5.25e-05	0.33309	-14.0039	-6.67215	-15.6527	-11.8615	-9.3389	1383286_at	24
1387522_at	RHAG	Rh-associated glycoprotein	17	-0.0002925	0.332073	-14.9733	-5.68832	-13.9022	-12.951	-6.2784	1387522_at	24
1381489_at			17	0.497302	0.33249	-17.1434	-7.24866	-22.6675	-17.7048	-9.82496	1381489_at	24
1387100_at	AQP3	aquaporin 3 (Gill blood group)	16	-0.0002325	-0.32772	-17.2073	-8.44133	-20.9955	-13.4029	-11.8766	1387100_at	24
1389715_at	YPEL4	yippee-like 4 (Drosophila)	17	-5.5e-05	0.320747	-19.9781	-6.29363	-15.0286	-13.2425	-7.82069	1389715_at	24
1386212_at	SPTA1	spectrin, alpha, erythrocytic 1 (elliptocytosis 2)	17	-0.0044575	-0.328203	-26.5133	-4.34358	-21.3801	-11.0048	-6.02626	1386212_at	24
6 Hours post treatment
1368530_at	MMP12	matrix metallopeptidase 12 (macrophage elastase)	2	-1e-07	7.5e-08	5.29166	4.00005	5.4997	4.21127	3.71307	4.7657	6
1367973_at	CCL13	chemokine (C-C motif) ligand 13	1	-1.25e-07	5e-08	4.00143	1.99782	4.78433	4.75248	2.42552	4.3048	6
1367631_at	CTGF	connective tissue growth factor	1	-1e-07	1.5e-07	3.80486	3.09388	3.97429	4.0186	2.45706	3.87376	6
1367570_at	TAGLN	transgelin	2	1.04083e-17	2.08167e-17	3.77601	2.00634	3.7292	2.17222	2.68039	2.70297	6
1372750_at			2	1e-07	1.25e-07	3.37646	1.85028	3.89039	3.64919	1.85955	2.71921	6
1367712_at	TIMP1	TIMP metallopeptidase inhibitor 1	2	1e-07	2.5e-07	3.32365	1.23958	3.3878	3.15656	1.2582	2.82231	6
1368519_at	SERPINE1	serpin peptidase inhibitor, clade E (nexin, plasminogen activator inhibitor type 1), member 1	1	5e-08	2.5e-08	3.28774	0.768235	3.70407	3.89367	0.827557	3.65465	6
1371139_at	PLS3	plastin 3	2	-1.38778e-17	-2.5e-08	2.79899	1.31614	2.85766	1.95744	1.56429	2.05773	6
1373152_at	PRSS23	protease, serine, 23	2	-5e-08	-1e-07	2.74772	1.0463	2.99315	2.34299	1.20972	2.16031	6
1387843_at	FST	follistatin	1	-7.5e-08	-1.25e-07	2.72838	1.15742	3.17147	3.14347	1.32669	2.16174	6
1382680_at	PLIN2	perilipin 2	1	-2.5e-08	0	2.62615	2.05685	2.5595	2.77995	1.50127	2.85439	6
1372947_at	PLS3	plastin 3	2	-2.5e-08	2.5e-07	2.57991	1.39085	2.59876	2.06135	1.40171	2.12232	6
1387232_at	BMP4	bone morphogenetic protein 4	2	-2.5e-08	1.73472e-18	2.5259	1.60424	2.61193	2.0487	1.37513	1.96819	6
1373970_at	IL33	interleukin 33	2	0	-2.5e-08	2.50993	1.43643	2.82771	1.69889	1.34393	2.18053	6
1370832_at	CCL4	chemokine (C-C motif) ligand 4	1	-5e-08	2.08167e-17	2.47679	1.08123	2.84121	3.50097	1.27053	3.06039	6
1376425_at	TGFB2	transforming growth factor, beta 2	1	-2.5e-08	2.25e-07	2.43488	0.978432	2.78519	2.24193	0.658682	2.41015	6
1367949_at	PENK	proenkephalin	2	-5e-08	5e-08	2.34241	0.475641	2.06355	1.33812	0.453962	1.29933	6
1392264_s_at	SERPINE1	serpin peptidase inhibitor, clade E (nexin, plasminogen activator inhibitor type 1), member 1	1	-2.5e-08	5e-08	2.28122	0.551103	2.56424	3.07282	0.575688	2.56541	6
1389651_at	APLN	apelin	2	0	-2.5e-08	2.27215	1.06865	2.21964	2.02958	0.562455	1.44372	6
1370957_at	IL6ST	interleukin 6 signal transducer (gp130, oncostatin M receptor)	2	5e-08	2.5e-07	2.21881	1.44788	2.26688	2.01661	1.26012	2.26638	6
1377497_at	OASL	2'-5'-oligoadenylate synthetase-like	1	2.5e-08	-7.5e-08	2.18972	1.6289	2.21524	2.9229	0.866053	2.54195	6
1369268_at	ATF3	activating transcription factor 3	1	-2.5e-07	-5e-08	2.14534	1.14257	3.12331	2.89244	1.57438	3.31455	6
1398373_at	B3GALNT1	beta-1,3-N-acetylgalactosaminyltransferase 1 (globoside blood group)	2	5e-08	-1.38778e-17	2.13962	1.59712	2.1339	2.10885	1.78365	1.95138	6
1388271_at	MT1H	metallothionein 1H	1	5e-08	0	2.13061	1.44455	2.17631	2.5494	1.20016	2.45867	6
1389287_at			2	3.46945e-18	-1.38778e-17	2.1139	0.821007	1.86119	1.33232	0.592065	1.92168	6
1389528_s_at	JUN	jun proto-oncogene	1	0	-5e-08	2.06005	1.21387	2.40827	3.03177	1.33695	2.66362	6
1367998_at	Slpi	secretory leukocyte peptidase inhibitor	1	0	-1.38778e-17	2.05625	0.943012	1.96773	2.5199	0.736075	1.65197	6
1368271_a_at	FABP4	fatty acid binding protein 4, adipocyte	2	2.5e-08	-5e-08	2.03785	1.72554	2.02391	1.55783	1.72286	1.73682	6
1398270_at	BMP2	bone morphogenetic protein 2	2	2.5e-08	6.72205e-18	2.03565	1.54941	2.12149	1.20943	0.995857	1.44015	6
1367654_at	FAT1	FAT tumor suppressor homolog 1 (Drosophila)	2	0	-2.5e-07	2.02441	1.21292	2.09386	1.403	1.29613	1.4046	6
1383489_at	IL6ST	interleukin 6 signal transducer (gp130, oncostatin M receptor)	2	-1.25e-07	-2.08167e-17	2.02069	1.40831	2.18632	1.56723	1.52842	1.74564	6
1368702_at	PAWR	PRKC, apoptosis, WT1, regulator	2	-1.25e-07	1e-07	2.00564	1.23203	1.99963	1.60701	0.796453	1.48374	6
1398540_at	RGS1	regulator of G-protein signaling 1	1	1e-07	0	1.99413	1.10333	2.61192	2.96531	1.37445	2.45994	6
1371926_at	IL6ST	interleukin 6 signal transducer (gp130, oncostatin M receptor)	2	2.25e-07	-6.93889e-18	1.96399	1.09467	2.03756	1.67179	1.22741	1.79472	6
1391106_at			2	7.5e-08	-5e-08	1.94876	0.987066	1.74241	1.65655	0.981476	1.84642	6
1388243_at	GPR176	G protein-coupled receptor 176	2	6.93889e-18	-2.1684e-18	1.94776	1.12738	2.26209	1.91839	1.09661	1.81098	6
1376071_at			2	-5e-08	-3.46945e-18	1.946	0.848623	1.68988	0.912245	0.503218	1.32045	6
1373140_at	IL6ST	interleukin 6 signal transducer (gp130, oncostatin M receptor)	2	2e-07	6.93889e-18	1.8805	1.24662	2.06992	1.52238	1.27764	1.69296	6
1370245_at	CTSL2	cathepsin L2	2	5e-08	-1e-07	1.87355	1.43651	2.16105	1.99815	1.03863	1.69223	6
1390383_at	PLIN2	perilipin 2	1	2.25e-07	-1e-07	1.87143	1.52362	1.77821	2.13831	1.20273	2.07727	6
1389546_at	AMOTL2	angiomotin like 2	2	2.5e-07	0	1.87099	1.28736	1.95933	1.6376	1.14359	1.53239	6
1384840_at			2	-7.5e-08	2.5e-08	1.86919	0.67025	1.6207	1.63116	0.547347	1.76838	6
1370244_at	CTSL2	cathepsin L2	1	2.25e-07	-1e-07	1.86683	1.48401	2.20138	2.14956	1.21073	1.64889	6
1375043_at	FOS	FBJ murine osteosarcoma viral oncogene homolog	1	0	1.75e-07	1.85316	1.56426	2.23728	3.0821	1.03543	2.31544	6
1369313_at	FHL2	four and a half LIM domains 2	2	2.5e-07	0	1.8353	1.24465	1.8914	1.1743	1.12339	1.53215	6
1373210_at	LAMB1	laminin, beta 1	2	2.5e-08	-6.93889e-18	1.83055	0.826141	1.8993	1.45822	0.752761	1.45143	6
1388924_at	ANGPTL4	angiopoietin-like 4	1	-2.75e-07	2.5e-08	1.82632	1.46873	2.2174	2.60235	1.33951	2.26268	6
1369788_s_at	JUN	jun proto-oncogene	1	5e-08	-3.46945e-18	1.79815	0.822638	2.23188	2.6057	1.06158	2.32275	6
1376109_at			1	-6.93889e-18	-2.5e-08	1.77559	0.73538	2.12111	2.00045	0.830418	1.41856	6
1382732_at	LYVE1	lymphatic vessel endothelial hyaluronan receptor 1	1	-1.25e-07	1.5e-07	1.7718	0.965332	2.35726	1.95863	1.19131	1.91639	6
1397944_at			2	2.5e-08	-5e-08	1.76366	0.942217	1.65889	1.31904	0.630285	1.36454	6
1371785_at	TNFRSF12A	tumor necrosis factor receptor superfamily, member 12A	1	0	0	1.73921	0.780409	2.19667	2.30997	0.752327	1.79319	6
1386884_at	HTRA1	HtrA serine peptidase 1	2	-1.38778e-17	-2.5e-08	1.72237	0.667253	1.69142	1.57958	0.680855	1.25276	6
1373000_at	SRPX2	sushi-repeat containing protein, X-linked 2	2	-1.75e-07	1.5e-07	1.7186	1.11788	1.71837	1.3779	0.912795	1.21258	6
1373843_at			2	0	1.38778e-17	1.68088	0.87519	1.61045	1.49643	0.66521	1.55442	6
1387769_a_at	ID3	inhibitor of DNA binding 3, dominant negative helix-loop-helix protein	2	3.46945e-18	-1.75e-07	1.66549	1.30572	1.69847	1.65443	1.29665	1.36048	6
1367721_at	SDC4	syndecan 4	1	2.5e-08	-2.5e-08	1.66123	1.14291	1.70325	2.38618	0.917703	2.07973	6
1387995_a_at	Ifitm3	interferon induced transmembrane protein 3	2	2.5e-08	5e-08	1.6595	0.986083	1.82123	1.59258	1.0077	1.29658	6
1389263_at	RAI14	retinoic acid induced 14	2	3.46945e-18	-2.25e-07	1.64564	0.993402	1.65838	1.52706	1.14361	1.47935	6
1382192_at	LYVE1	lymphatic vessel endothelial hyaluronan receptor 1	1	-1.38778e-17	0	1.63068	0.982818	2.21828	1.90076	1.02547	1.76937	6
1387817_at	D4S234E	DNA segment on chromosome 4 (unique) 234 expressed sequence	2	1e-07	1.25e-07	1.62861	0.8596	1.77612	1.35136	0.55608	1.17075	6
1387219_at	ADM	adrenomedullin	1	0	1.25e-07	1.6173	1.37049	2.30446	2.42855	1.27913	1.69484	6
1371951_at	FHL2	four and a half LIM domains 2	2	6.93889e-18	-1e-07	1.61463	1.26578	1.77182	1.15594	1.07634	1.47959	6
1370427_at	PDGFA	platelet-derived growth factor alpha polypeptide	2	-2.5e-08	2.5e-08	1.6134	0.704905	1.61227	1.26297	0.846525	1.07933	6
1392489_at			2	-1.73472e-18	1e-07	1.60488	0.884652	1.67032	1.31352	0.737757	1.45083	6
1389911_at	METRNL	meteorin, glial cell differentiation regulator-like	1	5e-08	-7.5e-08	1.58196	1.0244	1.78906	2.00473	0.80671	1.61929	6
1370166_at	SDC2	syndecan 2	2	0	2.5e-08	1.57775	1.07424	1.6433	0.75635	1.00959	1.21669	6
1392935_at			2	-2.25e-07	-5e-08	1.57144	0.954117	1.5182	0.926028	0.864475	0.78287	6
1390107_at	Sytl2	synaptotagmin-like 2	2	-5e-08	0	1.56354	0.465848	1.4956	0.905608	0.54733	1.1126	6
1373286_at	FBLIM1	filamin binding LIM protein 1	2	2.1684e-18	-1.25e-07	1.5609	0.945587	1.57001	1.0975	0.787051	1.31926	6
1375925_at			2	-1.75e-07	0	1.53351	0.808141	1.50288	1.03131	0.549195	1.41257	6
1395106_at			1	-5e-08	-7.5e-08	1.5115	0.315936	1.34428	1.378	0.133315	1.58953	6
1398256_at	IL1B	interleukin 1, beta	1	5e-08	-7.5e-08	1.50866	1.42621	1.70297	2.90347	1.25431	2.18857	6
1371840_at	S1PR1	sphingosine-1-phosphate receptor 1	2	0	1e-07	1.50469	1.00083	1.73334	1.81116	1.12376	1.33216	6
1379935_at	CCL7	chemokine (C-C motif) ligand 7	1	-5e-08	-1.73472e-18	1.50329	0.569036	2.57893	3.14241	0.630478	1.91715	6
1384182_at	FERMT2	fermitin family member 2	2	0	-2.5e-08	1.49321	1.15629	1.78982	1.43619	0.961096	1.3452	6
1368482_at	BCL2A1	BCL2-related protein A1	1	1.25e-07	2.5e-07	1.48186	1.08003	1.76036	1.9419	1.09037	1.51005	6
1373808_at			2	0	2.25e-07	1.47378	0.378674	1.28905	0.823438	0.31239	1.186	6
1369884_at	FGF7	fibroblast growth factor 7	2	5e-08	-8.67362e-19	1.47157	0.79344	1.38392	1.21713	0.533617	1.40501	6
1391456_at	JAM3	junctional adhesion molecule 3	2	-1e-07	-2.5e-08	1.46296	0.861288	1.85882	1.55092	0.982254	1.27725	6
1375267_at	PPIC	peptidylprolyl isomerase C (cyclophilin C)	2	0	-2.5e-08	1.45888	0.863448	1.73388	1.56766	0.848619	0.994112	6
1368990_at	CYP1B1	cytochrome P450, family 1, subfamily B, polypeptide 1	2	8.67362e-19	-1e-07	1.43949	0.447997	1.56411	1.47341	0.971539	1.512	6
1371774_at	SAT1	spermidine/spermine N1-acetyltransferase 1	1	2.1684e-18	-5e-08	1.43538	1.1798	1.48507	1.59698	0.835425	1.5955	6
1374207_at	ANGPT2	angiopoietin 2	1	-2.5e-08	-1.25e-07	1.43197	0.52198	1.58914	1.82993	0.539968	1.72762	6
1387172_a_at	TGFB2	transforming growth factor, beta 2	1	3.46945e-18	2.25e-07	1.43069	0.572732	1.61914	1.4993	0.303912	1.83436	6
1387675_at	PLAU	plasminogen activator, urokinase	2	-2e-07	2.5e-08	1.42148	0.907703	1.70832	1.01874	0.732333	0.899702	6
1370167_at	SDC2	syndecan 2	2	2.5e-08	-5e-08	1.41741	1.0641	1.52826	1.11788	0.880484	1.16325	6
1394077_at	RND3	Rho family GTPase 3	2	-3.46945e-18	3.46945e-18	1.40399	1.01167	1.68966	1.50954	0.760624	1.16181	6
1389172_at			2	1.5e-07	-7.5e-08	1.40041	0.771532	1.39684	0.952461	0.606957	1.18626	6
1382189_at	SDC2	syndecan 2	2	0	-7.5e-08	1.3993	0.954037	1.3763	0.866806	0.814019	1.27291	6
1370927_at	COL12A1	collagen, type XII, alpha 1	2	-5e-08	-1.38778e-17	1.38095	0.701977	1.2654	1.1868	0.552068	1.07241	6
1374728_at			2	-1.73472e-18	-1.73472e-18	1.37225	0.543309	1.39027	0.48171	0.621568	1.05681	6
1398287_at	PLAU	plasminogen activator, urokinase	2	3.46945e-18	-1.25e-07	1.36986	0.885578	1.63043	0.924947	0.741792	0.772127	6
1389581_at	IL33	interleukin 33	2	7.5e-08	2e-07	1.36813	0.851655	1.86032	1.07213	0.741032	1.29707	6
1370561_at	A3galt2	alpha 1,3-galactosyltransferase 2 (isoglobotriaosylceramide synthase)	1	7.5e-08	0	1.36207	0.947637	1.87751	2.06894	0.64439	1.49126	6
1386953_at	HSD11B1	hydroxysteroid (11-beta) dehydrogenase 1	2	7.5e-08	-1.75e-07	1.3425	0.922893	1.32296	0.915393	1.04148	0.897231	6
1376066_at	RND3	Rho family GTPase 3	2	-6.93889e-18	0	1.33739	1.04263	1.67034	1.58702	0.828213	1.21093	6
1373672_at	SERPINB9	serpin peptidase inhibitor, clade B (ovalbumin), member 9	1	1.75e-07	5e-08	1.3134	1.01892	1.67402	1.64934	0.900196	1.56154	6
1367938_at	UGDH	UDP-glucose 6-dehydrogenase	2	0	1.38778e-17	1.30296	0.43334	1.23529	1.14207	0.457418	1.24862	6
1377663_at	RND3	Rho family GTPase 3	1	-2.5e-08	0	1.29537	1.07995	1.52008	1.6924	0.685793	1.32842	6
1392946_at			1	5e-08	0	1.29355	0.556203	1.06611	1.66008	0.644155	1.49017	6
1376265_at	STEAP2	STEAP family member 2, metalloreductase	2	-8.67362e-19	7.5e-08	1.28831	0.614652	1.22646	1.2771	0.766153	0.851705	6
1370048_at	LPAR1	lysophosphatidic acid receptor 1	2	7.5e-08	-2.5e-08	1.28127	0.90649	1.39943	1.22006	0.738663	1.18121	6
1393240_at	EFEMP2	EGF containing fibulin-like extracellular matrix protein 2	2	5e-08	-2.5e-08	1.26219	0.723599	1.2606	1.11489	0.715712	0.987357	6
1387922_at	CRISPLD2	cysteine-rich secretory protein LCCL domain containing 2	1	-5e-08	1.38778e-17	1.25861	0.624827	1.54793	1.29513	0.832087	1.2883	6
1376457_at	CRISPLD2	cysteine-rich secretory protein LCCL domain containing 2	2	7.5e-08	-2.25e-07	1.25179	0.508298	1.47587	1.12267	0.845211	1.14593	6
1379706_at			2	1e-07	-1e-07	1.24607	0.597234	1.42898	0.639583	0.95989	0.990299	6
1387547_a_at	ELTD1	EGF, latrophilin and seven transmembrane domain containing 1	2	-1e-07	1e-07	1.24089	0.842495	1.08332	0.727778	0.597915	1.03192	6
1376045_at			2	-2.5e-08	5e-08	1.23748	0.737382	1.17319	0.821128	0.686407	0.864746	6
1389208_at	Armcx4	armadillo repeat containing, X-linked 4	2	0	3.46945e-18	1.23406	0.935733	1.43598	0.876387	0.77914	0.951538	6
1372758_at			2	-5e-08	-6.93889e-18	1.22854	0.801149	1.31483	0.889791	0.766948	1.22188	6
1377340_at	TFPI2	tissue factor pathway inhibitor 2	1	1.75e-07	-1.25e-07	1.22124	0.929848	1.71327	2.41551	1.10619	1.58311	6
1368821_at	FSTL1	follistatin-like 1	2	-2.60209e-18	-1.75e-07	1.2111	1.07768	1.30036	1.07334	0.937186	0.972488	6
1370177_at	Pvr	poliovirus receptor	1	-5e-08	-5e-08	1.19445	0.518973	1.68173	1.66448	0.606657	1.41934	6
1391423_at	HSF2	heat shock transcription factor 2	1	7.5e-08	-1.25e-07	1.19277	0.41611	1.27357	1.15091	0.475535	1.28795	6
1376700_at	LIMA1	LIM domain and actin binding 1	2	-3.46945e-18	-2.5e-08	1.18231	0.833167	1.41299	0.94122	0.937002	0.993942	6
1376937_at	FILIP1L	filamin A interacting protein 1-like	1	2.5e-08	5e-08	1.1809	0.898135	1.4524	1.69753	0.59742	1.33456	6
1395695_at	AEBP1	AE binding protein 1	2	0	2.5e-08	1.1786	0.526496	1.00312	0.73689	0.649673	1.04575	6
1374752_at	MDFIC	MyoD family inhibitor domain containing	2	-1.5e-07	-2.5e-08	1.17796	0.662313	1.0613	0.926408	0.468535	1.15379	6
1383744_at			1	1.5e-07	1.25e-07	1.17503	1.2216	2.02229	2.27674	0.8064	1.61673	6
1368822_at	FSTL1	follistatin-like 1	2	-5e-08	-2.5e-08	1.16888	0.850992	1.26588	0.846746	0.78986	0.767473	6
1387259_at	CDH2	cadherin 2, type 1, N-cadherin (neuronal)	2	2.5e-08	2.5e-07	1.16851	0.694933	1.12144	0.964671	0.531478	1.15879	6
1374404_at	JUN	jun proto-oncogene	1	-2.5e-08	-2.25e-07	1.16678	0.459471	1.44837	1.82876	0.708205	1.40606	6
1369958_at	RHOB	ras homolog family member B	1	2.5e-07	5e-08	1.16547	0.802722	1.584	1.6234	0.907837	1.51225	6
1390207_at	LATS2	LATS, large tumor suppressor, homolog 2 (Drosophila)	2	6.93889e-18	2.5e-08	1.15971	0.958532	1.28928	1.15418	0.805971	1.00144	6
1387306_a_at	EGR2	early growth response 2	1	1e-07	-2.5e-08	1.15839	0.0936341	1.41614	1.79126	0.28475	1.64484	6
1387707_at	SLC2A3	solute carrier family 2 (facilitated glucose transporter), member 3	2	-1.5e-07	0	1.14661	0.749702	1.27648	1.2736	0.731567	1.10568	6
1371331_at			2	1e-07	-1.75e-07	1.14578	0.911825	1.20505	0.99278	0.780453	0.993429	6
1383005_at			1	2.25e-07	0	1.14495	0.755678	1.4965	1.69578	0.52486	1.28702	6
1387279_at	F11R	F11 receptor	1	-5e-08	2.5e-08	1.13979	0.497161	1.42332	0.978471	0.541965	1.14684	6
1368592_at	IL1A	interleukin 1, alpha	1	0	-3.46945e-18	1.13513	0.443878	1.34883	1.82141	0.594777	1.24964	6
1371353_at	SQSTM1	sequestosome 1	2	2.5e-08	7.5e-08	1.1329	0.836975	1.1744	1.06808	0.735425	0.951476	6
1397573_at			1	7.5e-08	0	1.13121	0.439388	1.1685	1.77819	0.559163	1.16352	6
1385625_at	EFEMP2	EGF containing fibulin-like extracellular matrix protein 2	2	-8.67362e-19	1e-07	1.12758	0.470194	1.10998	0.796084	0.56982	0.736783	6
1372101_at	PPAP2B	phosphatidic acid phosphatase type 2B	2	2.5e-08	-7.5e-08	1.12205	0.368845	0.90832	0.64858	0.583188	1.1611	6
1368725_at	JAG1	jagged 1	2	-2.5e-07	2.25e-07	1.11906	0.546751	1.36532	1.04356	0.60006	0.771235	6
1380229_at	MAFF	v-maf musculoaponeurotic fibrosarcoma oncogene homolog F (avian)	1	0	1.25e-07	1.11133	0.487981	1.40437	1.73737	0.499403	1.20263	6
1388945_at	PXDC1	PX domain containing 1	2	0	-2.5e-07	1.10079	0.686486	1.16273	1.03315	0.646293	1.24337	6
1395814_at			1	2.5e-08	0	1.09868	0.376754	1.22759	1.06358	0.377945	1.22834	6
1392382_at	TGFB2	transforming growth factor, beta 2	1	3.46945e-18	0	1.09453	0.498019	1.04144	1.1028	0.253145	1.17067	6
1375672_at			1	2.25e-07	5e-08	1.09207	0.84767	1.75063	1.82878	0.739954	1.19507	6
1368194_at	AGPAT4	1-acylglycerol-3-phosphate O-acyltransferase 4 (lysophosphatidic acid acyltransferase, delta)	1	0	-1e-07	1.08233	0.521748	1.12591	1.12425	0.60282	1.17567	6
1370172_at	SOD2	superoxide dismutase 2, mitochondrial	1	2.5e-08	1.38778e-17	1.07648	0.254825	1.18855	1.19302	0.428225	0.934401	6
1372835_at	RHOJ	ras homolog family member J	2	-5e-08	-2.5e-08	1.07172	0.690312	0.898446	0.791631	0.596685	1.18578	6
1388356_at	S100A16	S100 calcium binding protein A16	2	0	1.73472e-18	1.06932	0.610365	1.08804	0.890481	0.506023	0.72631	6
1373651_at			1	1e-07	7.5e-08	1.06512	0.298598	1.24415	1.48786	0.235307	0.888951	6
1376706_at	TMEM47	transmembrane protein 47	2	8.67362e-19	1.73472e-18	1.05883	0.96367	1.36787	1.24629	0.768168	1.26462	6
1373592_at	SERPINB9	serpin peptidase inhibitor, clade B (ovalbumin), member 9	1	1e-07	-2.5e-08	1.0588	0.786385	1.36801	1.39359	0.676005	1.25082	6
1370928_at	LITAF	lipopolysaccharide-induced TNF factor	1	5e-08	-5e-08	1.05745	0.608333	1.14698	1.0889	0.559	0.98225	6
1378482_at	MDFIC	MyoD family inhibitor domain containing	2	-2.5e-08	0	1.05601	0.735942	1.10204	1.12338	0.45892	1.0817	6
1371518_at	NID1	nidogen 1	2	-5e-08	-7.5e-08	1.04482	0.564923	1.08778	0.752478	0.342285	0.920085	6
1376924_a_at	PALMD	palmdelphin	2	3.5e-07	-5e-08	1.02866	0.575815	1.1016	0.635132	0.490825	0.734895	6
1369031_at	IL18BP	interleukin 18 binding protein	2	1.25e-07	-7.5e-08	1.02179	0.421303	0.956352	0.808388	0.611718	0.637375	6
1393316_at	FPGS	folylpolyglutamate synthase	2	-1.25e-07	1.25e-07	1.0203	0.380914	1.02451	0.720408	0.421705	0.920884	6
1398327_at	FERMT2	fermitin family member 2	2	6.93889e-18	1.25e-07	1.0118	0.695974	1.06762	0.709807	0.552448	0.860282	6
1378344_at			1	1.25e-07	2.5e-08	0.994321	0.86893	1.33899	1.11341	0.556717	0.918488	6
1376573_at	RAB34	RAB34, member RAS oncogene family	2	0	-5e-08	0.991246	0.68057	1.20235	0.91285	0.641173	0.70875	6
1388109_at	GPR116	G protein-coupled receptor 116	2	2.5e-08	2.5e-08	0.98492	0.609079	0.98056	0.449092	0.648367	0.666367	6
1376102_at	TMBIM1	transmembrane BAX inhibitor motif containing 1	2	-5e-08	6.93889e-18	0.983143	0.569554	1.41939	0.972566	0.59933	0.949971	6
1389255_at	CDH5	cadherin 5, type 2 (vascular endothelium)	2	1.5e-07	0	0.979788	0.780717	1.19706	0.936764	0.521025	0.935597	6
1397866_at	Serpinb6b	serine (or cysteine) peptidase inhibitor, clade B, member 6b	1	-5e-08	5e-08	0.978816	0.691802	1.24578	1.49638	0.57466	1.42722	6
1373777_at			1	0	-5e-08	0.963484	0.336065	1.13552	1.26212	0.421697	0.82122	6
1394761_at	ARHGAP42	Rho GTPase activating protein 42	2	2.5e-08	2.5e-08	0.963072	0.370543	0.737635	0.722307	0.264895	0.585342	6
1393401_at			1	1.75e-07	0	0.960749	0.574183	1.25391	1.35991	0.639275	0.99144	6
1391665_at			1	2.5e-08	-1e-07	0.94857	0.464771	0.851572	1.03383	0.39648	0.963531	6
1390116_at			2	-2e-07	-5e-08	0.943778	0.705633	1.2815	0.889307	0.647892	0.924856	6
1373011_at	FAM134B	family with sequence similarity 134, member B	2	-7.5e-08	1.25e-07	0.9384	0.50978	1.03182	0.713255	0.397125	0.93588	6
1387745_at	CD200R1	CD200 receptor 1	1	5e-08	-1.5e-07	0.92289	0.764112	1.1872	1.01334	0.68159	1.11644	6
1371037_at	PROS1	protein S (alpha)	2	7.5e-08	-2e-07	0.912611	0.568962	1.14744	0.744413	0.61041	0.972615	6
1395557_at			1	-1.25e-07	5e-08	0.90579	0.355842	1.09426	0.966794	0.423483	1.14602	6
1371969_at			2	5e-08	-1e-07	0.90135	0.543758	0.978625	0.392675	0.60595	0.7963	6
1398397_at			2	-7.5e-08	3.46945e-18	0.899261	0.529096	1.12711	0.73677	0.44958	0.751578	6
1373291_at			2	1.25e-07	-1.75e-07	0.898994	0.415371	0.861368	0.474305	0.54995	0.66515	6
1391808_at	ARRDC4	arrestin domain containing 4	2	1e-07	3.46945e-18	0.887182	0.447052	0.971366	0.803871	0.425013	0.772842	6
1371659_at	RHOC	ras homolog family member C	1	2.5e-08	-5e-08	0.88567	0.651881	1.0476	1.09569	0.583655	0.861293	6
1370807_at	VMP1	vacuole membrane protein 1	1	-1e-07	1.5e-07	0.884665	0.539617	0.977161	1.06962	0.33747	0.953669	6
1368321_at	EGR1	early growth response 1	1	-1.25e-07	2.5e-08	0.8828	0.62686	1.32687	1.59099	0.780737	1.20371	6
1370949_at	MARCKS	myristoylated alanine-rich protein kinase C substrate	1	-2.5e-08	-1.5e-07	0.881671	0.583547	0.779748	1.06534	0.48192	0.831753	6
1390298_at	SNX18	sorting nexin 18	1	7.5e-08	5e-08	0.877887	0.616621	0.961311	1.14198	0.595562	1.04336	6
1389732_at	Dram	damage-regulated autophagy modulator	1	-2e-07	-5e-08	0.875599	0.684131	0.853266	0.959738	0.618735	0.923888	6
1382603_at			1	2.5e-08	0	0.866109	0.582203	1.06583	1.42073	0.734465	0.980439	6
1373767_at	ZFAND2A	zinc finger, AN1-type domain 2A	1	-2.5e-08	5e-08	0.866097	0.763397	1.55391	1.49068	0.743197	1.08496	6
1383222_at	FRMD6	FERM domain containing 6	2	-2.25e-07	-6.93889e-18	0.860044	0.451077	1.05595	0.54278	0.47293	0.89627	6
1370823_at	BAMBI	BMP and activin membrane-bound inhibitor homolog (Xenopus laevis)	1	-1.30104e-18	-6.93889e-18	0.858372	1.09385	1.30734	1.58266	0.93677	1.03066	6
1382482_at			2	7.5e-08	2.25e-07	0.857661	0.414885	1.0568	0.879312	0.474745	0.871551	6
1370948_a_at	MARCKS	myristoylated alanine-rich protein kinase C substrate	1	1.73472e-18	-2.5e-08	0.850625	0.49635	0.81465	0.909701	0.44465	0.725575	6
1384364_at	FBXO4	F-box protein 4	1	2.5e-08	8.67362e-19	0.83758	0.350448	0.91689	0.865161	0.349305	0.744117	6
1387076_at	HIF1A	hypoxia inducible factor 1, alpha subunit (basic helix-loop-helix transcription factor)	1	1e-07	-1e-07	0.83435	0.471825	0.85145	1.00125	0.4809	0.794675	6
1382873_at	CTTNBP2NL	CTTNBP2 N-terminal like	1	5e-08	-2.5e-08	0.82601	0.50157	1.06045	1.16865	0.48299	1.00466	6
1372254_at	SERPING1	serpin peptidase inhibitor, clade G (C1 inhibitor), member 1	2	1.38778e-17	-7.5e-08	0.824985	0.458589	1.02351	0.677555	0.520535	0.810255	6
1384837_at	CD69	CD69 molecule	1	-2.5e-08	1.25e-07	0.82262	0.763365	0.985722	1.36856	0.801935	0.941266	6
1372455_at	TSPAN12	tetraspanin 12	2	1e-07	-1.75e-07	0.821699	0.654274	0.899576	0.507583	0.60106	0.83073	6
1371433_at			2	-2.5e-08	-2.5e-08	0.820735	0.426441	0.966826	0.929994	0.440522	0.687418	6
1376658_at	Raph1	Ras association (RalGDS/AF-6) and pleckstrin homology domains 1	1	3.46945e-18	-1e-07	0.820606	0.747933	1.00108	1.39465	0.480718	1.22746	6
1373656_at	PPP1R3D	protein phosphatase 1, regulatory subunit 3D	1	0	-2.5e-08	0.81912	0.640395	0.82662	0.91078	0.549458	0.845165	6
1368911_at	KCNJ8	potassium inwardly-rectifying channel, subfamily J, member 8	1	2.25e-07	3.46945e-18	0.81703	0.518547	1.27045	1.14616	0.43951	1.13116	6
1398350_at	LOC100364588	hypothetical protein LOC100364588	2	2.5e-08	5e-08	0.810525	0.291659	0.721325	0.47515	0.3864	0.448476	6
1377916_at	SLFN12L	schlafen family member 12-like	1	-2.5e-08	-2.5e-08	0.806425	0.576575	0.9479	1.23829	0.448225	0.943271	6
1374925_at	NAB2	NGFI-A binding protein 2 (EGR1 binding protein 2)	1	0	-5e-08	0.7927	0.195513	0.74341	0.851927	0.2364	0.587255	6
1387947_at	MAFB	v-maf musculoaponeurotic fibrosarcoma oncogene homolog B (avian)	1	-2.5e-08	3.46945e-18	0.791829	0.68395	0.987139	1.35051	0.531395	1.18181	6
1385696_at			1	2.25e-07	6.93889e-18	0.789323	0.461568	0.853723	0.973246	0.535206	0.738495	6
1372027_at			2	3.46945e-18	-7.5e-08	0.788828	0.613812	0.865838	0.71085	0.351297	0.73669	6
1368703_at	PDLIM5	PDZ and LIM domain 5	1	-6.93889e-18	-2.5e-08	0.787438	0.366065	0.770497	0.722808	0.295998	0.73384	6
1387757_at	LMBRD1	LMBR1 domain containing 1	2	-1.5e-07	5e-08	0.781788	0.494657	0.784463	0.701915	0.376462	0.764015	6
1387036_at	HES1	hairy and enhancer of split 1, (Drosophila)	1	2.5e-07	-2.5e-08	0.780497	0.483568	1.40038	1.7588	0.557865	1.60794	6
1378543_at	HNRNPA2B1	heterogeneous nuclear ribonucleoprotein A2/B1	1	5e-08	1.75e-07	0.779618	0.394147	0.983076	0.991679	0.202858	0.91075	6
1368418_a_at	CP	ceruloplasmin (ferroxidase)	2	-1e-07	0	0.772521	0.557138	0.791433	0.563958	0.605695	0.746105	6
1390026_at	BAG3	BCL2-associated athanogene 3	1	-1.25e-07	2.5e-08	0.762374	0.25576	1.21747	0.908363	0.456062	0.752858	6
1378404_at			1	3.46945e-18	-6.93889e-18	0.742402	0.50381	0.95172	1.20818	0.522595	1.03343	6
1396188_at	RHOJ	ras homolog family member J	1	-5e-08	0	0.741547	0.57381	0.59125	0.89921	0.469082	0.914555	6
1369621_s_at	FKBP1A	FK506 binding protein 1A, 12kDa	2	2.5e-08	5e-08	0.73942	0.422243	0.890545	0.699785	0.510103	0.553085	6
1389645_at	PRODH2	proline dehydrogenase (oxidase) 2	1	-2.5e-08	2.5e-08	0.737862	0.374943	0.760052	1.10979	0.400877	0.650075	6
1373432_at	MARCKS	myristoylated alanine-rich protein kinase C substrate	1	-2.5e-07	2.5e-08	0.735824	0.495592	0.651925	0.815225	0.33325	0.703025	6
1375640_at	FKBP9	FK506 binding protein 9, 63 kDa	2	-2.5e-08	-7.5e-08	0.735292	0.365816	0.847586	0.54181	0.38004	0.456435	6
1389050_at	DUSP3	dual specificity phosphatase 3	1	7.5e-08	5e-08	0.730375	0.645795	0.882215	0.880904	0.555227	0.871076	6
1383942_at	Snx9	sorting nexin 9	2	7.5e-08	-1e-07	0.725825	0.364568	0.726253	0.431557	0.45892	0.524593	6
1388342_at	ETV3	ets variant 3	1	1e-07	-2.5e-08	0.721778	0.692296	0.939111	1.2352	0.452585	1.08445	6
1393956_at	STK17B	serine/threonine kinase 17b	2	-1e-07	1.25e-07	0.7194	0.38425	0.711375	0.6469	0.3843	0.6882	6
1387202_at	ICAM1	intercellular adhesion molecule 1	1	-1e-07	-2.5e-08	0.718669	0.538423	0.977334	1.42474	0.416863	1.09756	6
1370623_at	FGL2	fibrinogen-like 2	2	0	-2.5e-08	0.716225	0.396183	0.936825	0.5455	0.5274	0.867425	6
1387870_at	ZFP36	zinc finger protein 36, C3H type, homolog (mouse)	1	-3.46945e-18	-1e-07	0.71397	0.321591	0.958647	1.12658	0.330076	0.872553	6
1398828_at	FKBP1A	FK506 binding protein 1A, 12kDa	2	0	-1e-07	0.711025	0.426267	0.835825	0.679125	0.487775	0.590125	6
1376005_at			1	2.5e-07	-2.5e-07	0.70326	0.495084	0.733967	0.78144	0.605405	0.727093	6
1388986_at			1	1e-07	-3.46945e-18	0.702568	0.374431	0.824192	0.813172	0.293068	1.07117	6
1378220_at	Rpl39l	ribosomal protein L39-like	1	-1.73472e-18	-2.5e-08	0.699555	0.28533	1.10976	0.987528	0.335512	0.796072	6
1386065_at	SOWAHC	sosondowah ankyrin repeat domain family member C	1	-5e-08	1.25e-07	0.692682	0.635457	1.08544	1.56976	0.347732	1.56901	6
1372056_at	CMTM6	CKLF-like MARVEL transmembrane domain containing 6	1	-2.5e-08	3.46945e-18	0.692575	0.608875	0.8057	0.814325	0.564125	0.758025	6
1397348_at			1	-2.5e-08	5e-08	0.692063	0.398802	0.593095	0.780015	0.44922	0.666063	6
1370408_at	C5orf62	chromosome 5 open reading frame 62	1	-7.5e-08	2.5e-08	0.688925	0.56673	0.860307	0.645438	0.360105	0.850882	6
1391026_at			1	7.5e-08	-1.0842e-18	0.686603	0.457963	0.933573	0.951445	0.210398	0.651615	6
1389092_at	IL2RG	interleukin 2 receptor, gamma	1	-1.25e-07	5e-08	0.684072	0.433232	0.859597	1.01231	0.536322	0.786954	6
1388453_at	MYADM	myeloid-associated differentiation marker	2	1.57209e-18	0	0.67591	0.385564	0.645835	0.434522	0.381435	0.543948	6
1373984_at	SLC39A14	solute carrier family 39 (zinc transporter), member 14	1	-2.5e-08	-1e-07	0.670525	0.248033	0.874954	1.29607	0.612333	1.07929	6
1387089_at	MOB4	MOB family member 4, phocein	2	1e-07	-2.5e-07	0.667032	0.345488	0.683283	0.507455	0.430072	0.589503	6
1377994_at			1	-2.25e-07	1.5e-07	0.662618	0.784745	1.06216	1.26429	0.722333	0.924146	6
1367795_at	IFRD1	interferon-related developmental regulator 1	1	0	0	0.66085	0.468158	0.9358	0.907201	0.328025	0.8541	6
1378081_at			1	2.5e-08	2e-07	0.658983	0.411001	0.73485	0.707323	0.398228	0.887074	6
1390121_at	GLIS2	GLIS family zinc finger 2	2	-2.5e-08	-2.5e-08	0.65393	0.333898	0.767168	0.652698	0.35602	0.400818	6
1390114_at	MPZL1	myelin protein zero-like 1	2	5e-08	0	0.653213	0.684663	0.83012	0.697335	0.716378	0.53538	6
1389355_at	IER5	immediate early response 5	1	1e-07	1e-07	0.647395	0.570618	0.892875	1.16564	0.435333	0.797385	6
1373958_at	ARMCX3	armadillo repeat containing, X-linked 3	2	1e-07	1.38778e-17	0.646443	0.39611	0.84166	0.512658	0.525118	0.504043	6
1388991_at	SESTD1	SEC14 and spectrin domains 1	1	2.5e-08	0	0.640783	0.180077	0.77173	0.80537	0.217145	0.80783	6
1371729_at	YPEL5	yippee-like 5 (Drosophila)	1	-8.67362e-19	0	0.629975	0.417542	0.673725	0.743125	0.36575	0.802125	6
1376969_at	SLC23A2	solute carrier family 23 (nucleobase transporters), member 2	1	-1.73472e-18	0	0.619358	0.303529	0.66586	0.834518	0.339658	0.621363	6
1371894_at	GNS	glucosamine (N-acetyl)-6-sulfatase	2	5.20417e-18	2.5e-08	0.61755	0.346125	0.4993	0.37555	0.33635	0.5581	6
1389402_at	CSRNP1	cysteine-serine-rich nuclear protein 1	1	7.5e-08	7.5e-08	0.61698	0.226621	0.859365	1.00483	0.202072	0.718623	6
1373051_at	LMBRD1	LMBR1 domain containing 1	2	-5e-08	-2.5e-08	0.612375	0.398375	0.560375	0.563475	0.2252	0.6397	6
1377103_at			1	-2.5e-08	5e-08	0.612	0.513425	0.846425	0.941075	0.519025	0.726775	6
1381836_at	RAB20	RAB20, member RAS oncogene family	1	1e-07	7.5e-08	0.609688	0.433452	0.59576	0.93478	0.479751	0.8411	6
1372773_at	NPDC1	neural proliferation, differentiation and control, 1	2	-1.75e-07	2.5e-08	0.60153	0.380469	0.73741	0.617231	0.368258	0.604932	6
1369204_at	HCK	hemopoietic cell kinase	2	5e-08	5e-08	0.597575	0.3565	0.422625	0.4648	0.24565	0.48475	6
1372890_at			1	2.5e-08	-5e-08	0.580225	0.483467	0.4733	0.708725	0.2651	0.566875	6
1399030_at	WDR45	WD repeat domain 45	1	-2.5e-08	2.5e-08	0.578925	0.43375	0.544575	0.899625	0.1846	0.762424	6
1380155_at			1	7.5e-08	5e-08	0.57422	0.605312	0.835495	0.814244	0.43747	0.80172	6
1370402_at	EGFL7	EGF-like-domain, multiple 7	2	0	5e-08	0.573278	0.328283	0.640428	0.561092	0.308005	0.455668	6
1392579_at	OBFC2A	oligonucleotide/oligosaccharide-binding fold containing 2A	1	5e-08	1.5e-07	0.572492	0.447103	0.891976	1.19467	0.38765	0.853929	6
1382154_at	PTPN12	protein tyrosine phosphatase, non-receptor type 12	2	-7.5e-08	-2.5e-08	0.5651	0.348433	0.6705	0.47895	0.384275	0.67785	6
1371975_at			2	5e-08	-2e-07	0.554458	0.34124	0.62983	0.368585	0.363592	0.436365	6
1371644_at	TWF1	twinfilin, actin-binding protein, homolog 1 (Drosophila)	1	0	0	0.552375	0.382192	0.700125	0.645475	0.382575	0.689825	6
1372011_at			1	-5e-08	-1e-07	0.55225	0.452192	0.6114	0.602575	0.416625	0.595825	6
1393236_at	RIOK3	RIO kinase 3 (yeast)	1	5e-08	1.73472e-18	0.552125	0.513067	0.6548	0.651575	0.4721	0.683175	6
1378032_at	NFKBIZ	nuclear factor of kappa light polypeptide gene enhancer in B-cells inhibitor, zeta	1	7.5e-08	3e-07	0.550567	0.335929	0.896254	1.35032	0.235274	0.924447	6
1371911_at	TNFAIP1	tumor necrosis factor, alpha-induced protein 1 (endothelial)	1	1.25e-07	-2e-07	0.54457	0.507763	0.745737	0.81046	0.460407	0.477428	6
1398791_at	TXNRD1	thioredoxin reductase 1	1	-2.5e-08	7.5e-08	0.527755	0.388581	0.68558	0.829538	0.45698	0.462815	6
1371595_at			1	-5e-08	5e-08	0.52095	0.377225	0.7342	0.991899	0.203825	0.910074	6
1371440_at	B2M	beta-2-microglobulin	1	2.5e-08	0	0.520925	0.436841	0.571425	0.701624	0.3395	0.65355	6
1372564_at	ETS2	v-ets erythroblastosis virus E26 oncogene homolog 2 (avian)	1	-7.5e-08	-1e-07	0.510513	0.487347	0.736382	1.02237	0.394705	0.782333	6
1368273_at	MAPK6	mitogen-activated protein kinase 6	2	-7.5e-08	2.5e-07	0.508193	0.295472	0.657273	0.60808	0.357222	0.481717	6
1386905_at	PRKAR1A	protein kinase, cAMP-dependent, regulatory, type I, alpha (tissue specific extinguisher 1)	2	2.5e-08	-7.5e-08	0.50485	0.269775	0.638475	0.49015	0.301	0.4643	6
1375909_at	GSTM4	glutathione S-transferase mu 4	1	1.73472e-18	0	0.49599	0.252653	0.534308	0.60897	0.22893	0.434018	6
1383119_at	OGFRL1	opioid growth factor receptor-like 1	1	0	1e-07	0.495325	0.430939	0.693248	0.648498	0.317007	0.534523	6
1391643_at			1	0	5e-08	0.474065	0.257818	0.667313	1.08724	0.268593	0.80722	6
1373866_at	COQ10B	coenzyme Q10 homolog B (S. cerevisiae)	1	7.5e-08	7.5e-08	0.47169	0.314278	0.727215	0.686803	0.313215	0.649653	6
1375884_at	MSANTD4	Myb/SANT-like DNA-binding domain containing 4 with coiled-coils	2	-5e-08	2e-07	0.4714	0.319601	0.599395	0.431893	0.341498	0.393965	6
1386967_at	RHOQ	ras homolog family member Q	1	0	-2.5e-08	0.43824	0.334863	0.65411	0.920637	0.163576	0.732668	6
1372417_at	SERTAD1	SERTA domain containing 1	1	2.5e-08	0	0.412602	0.597554	0.85168	1.0162	0.428522	0.479477	6
1398508_at	IRF2BPL	interferon regulatory factor 2 binding protein-like	1	-5e-08	2.5e-08	0.399012	0.49978	0.545458	0.720073	0.329575	0.5453	6
1373017_at	SUCLG2	succinate-CoA ligase, GDP-forming, beta subunit	9	-2.5e-08	5e-08	-0.20955	-0.208692	-0.454675	-0.753877	-0.280025	-0.1274	6
1374584_at			9	5e-08	-6.77626e-19	-0.23905	-0.155	-0.41299	-0.61123	-0.137525	-0.264925	6
1369655_at	PIK3C3	phosphoinositide-3-kinase, class 3	9	7.5e-08	5e-08	-0.262267	-0.147973	-0.50081	-0.58553	-0.17501	-0.224008	6
1371633_at	CTNNBL1	catenin, beta like 1	9	7.5e-08	-7.5e-08	-0.283442	-0.275865	-0.779778	-0.835899	-0.288245	-0.31743	6
1372833_at			9	-1.25e-07	-2.5e-07	-0.300393	-0.368376	-0.792837	-0.960167	-0.399317	-0.257125	6
1368117_at	GPHN	gephyrin	9	7.80626e-18	5e-08	-0.310362	-0.468626	-0.896397	-1.55343	-0.540652	-0.19684	6
1371483_at	NNT	nicotinamide nucleotide transhydrogenase	9	0	5e-08	-0.316075	-0.306075	-0.7105	-0.977829	-0.299875	-0.357625	6
1368099_at	CLASP2	cytoplasmic linker associated protein 2	9	2.5e-08	-2.5e-08	-0.32304	-0.467603	-0.625777	-1.0009	-0.486203	-0.393728	6
1379980_at			9	-7.5e-08	-1.75e-07	-0.333493	-0.238905	-0.706638	-0.869348	-0.37643	-0.20591	6
1376578_at	EHMT1	euchromatic histone-lysine N-methyltransferase 1	9	1e-07	0	-0.333755	-0.418936	-0.537358	-0.710722	-0.267098	-0.35777	6
1390020_at	OGDH	oxoglutarate (alpha-ketoglutarate) dehydrogenase (lipoamide)	7	5e-08	-7.5e-08	-0.342775	-0.300592	-0.401475	-0.69105	-0.077975	-0.4378	6
1372138_at	CUX1	cut-like homeobox 1	9	-2.5e-08	-2.5e-08	-0.344425	-0.292241	-0.649247	-0.740792	-0.29425	-0.313375	6
1388855_at	CUL1	cullin 1	9	-1e-07	1.25e-07	-0.351125	-0.3147	-0.405875	-0.634075	-0.186775	-0.3398	6
1367518_at	FTO	fat mass and obesity associated	9	-5e-08	2.5e-08	-0.36957	-0.378416	-0.772259	-1.10907	-0.34241	-0.364306	6
1373121_at	MRPS28	mitochondrial ribosomal protein S28	9	7.5e-08	2.5e-08	-0.370147	-0.399582	-0.588603	-0.81065	-0.271202	-0.291515	6
1373927_at	HMGXB4	HMG box domain containing 4	9	5e-08	3.46945e-18	-0.370515	-0.275614	-0.4914	-0.596137	-0.165468	-0.40278	6
1371823_at	STAG2	stromal antigen 2	9	-3.46945e-18	-2e-07	-0.3774	-0.156692	-0.53	-0.6401	-0.143225	-0.262975	6
1386959_a_at	MAP2K5	mitogen-activated protein kinase kinase 5	9	2.5e-08	-2.5e-08	-0.37984	-0.464867	-0.746117	-0.88356	-0.52659	-0.457458	6
1388119_at	HNRNPA3	heterogeneous nuclear ribonucleoprotein A3	9	-2.25e-07	7.5e-08	-0.382175	-0.233858	-0.5973	-0.67645	-0.168625	-0.39105	6
1398974_at	CSE1L	CSE1 chromosome segregation 1-like (yeast)	13	0	0	-0.383975	-0.367075	-0.448975	-0.62595	-0.2157	-0.513325	6
1370446_at	NME7	NME/NM23 family member 7	9	-2.5e-08	-8.67362e-19	-0.388395	-0.447728	-0.795852	-0.911027	-0.437275	-0.455645	6
1376009_at			9	-6.93889e-18	2.5e-08	-0.389672	-0.244635	-0.511837	-0.772545	-0.260943	-0.385642	6
1392891_at	PDS5B	PDS5, regulator of cohesion maintenance, homolog B (S. cerevisiae)	9	7.5e-08	1.38778e-17	-0.390953	-0.367355	-0.721258	-0.849447	-0.276765	-0.276672	6
1380035_at	CAAP1	caspase activity and apoptosis inhibitor 1	9	-7.5e-08	-2.5e-08	-0.397332	-0.159048	-0.452183	-0.630293	-0.0956325	-0.30483	6
1390755_at	SERGEF	secretion regulating guanine nucleotide exchange factor	9	7.5e-08	-1.25e-07	-0.399732	-0.420936	-0.96425	-1.0818	-0.57569	-0.42597	6
1387369_at	EXOC6	exocyst complex component 6	9	2.5e-08	-5e-08	-0.402032	-0.207386	-0.554558	-0.864981	-0.305237	-0.3487	6
1382442_at	SEPT6	septin 6	9	-2.5e-08	2.5e-08	-0.403355	-0.333131	-0.765493	-0.993996	-0.37645	-0.34288	6
1370318_at	PI4KA	phosphatidylinositol 4-kinase, catalytic, alpha	9	2.5e-08	-1.5e-07	-0.407605	-0.227602	-0.60524	-0.720262	-0.231313	-0.432418	6
1374395_at			13	0	0	-0.407725	-0.230408	-0.43115	-0.58935	-0.1241	-0.459375	6
1371386_at	FAM120A	family with sequence similarity 120A	13	-2.5e-08	-2.5e-08	-0.410425	-0.204617	-0.530525	-0.74075	-0.1476	-0.475925	6
1377268_at	POC5	POC5 centriolar protein homolog (Chlamydomonas)	13	1.25e-07	-5e-08	-0.413518	-0.115023	-0.518629	-0.598348	-0.0638823	-0.385823	6
1388521_at	ALDH18A1	aldehyde dehydrogenase 18 family, member A1	14	1.25e-07	0	-0.416488	-0.505161	-0.3539	-0.646965	-0.303055	-0.518323	6
1375295_at	CS	citrate synthase	14	0	-1.73472e-18	-0.4194	-0.374325	-0.39455	-0.62155	-0.219125	-0.49415	6
1383885_at	PBRM1	polybromo 1	7	-2.5e-08	-1.25e-07	-0.42108	-0.31977	-0.50068	-0.755935	-0.182475	-0.500545	6
1372566_at	MTCH2	mitochondrial carrier 2	9	1e-07	-5e-08	-0.421595	-0.362348	-0.46162	-0.672192	-0.222043	-0.40537	6
1370871_at	HNRNPA3	heterogeneous nuclear ribonucleoprotein A3	13	0	0	-0.424875	-0.328308	-0.600225	-0.777025	-0.205675	-0.522675	6
1393713_at	GMDS	GDP-mannose 4,6-dehydratase	9	-7.5e-08	-7.5e-08	-0.426407	-0.388174	-0.813727	-0.97384	-0.385485	-0.49321	6
1372392_at			9	7.5e-08	2.5e-07	-0.431818	-0.259631	-1.18881	-1.47007	-0.275843	-0.476503	6
1370060_at	SLC25A11	solute carrier family 25 (mitochondrial carrier; oxoglutarate carrier), member 11	13	0	5e-08	-0.43635	-0.186833	-0.52295	-0.6057	-0.116275	-0.45285	6
1386872_at	IGF2R	insulin-like growth factor 2 receptor	9	0	6.93889e-18	-0.438928	-0.25776	-0.582773	-0.714214	-0.288946	-0.427719	6
1372667_at	C9orf85	chromosome 9 open reading frame 85	9	1e-07	-5e-08	-0.43966	-0.107436	-0.568893	-0.621162	-0.268076	-0.255085	6
1382114_at	Tlk1	tousled-like kinase 1	9	7.5e-08	1e-07	-0.440088	-0.31974	-0.609753	-0.89267	-0.331193	-0.380827	6
1399029_at	USP48	ubiquitin specific peptidase 48	9	5e-08	1.25e-07	-0.441257	-0.341955	-0.64529	-0.7523	-0.393055	-0.46277	6
1378238_at	ANAPC1/LOC100286979	anaphase promoting complex subunit 1	13	1e-07	2.5e-08	-0.443167	-0.0443584	-0.556375	-0.7462	-0.146117	-0.56533	6
1389167_at	MAPKAP1	mitogen-activated protein kinase associated protein 1	9	-2.1684e-18	1.75e-07	-0.44379	-0.398626	-0.82765	-0.87275	-0.458483	-0.372493	6
1395826_at	PPP2R5E	protein phosphatase 2, regulatory subunit B', epsilon isoform	9	2.25e-07	-3.46945e-18	-0.443842	-0.255333	-0.535019	-0.734252	-0.175477	-0.385837	6
1373116_at	KPNA3	karyopherin alpha 3 (importin alpha 4)	13	1e-07	0	-0.444725	-0.267922	-0.572845	-0.681265	-0.15615	-0.446605	6
1372152_at	ALG14	asparagine-linked glycosylation 14 homolog (S. cerevisiae)	9	-5e-08	-2.5e-08	-0.446295	-0.180044	-0.784092	-0.784545	-0.3846	-0.445428	6
1398868_at	TIMM13	translocase of inner mitochondrial membrane 13 homolog (yeast)	5	2.5e-08	5e-08	-0.4528	-0.2598	-0.60615	-0.4401	-0.354675	-0.47045	6
1373019_at	EPS15	epidermal growth factor receptor pathway substrate 15	9	4.33681e-19	7.5e-08	-0.4567	-0.2823	-0.574925	-0.741825	-0.2129	-0.374275	6
1372173_at	SNRNP40	small nuclear ribonucleoprotein 40kDa (U5)	13	0	6.93889e-18	-0.45714	-0.250917	-0.523412	-0.633622	-0.149175	-0.536865	6
1392498_at	Ppp2r5c	protein phosphatase 2, regulatory subunit B (B56), gamma isoform	13	1.25e-07	1.73472e-18	-0.46115	-0.200673	-0.54044	-0.594533	-0.251235	-0.31137	6
1389873_at	PYCARD	PYD and CARD domain containing	9	1e-07	1e-07	-0.462375	-0.198067	-0.645625	-0.727875	-0.173025	-0.364825	6
1379688_at			9	0	1.75e-07	-0.462582	-0.233503	-0.628305	-0.957337	-0.244777	-0.438525	6
1378634_at	HDAC8	histone deacetylase 8	9	0	-5e-08	-0.465023	-0.248508	-0.74516	-0.875504	-0.161827	-0.511753	6
1373997_at			14	-5e-08	5e-08	-0.465075	-0.457392	-0.3996	-0.637125	-0.36355	-0.33495	6
1374210_at	NSMCE1	non-SMC element 1 homolog (S. cerevisiae)	9	2.5e-08	5e-08	-0.46969	-0.265357	-0.741012	-0.60291	-0.298992	-0.371945	6
1395306_at	PBRM1	polybromo 1	7	1.75e-07	0	-0.470517	-0.255402	-0.542708	-0.768532	-0.136103	-0.538595	6
1371873_at	ANP32E	acidic (leucine-rich) nuclear phosphoprotein 32 family, member E	7	-2.5e-08	-2.5e-08	-0.475925	-0.328625	-0.4074	-0.68525	-0.140475	-0.509775	6
1398356_at	NUDT21	nudix (nucleoside diphosphate linked moiety X)-type motif 21	13	2.5e-08	-1.73472e-18	-0.477475	-0.311508	-0.604875	-0.616875	-0.230675	-0.497125	6
1382758_at	SLC10A7	solute carrier family 10 (sodium/bile acid cotransporter family), member 7	9	0	2e-07	-0.477913	-0.389837	-0.77899	-0.987832	-0.186338	-0.67911	6
1373849_at	ACTL6A	actin-like 6A	13	-1e-07	-6.93889e-18	-0.481125	-0.360133	-0.5602	-0.6733	-0.2717	-0.5063	6
1398833_at	MBTPS1	membrane-bound transcription factor peptidase, site 1	13	2e-07	-4.33681e-19	-0.48171	-0.329889	-0.545	-0.678367	-0.281994	-0.49509	6
1376774_at	EXOC4	exocyst complex component 4	9	2.5e-08	7.5e-08	-0.482485	-0.371878	-0.877339	-1.12074	-0.324653	-0.494242	6
1374458_at			9	-1.73472e-18	-1.5e-07	-0.48322	-0.147111	-0.947025	-0.930513	-0.353882	-0.361983	6
1376722_at	NUP205	nucleoporin 205kDa	13	-6.93889e-18	1.38778e-17	-0.4834	-0.33605	-0.561349	-0.724825	-0.219275	-0.533525	6
1375685_at	CLASP1	cytoplasmic linker associated protein 1	9	3.46945e-18	0	-0.483885	-0.557837	-0.680615	-1.03421	-0.369193	-0.550995	6
1377254_a_at	VPS13B	vacuolar protein sorting 13 homolog B (yeast)	9	0	-1.38778e-17	-0.485642	-0.331928	-1.3386	-1.60488	-0.652342	-0.296083	6
1377089_a_at	TSPAN5	tetraspanin 5	9	1.25e-07	-1.5e-07	-0.48644	-0.273124	-0.78734	-0.875983	-0.188355	-0.448265	6
1374913_at	SETD3	SET domain containing 3	9	-3.46945e-18	-2.5e-07	-0.487227	-0.404292	-0.597015	-0.835893	-0.192318	-0.434623	6
1371563_at	RCC2	regulator of chromosome condensation 2	7	2.5e-08	7.5e-08	-0.48835	-0.467217	-0.565875	-0.71355	-0.3401	-0.73975	6
1387085_at	PRPS1	phosphoribosyl pyrophosphate synthetase 1	7	-2.5e-08	-5e-08	-0.48974	-0.545835	-0.458798	-0.656517	-0.293648	-0.594685	6
1373520_at			7	0	1.73472e-18	-0.490622	-0.408883	-0.566879	-0.795655	-0.175945	-0.662768	6
1372339_at	CDC26	cell division cycle 26 homolog (S. cerevisiae)	13	6.93889e-18	6.93889e-18	-0.491245	-0.181811	-0.585082	-0.614288	-0.0830174	-0.529851	6
1389009_at	RSRC1	arginine/serine-rich coiled-coil 1	9	-8.67362e-19	0	-0.491903	-0.498435	-1.19271	-1.3318	-0.534135	-0.380628	6
1384198_at	ENOX2	ecto-NOX disulfide-thiol exchanger 2	9	5e-08	0	-0.492322	-0.546187	-0.896948	-0.9715	-0.33323	-0.405883	6
1373059_at	ANKRD13A	ankyrin repeat domain 13A	13	-7.5e-08	7.5e-08	-0.493325	-0.246708	-0.427575	-0.67815	-0.1498	-0.494325	6
1398606_at	GOLIM4	golgi integral membrane protein 4	9	1.5e-07	5e-08	-0.4937	-0.0499666	-0.542825	-0.794315	-0.2021	-0.384125	6
1390535_at	CTDP1	CTD (carboxy-terminal domain, RNA polymerase II, polypeptide A) phosphatase, subunit 1	13	-1.25e-07	7.5e-08	-0.493975	-0.313887	-0.520968	-0.612128	-0.24537	-0.406965	6
1387048_at	DDX39A	DEAD (Asp-Glu-Ala-Asp) box polypeptide 39A	14	2.5e-08	2.5e-08	-0.49615	-0.47945	-0.646525	-0.7563	-0.391575	-0.70395	6
1388645_at	OLA1	Obg-like ATPase 1	9	2.5e-08	7.5e-08	-0.499425	-0.401108	-0.692775	-0.841725	-0.317275	-0.568925	6
1375848_at	PON2	paraoxonase 2	9	-2.5e-08	2.5e-08	-0.499592	-0.295862	-0.655082	-0.81875	-0.200075	-0.437138	6
1398941_at	PCBP2	poly(rC) binding protein 2	7	0	8.67362e-19	-0.50105	-0.212308	-0.430525	-0.646225	-0.21435	-0.681425	6
1390924_at	TAF3	TAF3 RNA polymerase II, TATA box binding protein (TBP)-associated factor, 140kDa	9	-1e-07	-1.38778e-17	-0.502243	-0.368132	-0.792655	-0.865613	-0.30306	-0.321462	6
1388965_at	PPP2R5E	protein phosphatase 2, regulatory subunit B', epsilon isoform	9	0	0	-0.502313	-0.2841	-0.681628	-0.72645	-0.335263	-0.477608	6
1387912_at	DDX46	DEAD (Asp-Glu-Ala-Asp) box polypeptide 46	13	1e-07	0	-0.503425	-0.271908	-0.62735	-0.68835	-0.2488	-0.47495	6
1394243_at	Sms/Sms-ps1	spermine synthase	7	0	2.5e-08	-0.50725	-0.328117	-0.583218	-0.774303	-0.196607	-0.644833	6
1387151_at	NUP107	nucleoporin 107kDa	13	-7.5e-08	6.93889e-18	-0.50839	-0.245783	-0.623125	-0.719588	-0.19785	-0.539412	6
1374919_at	RFC1	replication factor C (activator 1) 1, 145kDa	13	-5e-08	5e-08	-0.508555	-0.362349	-0.731413	-0.779253	-0.290863	-0.544682	6
1372660_at	TUBGCP3	tubulin, gamma complex associated protein 3	7	-2.5e-07	-2.5e-08	-0.509523	-0.390558	-0.499045	-0.851294	-0.14919	-0.624517	6
1371064_at	PCM1	pericentriolar material 1	9	-3.46945e-18	-7.5e-08	-0.510378	-0.297333	-0.672205	-0.740912	-0.373132	-0.407523	6
1388150_at	XPO1	exportin 1 (CRM1 homolog, yeast)	13	-2.5e-08	7.5e-08	-0.512325	-0.423875	-0.575625	-0.6366	-0.272825	-0.5488	6
1382661_at	NUP160	nucleoporin 160kDa	13	2.75e-07	0	-0.512965	-0.451838	-0.652975	-0.666233	-0.269856	-0.651487	6
1369318_at	FHIT	fragile histidine triad	9	-1.73472e-18	5e-08	-0.513838	-0.197943	-0.678681	-0.765948	-0.261863	-0.340487	6
1390189_at	ZNF277	zinc finger protein 277	9	5e-08	-5e-08	-0.51601	-0.314308	-0.859081	-0.791133	-0.533366	-0.274783	6
1389589_at			14	6.93889e-18	1.75e-07	-0.51625	-0.434042	-0.508475	-0.717805	-0.476243	-0.488718	6
1381623_at	SRSF4	serine/arginine-rich splicing factor 4	5	-2.5e-08	7.5e-08	-0.520025	-0.296017	-0.589475	-0.47815	-0.3192	-0.397249	6
1392513_at	PCID2	PCI domain containing 2	13	0	0	-0.520047	-0.327247	-0.51225	-0.587793	-0.26613	-0.54664	6
1376849_at	USP48	ubiquitin specific peptidase 48	13	-2.25e-07	-3.46945e-18	-0.521252	-0.245855	-0.595527	-0.594252	-0.192945	-0.636448	6
1367580_at	RPL10A	ribosomal protein L10a	5	1.73472e-18	-2.5e-08	-0.523275	-0.425075	-0.614876	-0.536076	-0.432876	-0.46875	6
1372783_at	LARP4B	La ribonucleoprotein domain family, member 4B	13	-5e-08	-2.5e-08	-0.525725	-0.300167	-0.52015	-0.645276	-0.25125	-0.40375	6
1370207_at	ATP5G2	ATP synthase, H+ transporting, mitochondrial Fo complex, subunit C2 (subunit 9)	5	-3.46945e-18	1.25e-07	-0.52605	-0.329708	-0.62785	-0.60855	-0.438675	-0.55935	6
1394213_at	C17orf85	chromosome 17 open reading frame 85	14	-2.25e-07	1.5e-07	-0.528902	-0.667282	-0.580717	-0.750047	-0.425932	-0.783173	6
1371648_at	DDB1	damage-specific DNA binding protein 1, 127kDa	7	2.5e-08	-5e-08	-0.529075	-0.307442	-0.42175	-0.596225	-0.133725	-0.6147	6
1398967_at	MED24	mediator complex subunit 24	14	2.5e-08	1.73472e-18	-0.52961	-0.538683	-0.564513	-0.737802	-0.361737	-0.626865	6
1375526_at	C17orf61	chromosome 17 open reading frame 61	13	2.5e-08	-1.25e-07	-0.53315	-0.173933	-0.574751	-0.606675	-0.156651	-0.43735	6
1375452_at			9	7.5e-08	3.46945e-18	-0.534885	-0.317254	-0.713055	-0.783183	-0.477363	-0.444945	6
1398259_at	NUP155	nucleoporin 155kDa	13	2.5e-08	-7.5e-08	-0.535536	-0.43656	-0.568561	-0.658377	-0.227098	-0.568213	6
1368026_at	HDGFRP2	hepatoma-derived growth factor-related protein 2	13	2.5e-08	-2.5e-08	-0.537105	-0.220843	-0.611355	-0.49796	-0.299665	-0.501905	6
1369992_at	PSMD1	proteasome (prosome, macropain) 26S subunit, non-ATPase, 1	13	-3.46945e-18	7.5e-08	-0.538255	-0.40359	-0.548638	-0.643147	-0.21392	-0.622685	6
1390040_at	BRE	brain and reproductive organ-expressed (TNFRSF1A modulator)	9	2.5e-08	-5e-08	-0.538335	-0.406722	-0.874768	-0.886961	-0.523825	-0.311128	6
1375131_at	MTCH2	mitochondrial carrier 2	14	3.46945e-18	-2.5e-08	-0.5393	-0.465783	-0.567425	-0.681975	-0.360025	-0.58775	6
1373075_at	RGD1560888	similar to Cell division protein kinase 8 (Protein kinase K35)	14	7.5e-08	-2.5e-08	-0.541055	-0.607476	-0.531217	-0.62226	-0.413697	-0.481135	6
1388428_at	DTD1	D-tyrosyl-tRNA deacylase 1 homolog (S. cerevisiae)	9	1e-07	2.5e-08	-0.542978	-0.491085	-0.882149	-1.01809	-0.39881	-0.534253	6
1372220_at			9	2.5e-08	2.5e-08	-0.544693	-0.352635	-0.669748	-0.788785	-0.400863	-0.432785	6
1367506_at	MRPL11	mitochondrial ribosomal protein L11	5	-1e-07	-5e-08	-0.545026	-0.404142	-0.614425	-0.5546	-0.417625	-0.500125	6
1398764_at	RPL21	ribosomal protein L21	5	2.5e-08	2.5e-08	-0.545825	-0.347841	-0.597975	-0.47225	-0.37665	-0.51145	6
1389483_at	DPY19L1	dpy-19-like 1 (C. elegans)	9	-2.5e-08	0	-0.548075	-0.386444	-0.763363	-1.06107	-0.450288	-0.442253	6
1374323_at	BCCIP	BRCA2 and CDKN1A interacting protein	14	-1.73472e-18	1e-07	-0.548275	-0.562133	-0.62345	-0.6494	-0.35145	-0.494125	6
1389336_at	POP5	processing of precursor 5, ribonuclease P/MRP subunit (S. cerevisiae)	13	2.5e-08	3.46945e-18	-0.55042	-0.323784	-0.614082	-0.563859	-0.289013	-0.53757	6
1388737_at	PBRM1	polybromo 1	13	3.46945e-18	7.5e-08	-0.5513	-0.197392	-0.577425	-0.605905	-0.28822	-0.39441	6
1397409_s_at	WEE1	WEE1 homolog (S. pombe)	7	2.5e-08	-2.5e-08	-0.554042	-0.431817	-0.554365	-0.777373	-0.3521	-0.658282	6
1388867_at	MGC112830	similar to transcription factor	13	-5e-08	0	-0.555175	-0.256733	-0.608575	-0.686075	-0.166475	-0.5748	6
1368165_at	PRPS1	phosphoribosyl pyrophosphate synthetase 1	14	-1e-07	-1e-07	-0.5555	-0.579892	-0.610925	-0.713375	-0.373025	-0.62895	6
1381470_at			7	2.5e-08	0	-0.556675	-0.588211	-0.636425	-1.04561	-0.222635	-0.813312	6
1373874_at	SGPP1	sphingosine-1-phosphate phosphatase 1	9	-2.5e-08	1e-07	-0.559137	-0.208726	-0.746433	-0.959444	-0.2905	-0.589563	6
1386962_at	PLCB4	phospholipase C, beta 4	9	0	-2.5e-08	-0.560635	-0.17737	-1.07173	-1.08173	-0.314926	-0.312658	6
1386540_at			13	5e-08	0	-0.560758	-0.352875	-0.579703	-0.801965	-0.160642	-0.578833	6
1373398_at			13	5e-08	-1.38778e-17	-0.56106	-0.409873	-0.746861	-0.8192	-0.23828	-0.589758	6
1392810_at	APOBEC3B	apolipoprotein B mRNA editing enzyme, catalytic polypeptide-like 3B	5	-1.73472e-18	-7.5e-08	-0.561483	-0.64536	-0.647125	-0.622788	-0.45406	-0.701255	6
1383423_at			14	-2.5e-08	-5e-08	-0.561638	-0.477677	-0.72206	-0.72318	-0.498223	-0.598455	6
1379290_at	CEP63	centrosomal protein 63kDa	9	-5e-08	-3.46945e-18	-0.562345	-0.24316	-0.777828	-0.638525	-0.389233	-0.37818	6
1373069_at	MRPS30	mitochondrial ribosomal protein S30	5	3.25261e-18	2.5e-08	-0.562497	-0.33439	-0.474587	-0.433988	-0.272257	-0.586463	6
1375419_at	LRRC28	leucine rich repeat containing 28	14	2.5e-08	-1.25e-07	-0.562497	-0.682468	-0.766328	-1.01685	-0.42954	-0.797778	6
1367589_at	ACO2	aconitase 2, mitochondrial	7	5e-08	2.5e-08	-0.56455	-0.350241	-0.5141	-0.73035	-0.21775	-0.625725	6
1393194_at	BAZ1B	bromodomain adjacent to zinc finger domain, 1B	7	-1e-07	0	-0.564597	-0.363625	-0.572375	-0.667045	-0.2548	-0.560275	6
1371342_at	CYC1	cytochrome c-1	5	-2.5e-08	-5e-08	-0.566625	-0.378034	-0.524125	-0.560175	-0.3559	-0.655225	6
1371816_at	ZCCHC3	zinc finger, CCHC domain containing 3	14	-7.5e-08	1e-07	-0.57142	-0.770788	-0.57038	-0.672437	-0.546528	-0.854127	6
1384002_at	ATP11B	ATPase, class VI, type 11B	13	-5e-08	0	-0.571793	-0.247014	-0.654578	-0.876811	-0.17592	-0.511392	6
1398886_at	C11orf31	chromosome 11 open reading frame 31	9	0	1.5e-07	-0.57415	-0.2244	-0.8578	-0.730675	-0.374175	-0.541	6
1374613_at			9	-7.5e-08	-7.5e-08	-0.575128	0.0187942	-0.875671	-0.911591	-0.25052	-0.43523	6
1388480_at	GLTP	glycolipid transfer protein	13	5e-08	2.5e-08	-0.5755	-0.181317	-0.6193	-0.582725	-0.1715	-0.577525	6
1387859_at	NFS1	NFS1 nitrogen fixation 1 homolog (S. cerevisiae)	13	2.5e-08	2.5e-08	-0.580472	-0.368767	-0.640475	-0.68177	-0.33652	-0.676843	6
1389257_at			13	7.5e-08	-6.93889e-18	-0.581565	-0.284262	-0.56943	-0.631108	-0.133482	-0.403998	6
1395393_at	C12orf65	chromosome 12 open reading frame 65	13	-6.93889e-18	2.5e-07	-0.581777	-0.329474	-0.66765	-0.884808	-0.148805	-0.66171	6
1375336_at	HSP90AB1	heat shock protein 90kDa alpha (cytosolic), class B member 1	14	0	2.5e-08	-0.582275	-0.549917	-0.5423	-0.637401	-0.453449	-0.62745	6
1389215_at	SEPHS1	selenophosphate synthetase 1	13	-6.93889e-18	-1e-07	-0.582313	-0.304123	-0.676072	-0.667845	-0.26645	-0.527593	6
1371544_at	ERH	enhancer of rudimentary homolog (Drosophila)	13	-8.67362e-19	-7.5e-08	-0.5828	-0.299783	-0.612075	-0.634175	-0.3064	-0.55595	6
1376695_at	PALB2	partner and localizer of BRCA2	13	6.93889e-18	0	-0.583788	-0.344016	-0.677145	-0.809385	-0.357025	-0.559523	6
1370275_at	ATP5B	ATP synthase, H+ transporting, mitochondrial F1 complex, beta polypeptide	13	0	-2.60209e-18	-0.587225	-0.335508	-0.565675	-0.60555	-0.32025	-0.6397	6
1373711_at	ORC5	origin recognition complex, subunit 5	13	3e-07	5e-08	-0.587245	-0.503452	-0.679843	-0.902655	-0.221575	-0.622775	6
1373040_at	EIF3F	eukaryotic translation initiation factor 3, subunit F	5	2.5e-08	6.07153e-18	-0.588575	-0.374267	-0.63125	-0.575	-0.46275	-0.5774	6
1393035_at	Rcc1	regulator of chromosome condensation 1	13	2.5e-08	0	-0.588923	-0.504035	-0.591965	-0.778685	-0.336502	-0.792495	6
1376407_a_at	LSM7	LSM7 homolog, U6 small nuclear RNA associated (S. cerevisiae)	5	0	-5e-08	-0.592	-0.429733	-0.5942	-0.5041	-0.4512	-0.550225	6
1388794_at	RBMXL1	RNA binding motif protein, X-linked-like 1	5	0	1.25e-07	-0.592	-0.379567	-0.482275	-0.481875	-0.29645	-0.415425	6
1372801_at	COMMD10	COMM domain containing 10	9	2.1684e-18	-2.5e-08	-0.592652	-0.363858	-0.90286	-0.984041	-0.398095	-0.42125	6
1388890_at			14	1.75e-07	-2.5e-08	-0.593031	-0.518565	-0.678	-0.723198	-0.523075	-0.55369	6
1379360_at	GATC	glutamyl-tRNA(Gln) amidotransferase, subunit C homolog (bacterial)	13	1.75e-07	1e-07	-0.593182	-0.336269	-0.600259	-0.621628	-0.256258	-0.62353	6
1371471_at	GLTSCR2	glioma tumor suppressor candidate region gene 2	5	-2.5e-08	-2.5e-08	-0.5944	-0.266841	-0.622225	-0.452525	-0.42355	-0.4453	6
1383495_at	DCLRE1A	DNA cross-link repair 1A	9	-5e-08	-5e-08	-0.595495	-0.279298	-0.883875	-0.943453	-0.296582	-0.649062	6
1391498_at	SIN3A	SIN3 transcription regulator homolog A (yeast)	7	0	-7.5e-08	-0.595737	-0.477712	-0.52689	-0.875904	-0.234378	-0.708758	6
1382287_at	RNPS1	RNA binding protein S1, serine-rich domain	5	-3.46945e-18	1e-07	-0.595831	-0.352605	-0.605877	-0.573493	-0.35475	-0.557985	6
1398810_at	PDAP1	PDGFA associated protein 1	5	2.5e-08	-2.5e-08	-0.5982	-0.478917	-0.605825	-0.6263	-0.405225	-0.639175	6
1370865_at	IDH3G	isocitrate dehydrogenase 3 (NAD+) gamma	13	-1.73472e-18	-2.5e-08	-0.599025	-0.271975	-0.5924	-0.681725	-0.253175	-0.488675	6
1382216_at	GEMIN6	gem (nuclear organelle) associated protein 6	14	1.75e-07	-2.5e-08	-0.599078	-0.633417	-0.700758	-0.725747	-0.412293	-0.688572	6
1383278_at	AGAP1	ArfGAP with GTPase domain, ankyrin repeat and PH domain 1	9	7.5e-08	1.75e-07	-0.599145	-0.336241	-1.09177	-1.06295	-0.410874	-0.419222	6
1374231_at	KLF16	Kruppel-like factor 16	14	-1.25e-07	0	-0.59927	-0.700078	-0.697235	-0.647808	-0.60403	-0.723668	6
1375439_at	WDR18	WD repeat domain 18	5	1.73472e-18	-2.5e-08	-0.599468	-0.444456	-0.66028	-0.75071	-0.446097	-0.73649	6
1372688_at	EXOSC7	exosome component 7	5	3.46945e-18	-1e-07	-0.60035	-0.462467	-0.654325	-0.7555	-0.437475	-0.6252	6
1394075_at	FANCA	Fanconi anemia, complementation group A	7	6.93889e-18	-5e-08	-0.60052	-0.291084	-0.683289	-0.662125	-0.18562	-0.677422	6
1372912_at	TAB1	TGF-beta activated kinase 1/MAP3K7 binding protein 1	14	1.5e-07	1.73472e-18	-0.601938	-0.545325	-0.5417	-0.72187	-0.440107	-0.66111	6
1372083_at	POLR2B	polymerase (RNA) II (DNA directed) polypeptide B, 140kDa	5	-1.25e-07	0	-0.60215	-0.335617	-0.61845	-0.626575	-0.29375	-0.5817	6
1372815_at	MAGOH	mago-nashi homolog, proliferation-associated (Drosophila)	13	0	-5e-08	-0.6022	-0.343842	-0.6529	-0.613175	-0.2777	-0.60015	6
1372215_at	MRPS11	mitochondrial ribosomal protein S11	13	1.25e-07	2.5e-08	-0.605485	-0.256702	-0.598965	-0.482562	-0.297757	-0.49725	6
1376135_at	DARS2	aspartyl-tRNA synthetase 2, mitochondrial	13	-5e-08	-6.93889e-18	-0.60605	-0.410351	-0.802747	-0.8302	-0.263303	-0.698313	6
1376683_at			9	-5e-08	2.5e-08	-0.60665	-0.554655	-0.855465	-1.08425	-0.43627	-0.66851	6
1382516_at			13	-2.5e-08	0	-0.607078	-0.392855	-0.71704	-0.884073	-0.237615	-0.665473	6
1385669_at	MAD1L1	MAD1 mitotic arrest deficient-like 1 (yeast)	9	2.5e-08	2e-07	-0.60709	-0.441621	-1.04881	-1.10618	-0.447452	-0.615193	6
1398912_at	MRPL9	mitochondrial ribosomal protein L9	5	2.5e-08	-5e-08	-0.607245	-0.34576	-0.546065	-0.382055	-0.40555	-0.454832	6
1387790_at	PAICS	phosphoribosylaminoimidazole carboxylase, phosphoribosylaminoimidazole succinocarboxamide synthetase	14	-8.67362e-19	5e-08	-0.60745	-0.583891	-0.657825	-0.7988	-0.439775	-0.590525	6
1383133_at			13	-2.5e-08	1.25e-07	-0.607485	-0.249539	-0.60786	-0.383748	-0.308972	-0.479872	6
1376336_at			13	2.5e-08	6.93889e-18	-0.608455	-0.286828	-0.592378	-0.671385	-0.169185	-0.500695	6
1372399_at	COBRA1	cofactor of BRCA1	5	7.5e-08	0	-0.609555	-0.288635	-0.572153	-0.423208	-0.503325	-0.558295	6
1383118_at	TMEM209	transmembrane protein 209	7	-5e-08	1.5e-07	-0.610463	-0.420855	-0.724533	-0.891266	-0.235763	-0.761507	6
1388421_at	ELP3	elongation protein 3 homolog (S. cerevisiae)	5	3.46945e-18	0	-0.611653	-0.37688	-0.63734	-0.684198	-0.423777	-0.596507	6
1374956_at	PCM1	pericentriolar material 1	9	2.5e-08	-7.5e-08	-0.611725	-0.327591	-0.811188	-0.79704	-0.45435	-0.454612	6
1374347_at	CDKAL1	CDK5 regulatory subunit associated protein 1-like 1	9	-7.5e-08	0	-0.618158	-0.533022	-0.987214	-1.12266	-0.524977	-0.380657	6
1375335_at	HSP90AB1	heat shock protein 90kDa alpha (cytosolic), class B member 1	5	0	-2.5e-08	-0.61965	-0.5432	-0.621274	-0.609475	-0.499175	-0.6815	6
1367502_at	MRPL21	mitochondrial ribosomal protein L21	13	-5.20417e-18	7.5e-08	-0.621563	-0.3908	-0.712747	-0.683705	-0.2882	-0.62635	6
1393269_at			13	-5e-08	2.5e-08	-0.621653	-0.526941	-0.710758	-0.57374	-0.271967	-0.711683	6
1371714_at	SRPK1	SRSF protein kinase 1	13	0	-1.25e-07	-0.621768	-0.429471	-0.740413	-0.941735	-0.330008	-0.706618	6
1380256_at	POLR3C	polymerase (RNA) III (DNA directed) polypeptide C (62kD)	5	2.5e-08	0	-0.622573	-0.419901	-0.640743	-0.636973	-0.375835	-0.5	6
1374555_at	ACBD6	acyl-CoA binding domain containing 6	5	-1e-07	2.5e-08	-0.623545	-0.497482	-0.795775	-0.67757	-0.57711	-0.643977	6
1392487_at			13	-7.5e-08	-1e-07	-0.624132	-0.499068	-0.768735	-0.821886	-0.403025	-0.602025	6
1383502_at	TOPBP1	topoisomerase (DNA) II binding protein 1	13	-1.25e-07	7.5e-08	-0.624158	-0.372342	-0.756385	-0.751855	-0.2664	-0.563087	6
1386891_at	PEBP1	phosphatidylethanolamine binding protein 1	5	-5e-08	-2.5e-08	-0.624725	-0.487942	-0.65525	-0.55565	-0.46405	-0.734375	6
1368890_at	GNPAT	glyceronephosphate O-acyltransferase	13	-3.46945e-18	-5e-08	-0.62499	-0.336652	-0.645598	-0.827667	-0.226612	-0.687447	6
1371416_at	NDUFV1	NADH dehydrogenase (ubiquinone) flavoprotein 1, 51kDa	5	-2.5e-08	-2.5e-08	-0.6261	-0.370383	-0.5752	-0.5429	-0.407775	-0.57455	6
1371962_at	TUFM	Tu translation elongation factor, mitochondrial	5	-5e-08	-1.24683e-18	-0.62615	-0.521374	-0.588375	-0.622275	-0.4941	-0.683175	6
1371553_at	MRPL36	mitochondrial ribosomal protein L36	5	7.5e-08	6.93889e-18	-0.626675	-0.326083	-0.66385	-0.60205	-0.39965	-0.571	6
1385806_at	RP9	retinitis pigmentosa 9 (autosomal dominant)	5	4.33681e-19	0	-0.629647	-0.560072	-0.682325	-0.582073	-0.528524	-0.628998	6
1388781_at			13	2.5e-08	0	-0.62967	-0.540167	-0.945103	-1.19749	-0.287727	-0.791865	6
1380283_at	TSHZ1	teashirt zinc finger homeobox 1	13	-2.5e-08	2.5e-07	-0.63095	-0.337806	-0.592207	-0.709017	-0.327058	-0.590317	6
1375995_at	KIAA0528	KIAA0528	9	1e-07	3.46945e-18	-0.631008	-0.297426	-0.857171	-0.906075	-0.313642	-0.551852	6
1398342_at	TUSC2	tumor suppressor candidate 2	13	-1.5e-07	0	-0.631458	-0.349818	-0.447088	-0.5868	-0.221713	-0.620032	6
1378620_at			13	7.5e-08	1.75e-07	-0.631957	-0.113137	-0.661098	-0.74001	-0.33551	-0.554227	6
1388158_at	DDX39B	DEAD (Asp-Glu-Ala-Asp) box polypeptide 39B	14	0	1e-07	-0.63235	-0.625108	-0.6397	-0.804275	-0.5376	-0.679325	6
1388579_at	SLC25A42	solute carrier family 25, member 42	5	2.5e-08	0	-0.632378	-0.553403	-0.53991	-0.58714	-0.45887	-0.64034	6
1377817_at			13	-2.5e-08	-7.5e-08	-0.632895	-0.471843	-0.59533	-0.753587	-0.196435	-0.590252	6
1371709_at	MRPL3	mitochondrial ribosomal protein L3	5	-8.67362e-19	0	-0.633175	-0.442466	-0.679025	-0.674525	-0.450175	-0.625575	6
1387080_at	SMC3	structural maintenance of chromosomes 3	13	-1.25e-07	-2.5e-08	-0.633975	-0.445625	-0.688275	-0.713225	-0.3454	-0.61645	6
1371987_at	PAPD7	PAP associated domain containing 7	13	-2.5e-07	0	-0.636665	-0.1936	-0.777285	-0.512884	-0.312792	-0.566005	6
1389338_at	TMEM126B	transmembrane protein 126B	13	1.73472e-18	-4.33681e-19	-0.637042	-0.330463	-0.587928	-0.708895	-0.24155	-0.599527	6
1388871_at	ASH2L	ash2 (absent, small, or homeotic)-like (Drosophila)	13	-2.1684e-19	-7.5e-08	-0.638173	-0.341217	-0.619263	-0.640463	-0.348325	-0.598371	6
1368011_at	FDXR	ferredoxin reductase	5	1.25e-07	-5e-08	-0.638892	-0.385143	-0.59289	-0.566388	-0.343457	-0.702738	6
1368042_a_at	Hmgb1	high mobility group box 1	13	0	5e-08	-0.639325	-0.403683	-0.8048	-0.70855	-0.280351	-0.700025	6
1377745_at	LRRC40	leucine rich repeat containing 40	13	-7.5e-08	-2.5e-08	-0.640112	-0.390523	-0.852214	-0.901642	-0.402207	-0.653404	6
1388450_at	Synrg	synergin, gamma	14	1.04083e-17	0	-0.640385	-0.625715	-0.557647	-0.849677	-0.46564	-0.588668	6
1372259_at	DEK	DEK oncogene	13	-1e-07	7.5e-08	-0.641	-0.569575	-0.803425	-0.6555	-0.466175	-0.605825	6
1367464_at	PUF60	poly-U binding splicing factor 60KDa	5	0	-2.5e-08	-0.641175	-0.351158	-0.67205	-0.535825	-0.3856	-0.543475	6
1371345_at	MBD3	methyl-CpG binding domain protein 3	5	2.5e-08	1e-07	-0.642633	-0.46186	-0.616953	-0.517135	-0.438303	-0.516497	6
1375297_at	APOO	apolipoprotein O	13	-2.5e-08	2.5e-08	-0.64503	-0.32735	-0.679785	-0.8107	-0.182227	-0.598527	6
1389655_at	PTRH2	peptidyl-tRNA hydrolase 2	5	0	5e-08	-0.645068	-0.433158	-0.546075	-0.47425	-0.326225	-0.5	6
1398385_at	THOC7	THO complex 7 homolog (Drosophila)	13	0	2.5e-08	-0.64545	-0.364158	-0.601525	-0.659175	-0.29775	-0.586275	6
1388901_at	FKBP5	FK506 binding protein 5	13	8.67362e-19	-5e-08	-0.646035	-0.17096	-0.640535	-0.789315	0.0530573	-0.571895	6
1374421_at	BAZ1B	bromodomain adjacent to zinc finger domain, 1B	13	1.73472e-18	1.73472e-18	-0.646482	-0.432424	-0.631175	-0.723925	-0.34465	-0.57695	6
1388504_at	RAD21	RAD21 homolog (S. pombe)	13	-2.5e-08	0	-0.647175	-0.302392	-0.8039	-0.6543	-0.306675	-0.605075	6
1382464_at	C15orf61	chromosome 15 open reading frame 61	5	1e-07	-2.5e-08	-0.648745	-0.41589	-0.654667	-0.549586	-0.424475	-0.632638	6
1372554_at	TMEM131	transmembrane protein 131	13	-2.5e-08	0	-0.651535	-0.446732	-0.66078	-0.85517	-0.37075	-0.601605	6
1398921_at	MRPL37	mitochondrial ribosomal protein L37	5	-1e-07	-7.5e-08	-0.654417	-0.395705	-0.625393	-0.572873	-0.349795	-0.693673	6
1375022_at	AFG3L2	AFG3 ATPase family gene 3-like 2 (S. cerevisiae)	13	2.5e-08	-1e-07	-0.655265	-0.480548	-0.703555	-0.60335	-0.40637	-0.571417	6
1373760_at	TARS2	threonyl-tRNA synthetase 2, mitochondrial (putative)	14	7.5e-08	5.42101e-20	-0.656537	-0.615757	-0.712843	-0.783212	-0.605685	-0.757358	6
1373106_at	ZFP36L2	zinc finger protein 36, C3H type-like 2	9	0	7.5e-08	-0.65965	-0.303617	-0.687275	-0.781025	-0.44195	-0.4841	6
1369967_at	CS	citrate synthase	13	-4.33681e-19	5e-08	-0.666225	-0.494483	-0.600525	-0.714375	-0.343	-0.6839	6
1376273_at	DROSHA	drosha, ribonuclease type III	13	5e-08	0	-0.666867	-0.502156	-0.781818	-1.00735	-0.460008	-0.7729	6
1388934_at	VPS16	vacuolar protein sorting 16 homolog (S. cerevisiae)	13	0	7.5e-08	-0.667807	-0.214145	-0.726917	-0.705767	-0.29881	-0.422045	6
1392494_at	C9orf40	chromosome 9 open reading frame 40	13	7.5e-08	-2.5e-08	-0.668745	-0.474544	-0.739058	-0.524925	-0.39552	-0.619503	6
1387427_at	RAD50	RAD50 homolog (S. cerevisiae)	13	-5e-08	0	-0.67149	-0.454657	-0.789367	-0.96088	-0.309818	-0.675945	6
1388877_at	MRPS5	mitochondrial ribosomal protein S5	5	-5e-08	2.5e-08	-0.671762	-0.38649	-0.629458	-0.614833	-0.411376	-0.591193	6
1383341_at	CAB39L	calcium binding protein 39-like	9	2.5e-08	-7.5e-08	-0.672253	-0.466615	-0.79655	-1.06013	-0.403052	-0.617321	6
1388989_at	RPL22L1	ribosomal protein L22-like 1	5	-1.73472e-18	0	-0.67285	-0.589816	-0.788725	-0.666175	-0.697575	-0.504175	6
1399164_a_at	C6orf162	chromosome 6 open reading frame 162	13	4.33681e-19	3.46945e-18	-0.673118	-0.35993	-0.785247	-0.77535	-0.279465	-0.574738	6
1372400_at	CUL4A	cullin 4A	13	-5e-08	-2.25e-07	-0.673268	-0.313672	-0.73364	-0.799342	-0.335452	-0.675957	6
1391062_at	ELP4	elongation protein 4 homolog (S. cerevisiae)	9	0	-2.5e-07	-0.673622	-0.595009	-1.14522	-1.43057	-0.554722	-0.735316	6
1371605_at	NDUFA12	NADH dehydrogenase (ubiquinone) 1 alpha subcomplex, 12	13	2.5e-08	-2.5e-08	-0.675525	-0.280517	-0.72975	-0.711425	-0.2054	-0.62435	6
1373350_at	PSIP1	PC4 and SFRS1 interacting protein 1	13	2.5e-08	-1.73472e-18	-0.677347	-0.432853	-0.75055	-0.74642	-0.366445	-0.616618	6
1388364_at	NDUFS3	NADH dehydrogenase (ubiquinone) Fe-S protein 3, 30kDa (NADH-coenzyme Q reductase)	7	-7.5e-08	-5e-08	-0.67745	-0.395492	-0.610825	-0.6998	-0.313725	-0.714525	6
1388629_at	Impdh2	inosine 5'-phosphate dehydrogenase 2	5	1e-07	3.46945e-18	-0.67755	-0.514058	-0.682675	-0.623375	-0.438225	-0.65395	6
1388783_at	Hmgb1	high mobility group box 1	13	1e-07	5e-08	-0.678325	-0.336533	-0.75915	-0.74965	-0.20555	-0.671975	6
1370897_at	BCKDHA	branched chain keto acid dehydrogenase E1, alpha polypeptide	5	1.25e-07	-3.46945e-18	-0.678925	-0.5534	-0.785993	-0.674875	-0.621713	-0.66284	6
1390136_at			9	-6.93889e-18	2.25e-07	-0.68336	-0.265522	-0.837415	-1.28617	-0.2364	-0.698292	6
1367921_at	ILKAP	integrin-linked kinase-associated serine/threonine phosphatase	13	-2.5e-08	-2.5e-08	-0.684623	-0.262592	-0.678415	-0.537467	-0.32123	-0.477415	6
1383400_at	LOC682097	similar to TBP-associated factor 4	13	0	0	-0.685203	-0.357851	-0.791573	-0.622627	-0.341605	-0.620645	6
1382022_at	IFT140	intraflagellar transport 140 homolog (Chlamydomonas)	14	1.73472e-18	-5e-08	-0.688322	-0.519065	-0.715983	-0.880629	-0.584612	-0.602058	6
1389313_at			13	-7.5e-08	2.5e-07	-0.690975	-0.461284	-0.8341	-0.859698	-0.43681	-0.79401	6
1368424_at	IKBKB	inhibitor of kappa light polypeptide gene enhancer in B-cells, kinase beta	13	1.25e-07	2.1684e-18	-0.691767	-0.313509	-0.773258	-0.748178	-0.322975	-0.428365	6
1388846_at	BCL2L12	BCL2-like 12 (proline rich)	13	-1.25e-07	5e-08	-0.692442	-0.209345	-0.810133	-0.938213	-0.2706	-0.557722	6
1398932_at	HINT1	histidine triad nucleotide binding protein 1	13	-2.5e-08	1e-07	-0.6926	-0.342692	-0.65525	-0.5769	-0.27065	-0.603025	6
1374961_at	PMF1	polyamine-modulated factor 1	13	1e-07	-7.5e-08	-0.692932	-0.250482	-0.778648	-0.83252	-0.332405	-0.637508	6
1396142_at	MRPS9	mitochondrial ribosomal protein S9	13	2.5e-08	7.5e-08	-0.693052	-0.414777	-0.747409	-0.840831	-0.374832	-0.53661	6
1388695_at	SHMT2	serine hydroxymethyltransferase 2 (mitochondrial)	5	1.38778e-17	-5e-08	-0.693203	-0.510665	-0.599572	-0.65679	-0.384118	-0.733685	6
1372004_at	HEBP1	heme binding protein 1	13	-5e-08	7.5e-08	-0.69325	-0.259658	-0.775275	-0.520475	-0.292225	-0.605425	6
1389333_at	FBXO3	F-box protein 3	13	0	2.5e-08	-0.695325	-0.35355	-0.6621	-0.72945	-0.301375	-0.58775	6
1369948_at	NGFRAP1	nerve growth factor receptor (TNFRSF16) associated protein 1	14	5e-08	3.46945e-18	-0.696833	-0.80577	-0.724348	-0.863085	-0.4645	-0.887107	6
1381685_a_at	CLEC16A	C-type lectin domain family 16, member A	9	-1.75e-07	-2.5e-08	-0.69706	-0.356391	-0.974009	-1.22816	-0.42249	-0.690147	6
1380327_at	HELB	helicase (DNA) B	7	-2.5e-08	-8.67362e-19	-0.698438	-0.48065	-0.686863	-0.825412	-0.34501	-0.75681	6
1399108_at	DIS3L	DIS3 mitotic control homolog (S. cerevisiae)-like	13	-1.25e-07	-5e-08	-0.6987	-0.274228	-0.765625	-0.667752	-0.370855	-0.6517	6
1377855_at	CCDC41	coiled-coil domain containing 41	13	-2e-07	-3.46945e-18	-0.702031	-0.503682	-0.939759	-1.0097	-0.462775	-0.725005	6
1377201_at	C1orf96	chromosome 1 open reading frame 96	13	-5e-08	7.5e-08	-0.702055	-0.393234	-0.794035	-0.540075	-0.166685	-0.81483	6
1374193_at			9	1.73472e-18	-2.5e-08	-0.702681	-0.817072	-0.989029	-1.07472	-0.738413	-0.545188	6
1373300_at	KIAA1467	KIAA1467	13	2.5e-08	-1.5e-07	-0.703435	-0.638251	-0.651748	-0.763961	-0.330327	-0.853498	6
1371395_at	Gm5792	predicted pseudogene 5792	13	7.5e-08	0	-0.704025	-0.335308	-0.787	-0.848651	-0.2204	-0.728	6
1371743_at	GUK1	guanylate kinase 1	13	-2.43945e-18	0	-0.7048	-0.429967	-0.723175	-0.713275	-0.383775	-0.7746	6
1386915_at	ANP32B	acidic (leucine-rich) nuclear phosphoprotein 32 family, member B	13	2.5e-08	5e-08	-0.706025	-0.396658	-0.765325	-0.623125	-0.265025	-0.674525	6
1377846_a_at	MSH6	mutS homolog 6 (E. coli)	13	3.46945e-18	1.25e-07	-0.70677	-0.482512	-0.563682	-0.592725	-0.18068	-0.708078	6
1371494_at			13	-5e-08	-2e-07	-0.709	-0.290399	-0.895944	-0.989444	-0.306963	-0.64066	6
1393583_at	ETAA1	Ewing tumor-associated antigen 1	13	2.5e-08	7.5e-08	-0.710335	-0.359846	-0.68133	-0.533745	-0.278705	-0.551823	6
1374733_at	SYMPK	symplekin	13	-5e-08	1.5e-07	-0.710492	-0.377923	-0.654035	-0.746173	-0.282617	-0.837167	6
1388301_at	UQCRC1	ubiquinol-cytochrome c reductase core protein I	5	-3.46945e-18	-5e-08	-0.71235	-0.435783	-0.74855	-0.699225	-0.4857	-0.769525	6
1380320_at	LIN54	lin-54 homolog (C. elegans)	13	6.93889e-18	1.25e-07	-0.712815	-0.37001	-0.888212	-0.614187	-0.320975	-0.512332	6
1388531_at	PGRMC2	progesterone receptor membrane component 2	14	0	0	-0.713065	-0.544805	-0.596985	-0.726313	-0.446318	-0.671125	6
1367911_at	IDH3A	isocitrate dehydrogenase 3 (NAD+) alpha	5	6.93889e-18	-1.25e-07	-0.713227	-0.660055	-0.678782	-0.680158	-0.623507	-0.728765	6
1384128_at	CEP104	centrosomal protein 104kDa	14	2.25e-07	6.93889e-18	-0.714245	-0.653417	-0.507353	-0.689527	-0.345695	-0.691593	6
1391530_a_at	OXSM	3-oxoacyl-ACP synthase, mitochondrial	13	-5e-08	1.75e-07	-0.715008	-0.393394	-0.699565	-0.85949	-0.36458	-0.734988	6
1383925_at	MIIP	migration and invasion inhibitory protein	13	0	-1e-07	-0.716002	-0.184706	-0.72777	-0.560175	-0.446927	-0.601622	6
1392353_at			13	6.93889e-18	-2.5e-08	-0.716132	-0.371324	-0.783335	-0.65662	-0.296675	-0.792653	6
1367735_at	ACADL	acyl-CoA dehydrogenase, long chain	13	7.5e-08	8.67362e-19	-0.71699	-0.25405	-0.738727	-0.769297	-0.268175	-0.596275	6
1383735_at	FANCL	Fanconi anemia, complementation group L	9	-7.5e-08	5e-08	-0.71733	-0.491623	-0.959858	-0.904925	-0.45078	-0.59169	6
1377273_at			13	-6.93889e-18	-1.5e-07	-0.717958	-0.430872	-0.94819	-0.886329	-0.4912	-0.567993	6
1376187_at	SLC35D1	solute carrier family 35 (UDP-glucuronic acid/UDP-N-acetylgalactosamine dual transporter), member D1	7	0	0	-0.718858	-0.693758	-0.64257	-1.07162	-0.0563075	-1.02126	6
1398983_at	MRPL30	mitochondrial ribosomal protein L30	5	7.5e-08	-7.5e-08	-0.718966	-0.378269	-0.743173	-0.582163	-0.358323	-0.7539	6
1389830_at	UBTF	upstream binding transcription factor, RNA polymerase I	13	-5e-08	2.5e-07	-0.719345	-0.531444	-0.63786	-0.644169	-0.314395	-0.62977	6
1388725_at	LEPROT	leptin receptor overlapping transcript	14	2.5e-08	5.20417e-18	-0.7195	-0.431033	-0.549275	-0.681975	-0.49365	-0.555575	6
1383578_at	RAD51	RAD51 homolog (S. cerevisiae)	13	-7.5e-08	1.38778e-17	-0.7219	-0.452992	-0.7859	-0.690538	-0.2704	-0.567863	6
1390811_at	WRAP73	WD repeat containing, antisense to TP73	5	-2.5e-08	3.46945e-18	-0.722293	-0.466685	-0.784115	-0.70462	-0.460065	-0.833967	6
1389031_at	COPG2	coatomer protein complex, subunit gamma 2	9	7.5e-08	-5e-08	-0.72255	-0.39455	-1.05422	-1.30818	-0.49145	-0.635425	6
1383328_x_at	PDCD4	programmed cell death 4 (neoplastic transformation inhibitor)	9	1e-07	-8.67362e-19	-0.723093	-0.485058	-0.912308	-1.10809	-0.517755	-0.800118	6
1369969_at	PARP1	poly (ADP-ribose) polymerase 1	13	5e-08	-5e-08	-0.724075	-0.664375	-0.91265	-1.08322	-0.438275	-0.8067	6
1382865_at	CEP41	centrosomal protein 41kDa	13	0	-1.38778e-17	-0.72592	-0.317834	-0.786358	-1.01912	-0.308445	-0.713367	6
1372343_at	EXOSC8	exosome component 8	13	-2.5e-08	-6.93889e-18	-0.726208	-0.481142	-0.880636	-1.03859	-0.34315	-0.796503	6
1388419_at	CDK5RAP2	CDK5 regulatory subunit associated protein 2	13	0	-7.5e-08	-0.727043	-0.306764	-0.735633	-0.695365	-0.239188	-0.637875	6
1392499_at	PFAS	phosphoribosylformylglycinamidine synthase	13	2.5e-08	0	-0.728328	-0.476284	-0.783625	-0.65541	-0.268312	-0.736817	6
1389632_at	RHOBTB1	Rho-related BTB domain containing 1	13	1e-07	2.08167e-17	-0.729147	-0.343885	-0.791092	-0.993584	-0.368293	-0.59997	6
1386580_at	WRAP73	WD repeat containing, antisense to TP73	5	2.5e-08	1.5e-07	-0.729328	-0.388622	-0.817885	-0.732485	-0.378406	-0.696788	6
1372698_at			13	-1.73472e-18	0	-0.729812	-0.560323	-0.72552	-0.572943	-0.355768	-0.749448	6
1372597_at	MRPL14	mitochondrial ribosomal protein L14	13	1e-07	-1.25e-07	-0.730738	-0.387782	-0.756065	-0.72151	-0.315195	-0.683255	6
1387058_at	PCTP	phosphatidylcholine transfer protein	13	-2.5e-08	7.5e-08	-0.730968	-0.451914	-0.922715	-1.03869	-0.306563	-0.841554	6
1382830_at	SUV39H2	suppressor of variegation 3-9 homolog 2 (Drosophila)	13	-2.5e-08	1.38778e-17	-0.731065	-0.394287	-0.73413	-0.846727	-0.186228	-0.704388	6
1375368_at	PGP	phosphoglycolate phosphatase	13	-1.25e-07	-7.5e-08	-0.731513	-0.234725	-0.72595	-0.666468	-0.2696	-0.703075	6
1370127_at	POLD1	polymerase (DNA directed), delta 1, catalytic subunit	5	-2.5e-08	5e-08	-0.731825	-0.558498	-0.758625	-0.678875	-0.550755	-0.839747	6
1389609_at	TM7SF3	transmembrane 7 superfamily member 3	13	2.5e-08	5e-08	-0.73289	-0.263683	-0.6558	-1.03811	-0.230595	-0.689667	6
1398470_at	4933413G19Rik	RIKEN cDNA 4933413G19 gene	13	6.93889e-18	-1e-07	-0.734858	-0.217101	-0.694865	-0.754035	-0.106722	-0.754185	6
1374083_at			9	7.5e-08	2.25e-07	-0.73541	-0.391751	-1.04106	-1.18617	-0.44345	-0.752906	6
1388337_at	PNP	purine nucleoside phosphorylase	5	0	2.5e-08	-0.737275	-0.526933	-0.83475	-0.72365	-0.479125	-0.651351	6
1393089_at	KIAA0586	KIAA0586	9	-5e-08	1e-07	-0.738587	-0.490269	-0.96312	-1.20762	-0.509857	-0.687607	6
1376575_at	TWSG1	twisted gastrulation homolog 1 (Drosophila)	7	-5e-08	-2.5e-08	-0.73898	-0.460375	-0.560162	-0.851659	-0.331495	-0.692782	6
1374978_at	CBX2	chromobox homolog 2	13	1e-07	2.5e-08	-0.740812	-0.428059	-0.755733	-0.735463	-0.34578	-0.811902	6
1372742_at	ANKMY2	ankyrin repeat and MYND domain containing 2	13	2.5e-08	-1.75e-07	-0.741555	-0.402908	-0.702747	-1.07058	-0.260228	-0.605107	6
1373002_at	MRPS9	mitochondrial ribosomal protein S9	9	-2.5e-08	-1e-07	-0.74158	-0.342312	-0.773118	-0.87182	-0.485142	-0.590538	6
1388570_at	COQ9	coenzyme Q9 homolog (S. cerevisiae)	5	7.5e-08	5e-08	-0.743787	-0.521045	-0.677057	-0.825462	-0.483355	-0.811185	6
1385220_at	ZWILCH	Zwilch, kinetochore associated, homolog (Drosophila)	13	7.5e-08	1.75e-07	-0.745338	-0.548518	-0.773253	-0.868424	-0.350937	-0.55425	6
1369995_at	FAF1	Fas (TNFRSF6) associated factor 1	9	-2.5e-08	7.5e-08	-0.74555	-0.469417	-1.09817	-1.33925	-0.4399	-0.801303	6
1371421_at	OXCT1	3-oxoacid CoA transferase 1	13	2.5e-08	-1.75e-07	-0.747058	-0.356525	-0.770463	-0.957708	-0.309275	-0.635842	6
1393100_at	KIAA0391	KIAA0391	9	0	1.73472e-18	-0.747685	-0.673802	-0.931185	-0.962264	-0.599668	-0.576588	6
1392287_at			13	2.5e-08	5e-08	-0.747877	-0.283665	-0.804747	-0.676127	-0.28909	-0.721002	6
1373705_at	MRPL28	mitochondrial ribosomal protein L28	5	-3.46945e-18	1.5e-07	-0.748525	-0.399242	-0.73725	-0.644325	-0.386325	-0.694775	6
1393153_at			13	-5e-08	2.5e-07	-0.75156	-0.363584	-0.786837	-0.803327	-0.317935	-0.616225	6
1373715_at	LOC304396	similar to hypothetical protein DKFZp434K1815	5	1.5e-07	-3e-07	-0.752998	-0.55281	-0.783892	-0.803647	-0.546907	-0.726985	6
1383477_at	UCHL5	ubiquitin carboxyl-terminal hydrolase L5	13	5e-08	-2.5e-08	-0.75365	-0.389117	-0.75375	-0.708775	-0.31895	-0.698825	6
1390875_a_at	CCDC41	coiled-coil domain containing 41	13	7.5e-08	5e-08	-0.755233	-0.528985	-0.872113	-0.889288	-0.459025	-0.79876	6
1390515_at			9	1.5e-07	6.93889e-18	-0.75715	-0.189875	-0.927535	-1.34638	-0.278625	-0.740675	6
1395662_at			13	-3.46945e-18	-2.5e-08	-0.757275	-0.385972	-0.914593	-0.701102	-0.378265	-0.62251	6
1389758_at	TADA2A	transcriptional adaptor 2A	7	-7.5e-08	-2.5e-08	-0.758382	-0.375966	-0.465228	-0.729905	-0.105975	-0.666902	6
1373897_at	LMNB1	lamin B1	13	-1.75e-07	0	-0.758875	-0.357492	-1.03703	-0.742	-0.303	-0.710825	6
1397375_at	ACSL5	acyl-CoA synthetase long-chain family member 5	5	2.5e-08	5e-08	-0.758968	-0.537198	-0.687838	-0.682407	-0.419858	-0.789907	6
1388341_at	RANGAP1	Ran GTPase activating protein 1	13	-2.5e-08	0	-0.760425	-0.434224	-0.728925	-0.655925	-0.331124	-0.703275	6
1374847_at	LZTR1	leucine-zipper-like transcription regulator 1	5	5e-08	-2.5e-08	-0.760475	-0.607275	-0.824495	-0.84295	-0.529367	-0.830422	6
1388655_at	SSNA1	Sjogren syndrome nuclear autoantigen 1	5	0	2.5e-08	-0.762552	-0.361083	-0.800875	-0.67929	-0.42845	-0.734568	6
1398798_at	METAP2	methionyl aminopeptidase 2	14	7.5e-08	2.5e-08	-0.76275	-0.91099	-0.6782	-1.0554	-0.657725	-0.891725	6
1398903_at	ESD	esterase D	13	0	3.46945e-18	-0.763575	-0.423183	-0.723375	-0.74585	-0.33405	-0.7498	6
1383327_at	PDCD4	programmed cell death 4 (neoplastic transformation inhibitor)	9	7.5e-08	2.5e-08	-0.763622	-0.507618	-0.923	-1.11667	-0.51429	-0.765253	6
1388769_at	TRAF7	TNF receptor-associated factor 7, E3 ubiquitin protein ligase	5	-1e-07	-2.5e-08	-0.764352	-0.582199	-0.724912	-0.66066	-0.56039	-0.73172	6
1375920_at	PLEKHO1	pleckstrin homology domain containing, family O member 1	13	-5e-08	5e-08	-0.765026	-0.388983	-0.701582	-0.741757	-0.239565	-0.647735	6
1389738_at	UNG	uracil-DNA glycosylase	5	2.5e-08	-5e-08	-0.765027	-0.55521	-0.674565	-0.81543	-0.461025	-0.667928	6
1386755_at	CCDC91	coiled-coil domain containing 91	9	0	1.25e-07	-0.765787	-0.581839	-1.15542	-1.32862	-0.62384	-0.596927	6
1398980_at	SUPT16H	suppressor of Ty 16 homolog (S. cerevisiae)	13	2.5e-08	5e-08	-0.767325	-0.507508	-0.8309	-0.964949	-0.422725	-0.767625	6
1373890_at	CHCHD5	coiled-coil-helix-coiled-coil-helix domain containing 5	5	7.5e-08	-5e-08	-0.76831	-0.455349	-0.934395	-0.751493	-0.5382	-0.61778	6
1381298_at	MCM10	minichromosome maintenance complex component 10	7	-1e-07	-5e-08	-0.770513	-0.739912	-0.840235	-0.996965	-0.366558	-0.970314	6
1370537_at	XRCC6	X-ray repair complementing defective repair in Chinese hamster cells 6	13	0	-1.5e-07	-0.772684	-0.337761	-0.68947	-0.679922	-0.24555	-0.682737	6
1389103_at	GINS4	GINS complex subunit 4 (Sld5 homolog)	13	2.5e-08	0	-0.7761	-0.369081	-0.840292	-0.738908	-0.333863	-0.738027	6
1369629_at	ADK	adenosine kinase	9	1.38778e-17	-7.5e-08	-0.776123	-0.606958	-1.19068	-1.52109	-0.493188	-0.7655	6
1372256_at	CRIP1	cysteine-rich protein 1 (intestinal)	13	2.5e-08	-5e-08	-0.776175	-0.284442	-0.86585	-0.772001	-0.449175	-0.487075	6
1389071_at	EHBP1L1	EH domain binding protein 1-like 1	5	5e-08	4.33681e-18	-0.776225	-0.289767	-0.6147	-0.50465	-0.447425	-0.6306	6
1373930_at	LOC687681	similar to pericentrin	13	-1.5e-07	5e-08	-0.779075	-0.42006	-1.03385	-1.04458	-0.35771	-0.78147	6
1389184_at	RPP30	ribonuclease P/MRP 30kDa subunit	7	-5e-08	5e-08	-0.779582	-0.693263	-0.738772	-1.07133	-0.373404	-0.927177	6
1375071_at	NUP133	nucleoporin 133kDa	13	1.5e-07	-1.75e-07	-0.779632	-0.686372	-1.00137	-1.14507	-0.35207	-0.949264	6
1388417_at	ANAPC5	anaphase promoting complex subunit 5	13	-2.5e-08	-2.5e-08	-0.781675	-0.365675	-0.814075	-0.773825	-0.4281	-0.69055	6
1383928_a_at	LOC688310	similar to CG5500-PA	5	-2.5e-07	-8.67362e-19	-0.782161	-0.395145	-1.04136	-0.887165	-0.550355	-0.831537	6
1377833_at	RIF1	RAP1 interacting factor homolog (yeast)	13	1e-07	6.93889e-18	-0.78798	-0.622249	-0.70425	-0.646435	-0.54262	-0.606725	6
1379597_at			9	-4.33681e-18	-1.5e-07	-0.788266	-0.693809	-1.5255	-1.68197	-0.515122	-0.770584	6
1368181_at	MTHFD1	methylenetetrahydrofolate dehydrogenase (NADP+ dependent) 1, methenyltetrahydrofolate cyclohydrolase, formyltetrahydrofolate synthetase	14	-1e-07	0	-0.788939	-0.7523	-0.915574	-1.15752	-0.488375	-1.03717	6
AFFX_Rat_Hexokinase_3_at	HK1	hexokinase 1	7	1.75e-07	2.5e-07	-0.791535	-0.398959	-0.855783	-1.09649	-0.139122	-0.817388	6
1392061_at	MCM10	minichromosome maintenance complex component 10	7	7.5e-08	2.5e-08	-0.791633	-0.712041	-0.919831	-1.16421	-0.255938	-1.01272	6
1382511_at	E2F1	E2F transcription factor 1	13	-1.25e-07	0	-0.791784	-0.450964	-0.852477	-0.745733	-0.398457	-0.809815	6
1389844_at	FKBP4	FK506 binding protein 4, 59kDa	14	0	-7.5e-08	-0.79417	-0.723125	-0.840363	-0.964706	-0.540212	-0.949554	6
1383494_at	SRBD1	S1 RNA binding domain 1	9	1e-07	1e-07	-0.795375	-0.46356	-1.1681	-1.23117	-0.37476	-0.723712	6
1371597_at	RNF187	ring finger protein 187	14	0	1.25e-07	-0.797825	-0.660258	-0.6982	-0.78415	-0.589375	-0.864301	6
1399107_at	C6orf162	chromosome 6 open reading frame 162	13	2.5e-08	1e-07	-0.799458	-0.427754	-0.859845	-0.862935	-0.265763	-0.73764	6
1376546_at	SVIP	small VCP/p97-interacting protein	13	1.73472e-18	-5e-08	-0.8021	-0.374275	-0.70075	-0.724425	-0.256125	-0.598275	6
1370006_at	Ndufs6	NADH dehydrogenase (ubiquinone) Fe-S protein 6	5	1.25e-07	1e-07	-0.803075	-0.529042	-0.79625	-0.8087	-0.45905	-0.75505	6
1387378_at	FCN1	ficolin (collagen/fibrinogen domain containing) 1	9	5e-08	4.33681e-19	-0.807425	-0.638858	-1.65853	-1.3209	-0.70875	-0.654126	6
1376598_at	PAXIP1	PAX interacting (with transcription-activation domain) protein 1	13	7.5e-08	0	-0.808502	-0.456389	-0.766755	-0.723375	-0.28188	-0.641197	6
1372052_at	BUB3	budding uninhibited by benzimidazoles 3 homolog (yeast)	13	-1.73472e-18	2.5e-08	-0.809725	-0.326342	-0.877	-0.8412	-0.3026	-0.8112	6
1379235_x_at	CDC45	cell division cycle 45 homolog (S. cerevisiae)	13	-2.5e-08	2.5e-08	-0.810625	-0.414541	-0.9227	-0.874275	-0.253475	-0.7509	6
1373176_at	POLD3	polymerase (DNA-directed), delta 3, accessory subunit	13	2.5e-07	0	-0.810715	-0.528079	-0.991669	-0.788211	-0.366915	-0.765238	6
1388340_at	KIAA0101	KIAA0101	13	0	-1.73472e-18	-0.811774	-0.394158	-0.94495	-0.918674	-0.25475	-0.81525	6
1390572_at	THOC3	THO complex 3	13	-1e-07	0	-0.812688	-0.403148	-0.849827	-0.856322	-0.33733	-0.855	6
1395411_at	NAPRT1	nicotinate phosphoribosyltransferase domain containing 1	13	-5e-08	2.5e-08	-0.813253	-0.241266	-0.81508	-0.839847	-0.144315	-0.753968	6
1385428_at	XPO4	exportin 4	13	1.5e-07	3e-07	-0.81413	-0.615128	-0.722762	-0.827391	-0.405525	-0.681275	6
1392975_at	LOC686393	similar to Protease-associated domain-containing protein of 21 kDa precursor	13	1.30104e-18	-5e-08	-0.814567	-0.366505	-0.812912	-0.599768	-0.314755	-0.58394	6
1389479_at	KLF3	Kruppel-like factor 3 (basic)	13	0	-7.69784e-18	-0.81541	-0.325233	-1.07312	-0.684415	-0.366275	-0.829597	6
1379307_at	SCLT1	sodium channel and clathrin linker 1	9	-6.93889e-18	1e-07	-0.815804	-0.587532	-1.31744	-1.0611	-0.67886	-0.651665	6
1370570_at	NRP1	neuropilin 1	9	1.5e-07	-2.5e-08	-0.81606	-0.569243	-1.25665	-1.57136	-0.388553	-0.743683	6
1397642_at	RAD50	RAD50 homolog (S. cerevisiae)	13	6.93889e-18	0	-0.816843	-0.544856	-0.897368	-0.79066	-0.507798	-0.687215	6
1388514_at	PPM1G	protein phosphatase, Mg2+/Mn2+ dependent, 1G	14	-2.5e-08	6.50521e-19	-0.82195	-0.631592	-0.7864	-0.974401	-0.559051	-0.7646	6
1383067_a_at	DTYMK	deoxythymidylate kinase (thymidylate kinase)	13	0	2.5e-08	-0.823075	-0.475225	-0.814625	-0.930826	-0.255175	-0.883676	6
1392168_at	VRK1	vaccinia related kinase 1	5	7.5e-08	2.25e-07	-0.823555	-0.368874	-0.919217	-0.746737	-0.407372	-0.60551	6
1372753_at	COQ6	coenzyme Q6 homolog, monooxygenase (S. cerevisiae)	5	2.5e-08	-6.93889e-18	-0.823958	-0.254532	-0.71588	-0.488042	-0.425915	-0.563763	6
1371455_at	PMM1	phosphomannomutase 1	5	-2.5e-08	1e-07	-0.824829	-0.746039	-0.68159	-0.61744	-0.52747	-0.7629	6
1374212_at			9	-2.5e-08	5e-08	-0.825509	-0.566574	-1.01716	-1.045	-0.655762	-0.633208	6
1392449_at	RAD18	RAD18 homolog (S. cerevisiae)	13	2.5e-08	-5.20417e-18	-0.826672	-0.506253	-0.896107	-0.781787	-0.502517	-0.666233	6
1377577_at	GMPS	guanine monphosphate synthetase	5	-1e-07	0	-0.828392	-0.547903	-0.726465	-0.65401	-0.504777	-0.592205	6
1379352_at	PIP5K1B	phosphatidylinositol-4-phosphate 5-kinase, type I, beta	13	-1.25e-07	5e-08	-0.829017	-0.385108	-1.09197	-1.14485	-0.300475	-0.648545	6
1395533_at	HARS	histidyl-tRNA synthetase	13	0	0	-0.832035	-0.557065	-0.748757	-0.748528	-0.366424	-0.661587	6
1389582_at	NUP43	nucleoporin 43kDa	13	3.46945e-18	1e-07	-0.832938	-0.562059	-0.857103	-0.78488	-0.381665	-0.786898	6
1394320_at	CDK2	cyclin-dependent kinase 2	7	-1e-07	-2.5e-08	-0.832995	-0.587082	-0.83632	-1.05305	-0.318375	-0.849247	6
1387865_at	DUT	deoxyuridine triphosphatase	13	-2.5e-08	-2.5e-08	-0.83385	-0.5407	-0.86945	-0.9896	-0.344525	-0.8485	6
1367947_at	PRKAG1	protein kinase, AMP-activated, gamma 1 non-catalytic subunit	13	-7.5e-08	1.73472e-18	-0.834025	-0.522608	-0.755975	-0.8558	-0.453075	-0.73165	6
1390509_a_at	MRPL51	mitochondrial ribosomal protein L51	13	-2.5e-08	-1e-07	-0.835773	-0.394588	-0.74702	-0.763253	-0.427575	-0.740903	6
1374927_at			13	-6.93889e-18	-1.38778e-17	-0.836106	-0.548573	-0.927798	-0.625193	-0.432475	-0.715	6
1394854_at	TERF1	telomeric repeat binding factor (NIMA-interacting) 1	13	-1.75e-07	1.25e-07	-0.836114	-0.364258	-0.781323	-0.708551	-0.402185	-0.654615	6
1374264_at	ORC5	origin recognition complex, subunit 5	13	-5e-08	2.5e-08	-0.83676	-0.488435	-1.02708	-1.00951	-0.446144	-0.798503	6
1392131_at			13	0	5e-08	-0.837237	-0.476575	-1.12351	-0.943704	-0.335865	-1.00153	6
1389431_at	PRKDC	protein kinase, DNA-activated, catalytic polypeptide	9	2.5e-08	-2.08167e-17	-0.839981	-0.685267	-1.44478	-1.59307	-0.76519	-0.571863	6
1393687_at			13	7.5e-08	7.5e-08	-0.84014	-0.886704	-0.966545	-1.0081	-0.48676	-0.73278	6
1393817_at			13	-2.5e-07	3.46945e-18	-0.840439	-0.546974	-0.942994	-0.957203	-0.349135	-0.828393	6
1386979_at	SERINC5	serine incorporator 5	14	-2.5e-08	-2.5e-08	-0.842634	-0.915182	-1.04513	-1.15471	-0.74269	-0.958383	6
1378874_at	CDK2	cyclin-dependent kinase 2	13	2e-07	-2.5e-08	-0.842945	-0.679868	-0.866997	-1.08146	-0.414502	-0.881755	6
1374005_at	CCDC51	coiled-coil domain containing 51	5	5e-08	2.5e-08	-0.8437	-0.678748	-0.959092	-0.8865	-0.660022	-0.99739	6
1371317_at	LDB1	LIM domain binding 1	5	-1.38778e-17	6.93889e-18	-0.844193	-0.772302	-0.757062	-0.78814	-0.758153	-0.744074	6
1373744_at	ANAPC1/LOC100286979	anaphase promoting complex subunit 1	13	-3.46945e-18	-1.73472e-18	-0.846208	-0.5327	-1.03901	-1.13348	-0.404153	-0.919335	6
1376816_at			13	-5e-08	-2.5e-08	-0.846511	-0.532017	-0.899174	-0.867618	-0.0836976	-0.696753	6
1375529_at	CBR4	carbonyl reductase 4	13	-2.5e-08	-2.5e-08	-0.846776	-0.501813	-0.77549	-1.07571	-0.351177	-0.92327	6
1377616_at	FAM92A1	family with sequence similarity 92, member A1	13	0	2.5e-08	-0.846885	-0.50448	-0.66754	-0.828055	-0.206809	-0.816257	6
1374563_at			14	5e-08	-2.5e-08	-0.847185	-0.882998	-0.797375	-1.04232	-0.635217	-0.973237	6
1398963_at	TAF10	TAF10 RNA polymerase II, TATA box binding protein (TBP)-associated factor, 30kDa	5	0	-2.5e-08	-0.849275	-0.531042	-0.93935	-0.8321	-0.598475	-0.848425	6
1384265_at	POLD3	polymerase (DNA-directed), delta 3, accessory subunit	13	7.5e-08	2e-07	-0.849455	-0.517516	-0.961399	-0.719897	-0.366097	-0.714623	6
1374503_at	PBX3	pre-B-cell leukemia homeobox 3	9	5e-08	2.5e-08	-0.849915	-0.542675	-1.31465	-1.38376	-0.381575	-0.740807	6
1374636_at	PHF17	PHD finger protein 17	13	0	0	-0.852203	-0.34628	-0.886938	-0.831735	-0.32752	-0.859263	6
1389371_at			9	2.5e-08	2.08167e-17	-0.853037	-0.462013	-1.77116	-2.44143	-0.707319	-1.48165	6
1372313_at	GPR89A/GPR89B	G protein-coupled receptor 89A	14	1e-07	0	-0.853544	-0.748662	-0.881073	-0.978255	-0.586653	-0.833775	6
1374331_at	RQCD1	RCD1 required for cell differentiation1 homolog (S. pombe)	5	7.5e-08	0	-0.854005	-0.38511	-0.805772	-0.916443	-0.527085	-0.732922	6
1393377_at	POC1B	POC1 centriolar protein homolog B (Chlamydomonas)	13	1.75e-07	-2.5e-07	-0.854554	-0.456416	-1.04802	-1.09739	-0.32092	-0.852769	6
1372210_at	MOSPD3	motile sperm domain containing 3	5	0	1.38778e-17	-0.854777	-0.415892	-0.787103	-0.661205	-0.524258	-0.668548	6
1372188_at	NCAPH2	non-SMC condensin II complex, subunit H2	13	-2.25e-07	1.5e-07	-0.854796	-0.428331	-0.859892	-0.853075	-0.372098	-0.82753	6
1372181_at	RPA1	replication protein A1, 70kDa	13	3.46945e-18	2.11419e-18	-0.855387	-0.615595	-0.921041	-0.984685	-0.42485	-0.857826	6
1388080_a_at	HRH3	histamine receptor H3	5	-2.5e-07	-3.90313e-18	-0.859291	-0.409023	-0.993146	-0.664833	-0.67146	-0.743935	6
1367641_at	SOD1	superoxide dismutase 1, soluble	14	5e-08	2.5e-08	-0.860025	-0.675108	-0.85995	-0.926349	-0.627475	-0.881174	6
1372429_at	ACD	adrenocortical dysplasia homolog (mouse)	5	-2.5e-08	7.5e-08	-0.861209	-0.354371	-0.666112	-0.60288	-0.469122	-0.655517	6
1389345_at			13	-5e-08	-5e-08	-0.861325	-0.512833	-0.956395	-0.960368	-0.488976	-0.73785	6
1385616_a_at	ASF1A	ASF1 anti-silencing function 1 homolog A (S. cerevisiae)	13	-5e-08	-5e-08	-0.864518	-0.480575	-0.801575	-0.81819	-0.386525	-0.725675	6
1387026_at	SMC1A	structural maintenance of chromosomes 1A	13	3.46945e-18	2.5e-08	-0.869879	-0.515933	-0.995165	-1.14194	-0.387825	-0.803759	6
1374837_at	BCL7C	B-cell CLL/lymphoma 7C	5	-2.5e-07	-2.25e-07	-0.870205	-0.481767	-0.87179	-0.806755	-0.57763	-0.89892	6
1368431_at	HPN	hepsin	14	-2.5e-08	1.25e-07	-0.871279	-1.18273	-0.881906	-1.05378	-0.631008	-1.03746	6
1392939_at	Slc41a3	solute carrier family 41, member 3	13	1e-07	-5e-08	-0.872296	-0.519396	-0.54508	-0.997479	-0.302645	-0.744818	6
1374660_at	NSMCE4A	non-SMC element 4 homolog A (S. cerevisiae)	13	-2.5e-08	-2.5e-08	-0.8735	-0.446967	-0.95235	-0.968225	-0.3625	-0.804875	6
1378415_at			7	-7.5e-08	-6.93889e-18	-0.878148	-0.751303	-0.84104	-1.09029	-0.506395	-1.09273	6
1368136_at	TMPO	thymopoietin	13	5e-08	-7.5e-08	-0.881951	-0.680992	-1.09142	-0.806801	-0.48645	-0.806201	6
1379495_at			9	7.5e-08	5e-08	-0.883138	-0.352255	-1.36552	-1.53315	-0.7356	-0.361233	6
1376072_at	FAM174A	family with sequence similarity 174, member A	13	0	-2.5e-08	-0.883318	-0.596355	-0.816608	-0.831657	-0.500212	-0.825939	6
1371923_at	LPCAT1	lysophosphatidylcholine acyltransferase 1	13	0	-7.5e-08	-0.884435	-0.245511	-0.882633	-1.03165	-0.23504	-0.667494	6
1375382_at	MDC1	mediator of DNA-damage checkpoint 1	13	2.5e-07	1e-07	-0.889557	-0.774903	-0.945026	-0.854199	-0.486258	-0.852122	6
1371576_at	MRPS36	mitochondrial ribosomal protein S36	13	-2.5e-08	2.5e-08	-0.891195	-0.575783	-0.744275	-0.947618	-0.3751	-0.907305	6
1378056_at	GMNN	geminin, DNA replication inhibitor	13	2.5e-08	8.67362e-19	-0.892132	-0.571588	-0.925915	-0.802638	-0.417905	-0.834947	6
1388827_at	H2afv	H2A histone family, member V	13	2.5e-08	1.73472e-18	-0.892349	-0.4033	-0.961375	-0.845675	-0.4732	-0.82775	6
1374294_at	LOC687796	hypothetical protein LOC687796	13	0	1e-07	-0.892446	-0.335698	-0.713423	-0.698812	-0.337913	-0.864195	6
1369630_at	ADK	adenosine kinase	9	-1e-07	5e-08	-0.894841	-0.668795	-1.25881	-1.48736	-0.61995	-0.739703	6
1368229_at	GEMIN2	gem (nuclear organelle) associated protein 2	13	-5e-08	0	-0.896325	-0.60905	-0.786168	-0.797368	-0.448482	-0.84331	6
1383208_at	POLE3	polymerase (DNA directed), epsilon 3, accessory subunit	13	-2.5e-08	-5e-08	-0.897011	-0.714578	-0.881378	-0.913876	-0.507848	-0.913573	6
1391907_at	NAGS	N-acetylglutamate synthase	13	-1.25e-07	-1.25e-07	-0.897949	-0.834245	-0.901246	-1.03139	-0.440217	-1.1845	6
1389131_at	NT5C3L	5'-nucleotidase, cytosolic III-like	13	-1.73472e-18	1.25e-07	-0.899259	-0.511576	-0.807665	-0.743595	-0.383875	-0.844405	6
1389011_at	NSMCE2	non-SMC element 2, MMS21 homolog (S. cerevisiae)	9	5e-08	-1.25e-07	-0.901528	-0.467246	-1.28495	-1.32352	-0.702828	-0.622671	6
1381216_at			13	5e-08	2.5e-08	-0.90314	-0.355078	-0.870073	-1.02975	-0.473423	-0.591243	6
1376483_at	LSM5	LSM5 homolog, U6 small nuclear RNA associated (S. cerevisiae)	13	2.5e-08	2.5e-08	-0.90384	-0.524412	-0.878965	-0.912399	-0.38933	-0.915214	6
1379234_a_at	CDC45	cell division cycle 45 homolog (S. cerevisiae)	13	1.51788e-18	5e-08	-0.905781	-0.396163	-0.99703	-0.80882	-0.311875	-0.74293	6
1371813_at	HIRIP3	HIRA interacting protein 3	13	-5e-08	1e-07	-0.909162	-0.431242	-1.03907	-1.08951	-0.504475	-0.803	6
1367983_at	FEN1	flap structure-specific endonuclease 1	13	6.93889e-18	7.5e-08	-0.909874	-0.387475	-0.886815	-1.01628	-0.24485	-0.796565	6
1394510_at			9	1.73472e-18	-1.5e-07	-0.919531	-0.434709	-1.22335	-1.26517	-0.602102	-0.751308	6
1398252_at	MECR	mitochondrial trans-2-enoyl-CoA reductase	5	1.73472e-18	-2.5e-08	-0.920318	-0.671777	-0.962577	-0.910425	-0.617195	-0.879185	6
1390982_at	CHAF1B	chromatin assembly factor 1, subunit B (p60)	5	-2.5e-08	5e-08	-0.921021	-0.725253	-0.981153	-0.957279	-0.56462	-0.889772	6
1392008_at	PASK	PAS domain containing serine/threonine kinase	7	5e-08	2.5e-08	-0.921424	-0.599477	-0.949999	-1.22698	-0.368903	-1.07526	6
1383337_at			13	-5e-08	2.5e-08	-0.922108	-0.404762	-0.836605	-0.80777	-0.345488	-0.75756	6
1388702_at			13	1e-07	-2.5e-08	-0.922977	-0.664586	-1.01907	-1.13318	-0.527752	-0.994464	6
1390623_at	GINS3	GINS complex subunit 3 (Psf3 homolog)	13	0	-1.75e-07	-0.923992	-0.463141	-0.803527	-0.785265	-0.339165	-0.806361	6
1369161_at	ABCB4	ATP-binding cassette, sub-family B (MDR/TAP), member 4	13	2.5e-08	1.5e-07	-0.925288	-0.61887	-0.931277	-0.955512	-0.430615	-0.869	6
1372338_at	LOC687395	similar to CG9240-PA	13	-2.60209e-18	-7.5e-08	-0.926246	-0.4036	-0.981624	-1.07091	-0.355282	-0.878958	6
1390640_at	CHTF18	CTF18, chromosome transmission fidelity factor 18 homolog (S. cerevisiae)	13	2.5e-08	-2.5e-08	-0.92664	-0.500637	-0.955305	-1.10222	-0.45965	-0.910955	6
1391829_at			13	7.5e-08	1e-07	-0.927413	-0.855526	-1.03947	-1.2031	-0.337365	-1.28888	6
1376599_at	ATAD2	ATPase family, AAA domain containing 2	13	5e-08	7.5e-08	-0.928524	-0.6265	-0.987174	-0.759395	-0.4512	-0.756875	6
1367872_at	AP1B1	adaptor-related protein complex 1, beta 1 subunit	14	-5e-08	-5e-08	-0.929207	-0.826184	-0.930828	-1.05488	-0.819013	-0.897225	6
1386928_at	BCAT2	branched chain amino-acid transaminase 2, mitochondrial	13	5e-08	0	-0.93493	-0.583203	-0.783478	-0.97955	-0.549595	-0.964635	6
1368649_at	DKC1	dyskeratosis congenita 1, dyskerin	5	1e-07	-5e-08	-0.936551	-0.651517	-0.98876	-0.784018	-0.72435	-0.82302	6
1371804_at	CDADC1	cytidine and dCMP deaminase domain containing 1	13	-2.5e-07	-7.5e-08	-0.938411	-0.650832	-0.853565	-0.651835	-0.419085	-0.805915	6
1370040_at	OGG1	8-oxoguanine DNA glycosylase	13	1.25e-07	-1.75e-07	-0.941801	-0.427986	-0.915383	-1.0015	-0.442663	-0.791119	6
1372030_at	ZFYVE21	zinc finger, FYVE domain containing 21	13	-2.5e-08	0	-0.942348	-0.567775	-0.811875	-1.22414	-0.3335	-0.711475	6
1377325_a_at	PGM2L1	phosphoglucomutase 2-like 1	13	-2.75e-07	2.5e-08	-0.944284	-0.385263	-0.794807	-0.887525	-0.34764	-0.884505	6
1376468_at	HARS	histidyl-tRNA synthetase	13	-1.25e-07	-1.25e-07	-0.945745	-0.72956	-0.860167	-0.879578	-0.558695	-0.827733	6
1399098_at	GLO1	glyoxalase I	5	-2.5e-08	2.5e-08	-0.945949	-0.715275	-1.13945	-0.907074	-0.72965	-0.879725	6
1375259_at	EIF4EBP2	eukaryotic translation initiation factor 4E binding protein 2	13	-1.73472e-18	2.5e-08	-0.947245	-0.535392	-0.785798	-0.883835	-0.33945	-0.824126	6
1389022_at	PAN2	PAN2 poly(A) specific ribonuclease subunit homolog (S. cerevisiae)	13	6.93889e-18	-5e-08	-0.947671	-0.575463	-1.03344	-0.870597	-0.569292	-0.689582	6
1393465_at			5	-1.73472e-18	-1.38778e-17	-0.95229	-0.660285	-0.925042	-1.00272	-0.536247	-0.855525	6
1374902_at	IQGAP3	IQ motif containing GTPase activating protein 3	13	0	-7.5e-08	-0.953376	-0.414117	-1.23238	-1.18737	-0.330532	-0.923207	6
1370842_at	BCKDK	branched chain ketoacid dehydrogenase kinase	13	2.5e-08	5e-08	-0.96785	-0.45465	-0.957657	-1.00553	-0.3429	-0.883593	6
1371443_at	C1orf174	chromosome 1 open reading frame 174	13	5e-08	-1.25e-07	-0.971519	-0.727197	-0.975988	-0.890788	-0.539623	-0.857066	6
1373451_at	RNASEH2B	ribonuclease H2, subunit B	13	-3.46945e-18	-2.5e-08	-0.972744	-0.647093	-1.0766	-1.21767	-0.535887	-0.898412	6
1374051_at	NCAPH2	non-SMC condensin II complex, subunit H2	13	-5e-08	-1.25e-07	-0.97681	-0.426143	-1.05171	-0.779622	-0.5195	-0.822198	6
1369971_a_at	HNRNPD	heterogeneous nuclear ribonucleoprotein D (AU-rich element RNA binding protein 1, 37kDa)	5	-1.38778e-17	-2.5e-08	-0.97685	-0.746558	-1.16167	-1.01168	-0.858025	-0.733075	6
1388129_at	SSRP1	structure specific recognition protein 1	13	-3.46945e-18	3.46945e-18	-0.976974	-0.591292	-1.02353	-0.982574	-0.554225	-0.87785	6
1377676_at	NUCKS1	nuclear casein kinase and cyclin-dependent kinase substrate 1	13	5e-08	-5e-08	-0.977075	-0.442608	-1.1726	-0.955376	-0.39545	-0.977452	6
1398990_at			5	7.5e-08	2.5e-08	-0.978178	-0.650243	-1.12079	-0.822794	-0.87029	-0.837867	6
1395328_at	NSMCE4A	non-SMC element 4 homolog A (S. cerevisiae)	13	7.5e-08	-1.25e-07	-0.978742	-0.472413	-0.985251	-0.847605	-0.45395	-0.759707	6
1377462_at			13	-1.25e-07	-7.5e-08	-0.980191	-0.306937	-0.84677	-0.990021	-0.40283	-0.697673	6
1390722_at			13	1.73472e-18	1e-07	-0.981425	-0.351442	-0.940049	-0.858099	-0.4302	-0.83795	6
1397753_at	PIGQ	phosphatidylinositol glycan anchor biosynthesis, class Q	13	5e-08	-1e-07	-0.98254	-0.356292	-0.923037	-0.669949	-0.4255	-0.704995	6
1374498_at			13	-1.38778e-17	-7.5e-08	-0.988675	-0.561607	-0.957444	-1.02201	-0.617932	-0.970487	6
1388495_at			7	7.5e-08	5e-08	-0.989627	-0.586268	-0.911257	-1.41982	-0.36364	-1.11097	6
1373489_at	CHAF1A	chromatin assembly factor 1, subunit A (p150)	13	2.5e-08	-2.5e-08	-0.9909	-0.547148	-1.05116	-0.873014	-0.491538	-0.843494	6
1391466_at	NUCKS1	nuclear casein kinase and cyclin-dependent kinase substrate 1	13	-5e-08	-2.5e-08	-0.99146	-0.543613	-1.18294	-0.998295	-0.396415	-1.01804	6
1368777_at	BARD1	BRCA1 associated RING domain 1	13	5e-08	6.93889e-18	-1.00137	-0.437212	-1.10813	-0.938636	-0.322673	-0.958043	6
1376860_at	SLC22A23	solute carrier family 22, member 23	13	5e-08	-1.38778e-17	-1.00331	-0.352851	-1.03051	-1.21396	-0.473198	-0.705938	6
1380009_at	VRK1	vaccinia related kinase 1	13	-2.5e-08	0	-1.00357	-0.486658	-1.13692	-1.23328	-0.40855	-0.839951	6
1373502_at	DYM	dymeclin	9	-2.5e-08	-7.5e-08	-1.00468	-0.798414	-1.39729	-1.81563	-0.695285	-0.965301	6
1382111_at	GLOD5	glyoxalase domain containing 5	13	-5e-08	0	-1.01332	-0.659248	-0.736915	-1.04834	-0.336708	-0.922481	6
1392554_a_at			13	-2.5e-08	1.73472e-18	-1.01434	-0.564858	-1.169	-1.05117	-0.445225	-0.946449	6
1393647_at	HAT1	histone acetyltransferase 1	13	-1.73472e-18	2.5e-08	-1.01495	-0.594683	-1.06495	-1.06373	-0.396525	-0.934625	6
1371963_at	PCCA	propionyl CoA carboxylase, alpha polypeptide	9	5e-08	-1.38778e-17	-1.01545	-0.906085	-1.58955	-1.67047	-0.790587	-0.904875	6
1387636_a_at	LOC100361993/Tmem14c	transmembrane protein 14C	13	-7.5e-08	-5e-08	-1.0161	-0.497191	-1.017	-1.05387	-0.4376	-1.00972	6
1393655_at	RAD54L	RAD54-like (S. cerevisiae)	13	2.5e-07	-7.5e-08	-1.01752	-0.422759	-1.06183	-1.22971	-0.347562	-0.902411	6
1391604_at	NCAPD3	non-SMC condensin II complex, subunit D3	13	0	-1e-07	-1.02057	-0.501012	-1.10988	-1.00049	-0.48251	-0.967463	6
1380568_a_at	DDB2	damage-specific DNA binding protein 2, 48kDa	13	0	-2.25e-07	-1.02202	-0.323669	-0.895977	-0.998015	-0.310393	-0.857832	6
1371712_at	LSM2	LSM2 homolog, U6 small nuclear RNA associated (S. cerevisiae)	13	0	-5e-08	-1.02302	-0.473182	-1.14935	-1.09387	-0.404272	-1.03342	6
1372570_at	USP30	ubiquitin specific peptidase 30	5	-2.25e-07	5e-08	-1.02619	-0.644337	-1.06941	-1.05458	-0.64676	-1.08655	6
1390415_at	TRIP13	thyroid hormone receptor interactor 13	13	6.93889e-18	0	-1.02628	-0.440855	-1.12524	-1.19151	-0.308633	-0.990935	6
1392980_at	TIAM1	T-cell lymphoma invasion and metastasis 1	13	5e-08	0	-1.02983	-0.416515	-1.2415	-1.38416	-0.40211	-0.89691	6
1389326_at	RFC3	replication factor C (activator 1) 3, 38kDa	13	0	0	-1.03067	-0.587545	-1.23045	-1.09166	-0.413747	-1.00978	6
1370393_at	HAUS1	HAUS augmin-like complex, subunit 1	13	7.5e-08	-6.93889e-18	-1.03099	-0.324578	-1.19728	-1.24687	-0.284567	-0.83764	6
1384338_at	CDC45	cell division cycle 45 homolog (S. cerevisiae)	13	2.5e-08	5e-08	-1.04046	-0.522568	-1.06039	-1.06356	-0.326885	-0.875598	6
1388911_at	PRIM2	primase, DNA, polypeptide 2 (58kDa)	13	-2.5e-08	-7.5e-08	-1.04167	-0.832823	-1.47084	-1.60055	-0.505918	-1.03262	6
1393451_at	CENPN	centromere protein N	13	-5e-08	5e-08	-1.04244	-0.482142	-1.10374	-0.876369	-0.38145	-0.809754	6
1398815_at	APEH	N-acylaminoacyl-peptide hydrolase	13	2.5e-08	6.93889e-18	-1.04662	-0.437108	-1.0572	-0.871224	-0.408649	-1.00262	6
1389852_at	CENPM	centromere protein M	13	1.25e-07	1e-07	-1.04879	-0.525788	-1.09414	-0.830139	-0.542162	-0.952018	6
1384887_at			13	0	-4.33681e-19	-1.05336	-0.668932	-0.90784	-0.781354	-0.58825	-1.00741	6
1371451_at	RNASEH2A	ribonuclease H2, subunit A	13	7.5e-08	-7.5e-08	-1.05388	-0.504582	-1.22747	-1.1591	-0.51985	-0.979685	6
1368773_at	CENPI	centromere protein I	13	5e-08	-5e-08	-1.0562	-0.422954	-1.28687	-0.93189	-0.25465	-0.88479	6
1370308_at	DCTPP1	dCTP pyrophosphatase 1	13	-2.5e-08	1e-07	-1.05772	-0.397995	-1.10467	-1.12278	-0.293312	-1.08964	6
1371862_at	Rrm1	ribonucleotide reductase M1	13	2.5e-08	-5e-08	-1.05783	-0.466625	-1.25341	-0.955692	-0.408151	-0.922323	6
1395246_at			7	1.75e-07	5e-08	-1.05846	-0.592052	-0.880008	-1.11555	-0.487508	-1.07652	6
1383471_at	SLC46A3	solute carrier family 46, member 3	14	-1.38778e-17	1e-07	-1.06625	-1.36321	-1.22738	-1.60437	-1.08414	-1.09995	6
1395404_at	FN3KRP	fructosamine 3 kinase related protein	13	1.19262e-18	-3.46945e-18	-1.06825	-0.536292	-0.946725	-0.969198	-0.3032	-0.96655	6
1377689_at	KNTC1	kinetochore associated 1	13	0	2.5e-08	-1.06825	-0.723175	-1.20892	-1.24541	-0.460465	-1.04583	6
1386926_at	ACSL5	acyl-CoA synthetase long-chain family member 5	5	-1e-07	-1e-07	-1.0691	-0.602725	-1.19765	-1.09188	-0.688575	-0.916275	6
1393405_at	XRCC2	X-ray repair complementing defective repair in Chinese hamster cells 2	13	-1.75e-07	-2.5e-07	-1.07226	-0.482311	-1.13289	-1.19195	-0.246663	-1.01406	6
1389722_at			13	-1e-07	0	-1.07338	-0.576205	-1.07758	-1.63406	-0.583488	-1.27798	6
1398415_at			13	-7.5e-08	0	-1.07383	-0.53259	-1.078	-1.32791	-0.451357	-0.91635	6
1376055_at	MCM5	minichromosome maintenance complex component 5	13	-5e-08	-3.46945e-18	-1.0785	-0.73305	-1.04933	-1.13897	-0.569425	-0.997803	6
1398247_at	LONP1	lon peptidase 1, mitochondrial	5	1.25e-07	-2.5e-08	-1.07876	-0.798692	-1.0114	-0.920944	-0.849655	-0.947457	6
1393521_at	TTF2	transcription termination factor, RNA polymerase II	13	-1.75e-07	-3.46945e-18	-1.07959	-0.35098	-1.13548	-1.04832	-0.444217	-0.932452	6
1395268_at	WWP1	WW domain containing E3 ubiquitin protein ligase 1	14	0	2.5e-08	-1.08027	-1.01515	-1.11921	-1.36953	-0.767051	-1.22601	6
1389908_at			5	5e-08	-3.46945e-18	-1.0817	-1.19237	-1.12703	-1.23248	-1.07012	-1.12208	6
1387795_at	POLA2	polymerase (DNA directed), alpha 2, accessory subunit	13	2.5e-08	1e-07	-1.08204	-0.668463	-1.16935	-1.3375	-0.447395	-1.08186	6
1384278_x_at	CCDC34	coiled-coil domain containing 34	13	-2.5e-08	0	-1.08219	-0.504827	-1.13649	-1.12932	-0.200928	-1.18391	6
1383251_at	PARP2	poly (ADP-ribose) polymerase 2	13	-7.5e-08	-6.93889e-18	-1.08329	-0.802516	-1.16037	-1.29991	-0.614053	-1.16343	6
1390650_at	NUP85	nucleoporin 85kDa	13	-2.5e-08	1.25e-07	-1.08488	-0.700537	-1.12568	-1.22176	-0.533488	-0.949863	6
1376580_at	FXN	frataxin	13	-1e-07	7.5e-08	-1.08508	-0.660575	-1.10842	-0.92945	-0.5238	-0.979249	6
1383588_at			13	1.25e-07	1.5e-07	-1.08549	-0.313194	-0.955794	-0.920168	-0.477053	-0.888576	6
1379849_at	THOC3	THO complex 3	13	5e-08	-7.5e-08	-1.08944	-0.48921	-1.07111	-0.970055	-0.467488	-0.983625	6
1390352_at	PCGF1	polycomb group ring finger 1	5	-2.5e-07	2.5e-07	-1.08951	-0.72788	-1.16861	-0.987955	-0.902113	-0.886472	6
1395165_at	PSIP1	PC4 and SFRS1 interacting protein 1	13	2.5e-08	-2.25e-07	-1.08952	-0.445627	-1.18554	-1.03524	-0.315131	-1.01482	6
1398343_at	DNAJA4	DnaJ (Hsp40) homolog, subfamily A, member 4	14	-1e-07	-2e-07	-1.0905	-0.758342	-0.773756	-1.17004	-0.558575	-0.994453	6
1368517_at	SSBP3	single stranded DNA binding protein 3	13	2.5e-07	0	-1.09574	-0.710397	-1.26778	-1.28314	-0.56837	-1.09372	6
1377829_at	CEP57	centrosomal protein 57kDa	13	-1.5e-07	2.5e-08	-1.09854	-0.354229	-0.998269	-0.825524	-0.328932	-0.851325	6
1373772_at	DNMT1	DNA (cytosine-5-)-methyltransferase 1	13	-1.5e-07	7.5e-08	-1.10108	-0.759492	-1.23825	-1.50621	-0.4917	-1.17368	6
1395697_at	EZH2	enhancer of zeste homolog 2 (Drosophila)	13	-2.5e-08	-7.5e-08	-1.10175	-0.51818	-1.20596	-0.796505	-0.3605	-0.927355	6
1388059_a_at	SLC11A2	solute carrier family 11 (proton-coupled divalent metal ion transporters), member 2	13	-2.5e-08	-6.93889e-18	-1.10512	-0.809996	-1.02682	-1.21415	-0.563575	-1.06264	6
1389148_at	APOOL	apolipoprotein O-like	5	-2.5e-08	-1.25e-07	-1.10593	-0.654013	-1.08257	-0.995293	-0.799218	-0.850444	6
1374225_at	LOC500700	similar to chromosome 14 open reading frame 145	13	-5e-08	5e-08	-1.1149	-0.434442	-1.51278	-1.57493	-0.360625	-1.09148	6
1368387_at	BDH1	3-hydroxybutyrate dehydrogenase, type 1	5	-5e-08	-1.5e-07	-1.11907	-0.424214	-1.09347	-0.88551	-0.581731	-0.86381	6
1397506_at	FXN	frataxin	5	5e-08	-2.60209e-18	-1.12068	-0.854032	-1.23298	-0.978036	-0.68974	-1.10821	6
1398308_at	RPA3	replication protein A3, 14kDa	13	-5e-08	2.5e-08	-1.12112	-0.580558	-1.15562	-1.15496	-0.493075	-0.9643	6
1393982_at	POLE2	polymerase (DNA directed), epsilon 2, accessory subunit	13	0	0	-1.1228	-0.784192	-1.27164	-1.31242	-0.505958	-1.0824	6
1380692_at	RBL1	retinoblastoma-like 1 (p107)	13	2.5e-08	1e-07	-1.12282	-0.58516	-1.20633	-1.0991	-0.487174	-0.995707	6
1384233_at			13	-1.5e-07	0	-1.12454	-0.504882	-1.32936	-1.66822	-0.634328	-1.51118	6
1374032_at	PHF12	PHD finger protein 12	13	-2.60209e-18	7.5e-08	-1.12835	-0.655858	-1.24957	-1.26599	-0.73642	-0.948554	6
1368799_at	BIRC5	baculoviral IAP repeat containing 5	13	5e-08	-1e-07	-1.12971	-0.50415	-1.05323	-1.25608	-0.46725	-1.12404	6
1373557_at	MCM4	minichromosome maintenance complex component 4	13	5.20417e-18	-1.5e-07	-1.13085	-0.88281	-1.27965	-1.24283	-0.604425	-1.0402	6
1389007_at	FAM189A2	family with sequence similarity 189, member A2	14	-2.5e-08	3.46945e-18	-1.13238	-0.902667	-1.11525	-1.20325	-0.818679	-1.36119	6
1388744_at	MCM7	minichromosome maintenance complex component 7	14	2.5e-08	0	-1.14002	-0.877633	-1.24962	-1.24982	-0.721825	-1.01968	6
1393561_at			9	1e-07	-6.93889e-18	-1.14439	-0.765056	-1.60793	-1.84662	-0.956059	-0.92297	6
1370809_at	TUBG1	tubulin, gamma 1	13	-5e-08	-7.5e-08	-1.14776	-0.568232	-1.24025	-1.31052	-0.548445	-1.08603	6
1372962_at	TARBP2	TAR (HIV-1) RNA binding protein 2	5	-5e-08	2.5e-08	-1.14973	-0.59711	-1.07964	-0.995047	-0.57269	-1.09581	6
1369704_at	SLC6A20	solute carrier family 6 (proline IMINO transporter), member 20	14	1e-07	-3.46945e-18	-1.15232	-0.78505	-1.076	-0.977577	-0.777772	-0.903965	6
1376172_at	ABCG4	ATP-binding cassette, sub-family G (WHITE), member 4	13	0	0	-1.15458	-0.615758	-0.93699	-1.00231	-0.356612	-1.22069	6
1377410_at	E2F8	E2F transcription factor 8	13	0	5e-08	-1.16068	-0.713873	-1.29504	-1.01387	-0.452898	-1.10591	6
1375206_at	WSCD1	WSC domain containing 1	5	2.5e-08	-3.46945e-18	-1.16422	-0.996654	-1.3312	-1.18886	-0.878261	-1.24722	6
1385901_at	PTDSS2	phosphatidylserine synthase 2	13	-6.93889e-18	1.25e-07	-1.16492	-0.78359	-1.05239	-1.21383	-0.599788	-1.26976	6
1387062_a_at	CHEK1	checkpoint kinase 1	13	5e-08	1e-07	-1.16514	-0.71582	-1.1271	-1.08169	-0.48218	-0.952527	6
1377079_a_at	PPOX	protoporphyrinogen oxidase	13	-7.5e-08	4.33681e-18	-1.16963	-0.701205	-1.1098	-0.895016	-0.628685	-0.969433	6
1382963_at	ABCB10	ATP-binding cassette, sub-family B (MDR/TAP), member 10	13	3.46945e-18	2.5e-08	-1.17136	-0.556817	-1.08578	-1.07484	-0.23935	-1.0398	6
1368378_at	ALDH1L1	aldehyde dehydrogenase 1 family, member L1	14	6.93889e-18	-2.5e-08	-1.17149	-1.23971	-1.07533	-1.10562	-0.871571	-1.32022	6
1390321_at	MMS22L	MMS22-like, DNA repair protein	13	-1.73472e-18	-3.46945e-18	-1.17178	-0.846058	-1.3596	-1.34851	-0.55895	-1.15098	6
1393684_at	HELLS	helicase, lymphoid-specific	13	-2.5e-08	-1.38778e-17	-1.17318	-0.92061	-1.13391	-1.19919	-0.65107	-1.13293	6
1375981_a_at	SUV39H1	suppressor of variegation 3-9 homolog 1 (Drosophila)	13	-2.5e-08	5e-08	-1.17351	-0.580358	-1.12544	-1.11146	-0.470675	-1.07139	6
1389671_at	TRPC2	transient receptor potential cation channel, subfamily C, member 2, pseudogene	13	1e-07	5e-08	-1.17828	-0.812327	-1.355	-1.31237	-0.636745	-1.14038	6
1385052_at			13	-5e-08	0	-1.17865	-0.414222	-1.18236	-0.667484	-0.43134	-0.863071	6
1393927_at	WNT2	wingless-type MMTV integration site family member 2	13	0	6.93889e-18	-1.18213	-0.587858	-0.976794	-0.981032	-0.502505	-0.881036	6
1373400_at	PRKAR2A	protein kinase, cAMP-dependent, regulatory, type II, alpha	13	1.25e-07	2.5e-08	-1.1835	-0.754083	-1.05377	-1.16833	-0.689525	-1.11941	6
1389555_at	TCF19	transcription factor 19	13	-1.75e-07	0	-1.18648	-0.557458	-1.27631	-0.731911	-0.3384	-1.0221	6
1387891_at	PRDX4	peroxiredoxin 4	13	-2.5e-08	0	-1.18695	-0.704858	-1.27963	-1.25837	-0.558975	-1.016	6
1384475_at	POC1B	POC1 centriolar protein homolog B (Chlamydomonas)	13	2.5e-08	-2.5e-07	-1.18756	-0.624862	-1.33635	-1.60879	-0.492188	-1.18924	6
1370158_at	MYH10	myosin, heavy chain 10, non-muscle	14	3.46945e-18	-1.04083e-17	-1.18854	-1.40326	-1.34404	-1.78212	-0.957577	-1.41343	6
1372406_at	MCM3	minichromosome maintenance complex component 3	14	-7.5e-08	-1.25e-07	-1.19111	-0.972577	-1.28296	-1.35444	-0.681875	-1.20904	6
1397298_at			13	0	-2e-07	-1.19364	-0.331729	-1.02666	-0.964754	-0.555767	-0.900559	6
1388497_at	ACOT13	acyl-CoA thioesterase 13	13	-3.46945e-18	5e-08	-1.1946	-0.497116	-1.15841	-1.52098	-0.484965	-1.29258	6
1388644_at	MGLL	monoglyceride lipase	13	5e-08	2.5e-08	-1.20162	-0.465	-1.33522	-1.44052	-0.424743	-1.23448	6
1393267_at	PSIP1	PC4 and SFRS1 interacting protein 1	13	-5e-08	2.5e-08	-1.20226	-0.437117	-1.20445	-0.999995	-0.43855	-1.07444	6
1386947_at	CDH1	cadherin 1, type 1, E-cadherin (epithelial)	13	-2.5e-08	0	-1.20797	-0.977752	-1.76228	-1.90947	-0.67021	-1.17702	6
1375660_at	41160	septin 8	14	7.5e-08	2.5e-08	-1.20936	-0.88236	-1.28503	-1.47696	-0.738217	-1.24821	6
1375937_a_at	CENPT	centromere protein T	13	2.5e-08	1.25e-07	-1.21373	-0.771117	-1.34408	-1.57609	-0.451385	-1.53838	6
1373290_at	EZH2	enhancer of zeste homolog 2 (Drosophila)	13	-5e-08	5e-08	-1.21617	-0.629913	-1.42064	-0.989415	-0.551168	-1.13109	6
1380243_at	MMS22L	MMS22-like, DNA repair protein	13	5e-08	1e-07	-1.2191	-0.79353	-1.41869	-1.36139	-0.543362	-1.13956	6
1388793_at	PIGQ	phosphatidylinositol glycan anchor biosynthesis, class Q	13	1e-07	-5e-08	-1.22047	-0.609967	-1.1647	-1.11672	-0.519975	-1.0891	6
1388927_at	IFT27	intraflagellar transport 27 homolog (Chlamydomonas)	13	1e-07	-5e-08	-1.22559	-0.357159	-1.42255	-1.20433	-0.513695	-1.10424	6
1373394_at	SMPD4	sphingomyelin phosphodiesterase 4, neutral membrane (neutral sphingomyelinase-3)	13	-1.75e-07	-6.93889e-18	-1.2297	-0.687367	-1.29098	-1.2108	-0.50209	-1.25535	6
1377062_at	CEP250	centrosomal protein 250kDa	13	-5e-08	-2.25e-07	-1.23044	-0.577776	-1.17194	-1.21104	-0.542578	-1.09985	6
1389421_at	POLE	polymerase (DNA directed), epsilon, catalytic subunit	13	2.5e-08	-2.5e-08	-1.2322	-0.658835	-1.1655	-1.22985	-0.33983	-1.1716	6
1392687_at	PIGQ	phosphatidylinositol glycan anchor biosynthesis, class Q	13	0	-2e-07	-1.23268	-0.635657	-1.17429	-1.0692	-0.469295	-1.03131	6
1367919_at	NUP210	nucleoporin 210kDa	13	-1.73472e-18	2.5e-08	-1.24127	-0.618067	-1.50749	-1.47093	-0.50535	-1.22235	6
1369798_at	ATP1B2	ATPase, Na+/K+ transporting, beta 2 polypeptide	14	1e-07	-1.38778e-17	-1.24157	-1.35908	-1.37023	-1.55092	-0.933902	-1.59459	6
1378400_at	FAM122B	family with sequence similarity 122B	13	1e-07	-2.5e-08	-1.24162	-0.313735	-1.33959	-1.59631	-0.36735	-1.08012	6
1392057_at	GLI4	GLI family zinc finger 4	13	-2.5e-08	-2.5e-08	-1.24212	-0.49497	-1.08974	-1.08726	-0.64805	-1.17093	6
1380148_at			13	0	-3.46945e-18	-1.24392	-0.550602	-1.41917	-1.36678	-0.3817	-1.15535	6
1380405_at	41160	septin 8	7	7.5e-08	0	-1.25631	-0.922694	-1.20881	-1.66663	-0.62499	-1.5642	6
1383962_at	SIVA1	SIVA1, apoptosis-inducing factor	13	-7.5e-08	7.5e-08	-1.25758	-0.7096	-1.39305	-1.45105	-0.7261	-1.21584	6
1373448_at	ACYP1	acylphosphatase 1, erythrocyte (common) type	13	0	-1.0842e-18	-1.2611	-0.70236	-1.16511	-1.26603	-0.726075	-0.963415	6
1379825_at			13	-2.5e-08	0	-1.26445	-0.405533	-1.27737	-1.27303	-0.362655	-0.925038	6
1367820_at	BANF1	barrier to autointegration factor 1	5	0	7.5e-08	-1.26568	-0.767658	-1.25552	-1.2015	-0.748458	-1.12364	6
1382459_at	SKA3	spindle and kinetochore associated complex subunit 3	13	-1e-07	2.5e-08	-1.26643	-0.522896	-1.093	-1.18255	-0.486195	-1.04872	6
1386929_at	HK1	hexokinase 1	13	-2.5e-08	2.25e-07	-1.26791	-0.70225	-1.1966	-1.33975	-0.5046	-1.12728	6
1388908_at	ECI2	enoyl-CoA delta isomerase 2	5	7.5e-08	-1.25e-07	-1.2681	-0.915499	-1.02966	-1.04718	-0.76645	-1.21956	6
1385733_at	EXO1	exonuclease 1	13	2.5e-07	0	-1.26916	-0.703313	-1.20927	-1.13929	-0.385462	-1.13916	6
1378292_at			13	5e-08	0	-1.27166	-0.829523	-1.0581	-1.52688	-0.603108	-0.969827	6
1382705_at			14	2.5e-08	-2.5e-08	-1.27791	-0.94035	-1.07095	-1.27044	-0.72372	-1.09894	6
1376581_at	C14orf126	chromosome 14 open reading frame 126	13	0	-5e-08	-1.28245	-0.49831	-1.03081	-1.13269	-0.662582	-1.00948	6
1389644_at	WDR67	WD repeat domain 67	13	-2.5e-08	7.5e-08	-1.28761	-0.53158	-1.47016	-1.41717	-0.771205	-1.33607	6
1372631_at	TK1	thymidine kinase 1, soluble	13	7.5e-08	7.5e-08	-1.29669	-0.715575	-1.34987	-1.33935	-0.514725	-1.1969	6
1395948_at			13	-2.75e-07	-6.93889e-18	-1.29847	-0.583805	-1.24126	-1.05485	-0.627095	-0.985085	6
1383487_at			13	-5e-08	-1.5e-07	-1.30984	-0.615823	-1.28719	-1.1984	-0.44748	-1.31671	6
1390046_at	TUBGCP2	tubulin, gamma complex associated protein 2	13	0	5e-08	-1.32162	-0.76715	-1.36351	-1.05525	-0.51597	-1.11482	6
1390542_at	RAD51C	RAD51 homolog C (S. cerevisiae)	13	2.5e-08	-1.5e-07	-1.32769	-0.822063	-1.25341	-1.36983	-0.548723	-1.0278	6
1390243_at			13	3.46945e-18	-2.5e-07	-1.33442	-0.680362	-1.06946	-1.11778	-0.755835	-0.998547	6
1368204_at	LIG1	ligase I, DNA, ATP-dependent	13	-1.73472e-18	-2.5e-08	-1.34638	-0.685873	-1.37755	-1.23451	-0.578612	-1.08936	6
1368254_a_at	SPHK1	sphingosine kinase 1	13	1.75e-07	-2.5e-08	-1.34746	-0.626237	-1.07309	-0.62689	-0.525635	-1.12936	6
1372663_at	PTDSS2	phosphatidylserine synthase 2	13	-2.5e-08	-1e-07	-1.36068	-0.791596	-1.38258	-1.28844	-0.737173	-1.37363	6
1370553_at	STX2	syntaxin 2	13	2.5e-08	5e-08	-1.36254	-0.952483	-1.38934	-1.24424	-0.577228	-1.46293	6
1375886_at			13	-5e-08	2.5e-08	-1.36601	-0.93538	-1.36112	-1.28178	-0.74538	-1.13562	6
1391201_at	WDHD1	WD repeat and HMG-box DNA binding protein 1	13	0	2.5e-08	-1.36829	-0.641208	-1.40496	-1.39158	-0.66092	-1.14578	6
1378240_at	FANCD2	Fanconi anemia, complementation group D2	13	-5e-08	-1.04083e-17	-1.37579	-0.655867	-1.58891	-1.81288	-0.52501	-1.54273	6
1379318_at	C8orf42	chromosome 8 open reading frame 42	14	-1.73472e-18	7.5e-08	-1.37803	-1.41398	-1.28711	-1.38119	-1.21806	-1.47327	6
1388458_at	RFC4	replication factor C (activator 1) 4, 37kDa	13	-2.5e-08	0	-1.38698	-0.772817	-1.39476	-1.32452	-0.610625	-1.20542	6
1389779_at	SH2D4A	SH2 domain containing 4A	5	6.93889e-18	-7.5e-08	-1.38884	-1.0467	-1.40074	-1.0742	-1.01074	-0.965797	6
1373283_at			13	-5e-08	-1.73472e-18	-1.39249	-0.798428	-1.61056	-0.980161	-0.6814	-1.13374	6
1378264_at	NASP	nuclear autoantigenic sperm protein (histone-binding)	5	8.67362e-19	-1e-07	-1.39809	-0.785462	-1.44518	-1.34339	-0.845418	-1.23962	6
1391161_at	WHSC1	Wolf-Hirschhorn syndrome candidate 1	13	-2.5e-08	-2.5e-08	-1.39862	-0.704606	-1.47335	-1.32322	-0.467105	-1.30136	6
1391885_at			14	-1e-07	1.38778e-17	-1.39872	-1.62959	-1.37382	-2.12095	-1.33946	-1.46218	6
1368522_at	TIMELESS	timeless homolog (Drosophila)	13	1e-07	1.75e-07	-1.39939	-0.860945	-1.41323	-1.33962	-0.667033	-1.30578	6
1391626_at	MND1	meiotic nuclear divisions 1 homolog (S. cerevisiae)	9	2.5e-08	-3.46945e-18	-1.40244	-0.80877	-2.0564	-2.09724	-1.02764	-1.27118	6
1368930_at	KCNN4	potassium intermediate/small conductance calcium-activated channel, subfamily N, member 4	13	2.5e-08	-7.5e-08	-1.41017	-0.616942	-1.36741	-0.814521	-0.550045	-1.04657	6
1391451_at	PCK2	phosphoenolpyruvate carboxykinase 2 (mitochondrial)	5	0	1.25e-07	-1.41483	-0.713014	-0.996704	-1.13011	-0.672697	-1.17386	6
1367818_at	COQ3	coenzyme Q3 homolog, methyltransferase (S. cerevisiae)	14	1e-07	1.5e-07	-1.41589	-1.0893	-1.30946	-1.41929	-0.895223	-1.34527	6
1371777_at	PABPC4	poly(A) binding protein, cytoplasmic 4 (inducible form)	14	-5e-08	0	-1.41715	-1.24518	-1.36949	-1.56262	-0.970375	-1.48865	6
1368453_at	FADS2	fatty acid desaturase 2	13	2.5e-08	2.5e-07	-1.4185	-0.817171	-1.34649	-1.12804	-0.66489	-1.28496	6
1393042_at	USP7	ubiquitin specific peptidase 7 (herpes virus-associated)	5	0	0	-1.43719	-0.552393	-1.31178	-0.84109	-0.722037	-1.08353	6
1367817_at	HDGF	hepatoma-derived growth factor	13	-2.5e-08	7.5e-08	-1.4419	-1.00337	-1.4004	-1.52717	-0.866075	-1.49152	6
1367843_at	AKR7A2	aldo-keto reductase family 7, member A2 (aflatoxin aldehyde reductase)	5	-3.46945e-18	1.75e-07	-1.44263	-1.16512	-1.53645	-1.46062	-1.19496	-1.4788	6
1369635_at	SORD	sorbitol dehydrogenase	13	0	0	-1.4675	-0.669066	-1.60706	-1.72855	-0.589195	-1.43489	6
1389256_at			14	1.25e-07	1.38778e-17	-1.4739	-1.33346	-1.92278	-1.89392	-1.42278	-1.55453	6
1391077_at	CLSPN	claspin	13	-2.25e-07	2.75e-07	-1.47421	-0.855722	-1.46571	-1.40665	-0.496932	-1.31561	6
1374036_at	MCM2	minichromosome maintenance complex component 2	5	0	2.5e-08	-1.48165	-1.07743	-1.56005	-1.53575	-0.91785	-1.35541	6
1395944_at	MIS18A	MIS18 kinetochore protein homolog A (S. pombe)	13	-2.5e-08	0	-1.48968	-0.72925	-1.44346	-1.74307	-0.6168	-1.42957	6
1376263_at	METRN	meteorin, glial cell differentiation regulator	5	-5e-08	0	-1.48985	-0.636279	-1.51513	-1.00167	-0.930869	-1.0931	6
1372000_at	NET1	neuroepithelial cell transforming 1	13	-5e-08	-7.5e-08	-1.4959	-0.942007	-1.20145	-1.45407	-0.702175	-1.2921	6
1376247_at	PCK2	phosphoenolpyruvate carboxykinase 2 (mitochondrial)	5	6.93889e-18	1.25e-07	-1.50161	-0.859653	-1.36008	-1.3013	-0.892462	-1.28455	6
1376231_at	GINS1	GINS complex subunit 1 (Psf1 homolog)	13	5e-08	-1.5e-07	-1.50866	-0.887747	-1.56608	-1.36566	-0.797002	-1.16075	6
1378507_at			13	7.5e-08	2.5e-08	-1.5178	-0.897603	-1.43162	-1.37406	-0.762625	-1.29988	6
1376026_at	DONSON	downstream neighbor of SON	13	7.5e-08	1.73472e-18	-1.51873	-0.911145	-1.36454	-0.888882	-0.591135	-1.33971	6
1374145_at	PIH1D1	PIH1 domain containing 1	13	5e-08	-1e-07	-1.5325	-1.07576	-1.4966	-1.60635	-0.843422	-1.42309	6
1370374_at	STEAP3	STEAP family member 3, metalloreductase	13	-2.5e-07	5e-08	-1.53287	-1.28354	-1.6269	-1.82448	-0.643466	-1.6989	6
1377962_at	MYBL2	v-myb myeloblastosis viral oncogene homolog (avian)-like 2	13	5e-08	2.5e-08	-1.53925	-0.61732	-1.58549	-1.15719	-0.642358	-1.2993	6
1379087_at	FAM109B	family with sequence similarity 109, member B	13	2.5e-08	2e-07	-1.54415	-0.599856	-1.37547	-1.42487	-0.36554	-1.32769	6
1397370_at			13	-7.5e-08	-2.5e-07	-1.54586	-0.68533	-1.52808	-1.74658	-0.660745	-1.47775	6
1393129_at	P4HA3	prolyl 4-hydroxylase, alpha polypeptide III	14	-5e-08	-1.38778e-17	-1.55135	-1.57673	-1.52709	-1.58552	-1.67937	-1.5338	6
1376611_at	POLA1	polymerase (DNA directed), alpha 1, catalytic subunit	13	1e-07	1.38778e-17	-1.55388	-0.960782	-1.82644	-2.3242	-0.65126	-1.52015	6
1372162_at	ACSS1	acyl-CoA synthetase short-chain family member 1	13	5e-08	3.46945e-18	-1.56179	-1.14831	-1.96952	-1.93971	-1.0008	-1.42867	6
1385522_at	ORC1	origin recognition complex, subunit 1	14	-1e-07	2.5e-08	-1.56578	-1.3286	-1.41083	-1.55266	-0.991078	-1.52934	6
1387263_at	PKLR	pyruvate kinase, liver and RBC	5	0	-2.25e-07	-1.59071	-1.35742	-1.56698	-1.45966	-1.25792	-1.53447	6
1389137_at	CIT	citron (rho-interacting, serine/threonine kinase 21)	13	-2.5e-08	-3.46945e-18	-1.59878	-0.775596	-1.78916	-1.68164	-0.703697	-1.53233	6
1377967_at	CDT1	chromatin licensing and DNA replication factor 1	13	-2.38524e-18	-5e-08	-1.60633	-0.940157	-1.44099	-1.30536	-0.740225	-1.33935	6
1375247_at	MGLL	monoglyceride lipase	13	7.5e-08	-8.67362e-19	-1.62375	-0.579129	-1.6005	-1.7029	-0.732977	-1.33144	6
1382443_at	PABPC4	poly(A) binding protein, cytoplasmic 4 (inducible form)	5	-5e-08	-2.5e-08	-1.6242	-1.24589	-1.58394	-1.56571	-1.09105	-1.47785	6
1385046_at	NXPE3	neurexophilin and PC-esterase domain family, member 3	13	-5e-08	-2.5e-08	-1.6295	-1.1572	-1.75927	-1.7448	-0.843814	-1.54724	6
1391781_at			13	0	-7.5e-08	-1.64497	-0.608402	-1.47389	-1.16454	-0.65593	-1.22821	6
1374935_at			13	-2.5e-08	1e-07	-1.6653	-1.54611	-1.75806	-2.05785	-0.938397	-1.99545	6
1372841_at	REEP6	receptor accessory protein 6	14	2.5e-08	1.38778e-17	-1.68233	-1.50087	-1.55773	-1.30255	-1.3857	-1.37935	6
1375213_at	PCK2	phosphoenolpyruvate carboxykinase 2 (mitochondrial)	13	-1e-07	5e-08	-1.69152	-1.13825	-1.58905	-1.69437	-0.921612	-1.70954	6
1372832_at			13	1e-07	0	-1.70131	-1.00853	-1.65864	-1.58185	-0.771223	-1.62604	6
1374805_at	DSCC1	defective in sister chromatid cohesion 1 homolog (S. cerevisiae)	13	2.5e-08	-7.5e-08	-1.70431	-1.01977	-1.68329	-1.69405	-0.932486	-1.4766	6
1389711_at			13	-2.5e-08	7.5e-08	-1.7116	-0.829407	-1.64565	-1.81068	-0.84851	-1.67647	6
1370075_at	DHFR	dihydrofolate reductase	13	-7.5e-08	2.5e-08	-1.71606	-0.87743	-1.67713	-1.50367	-0.79015	-1.24482	6
1371913_at	TGFBI	transforming growth factor, beta-induced, 68kDa	5	7.5e-08	2.5e-08	-1.71707	-1.59271	-2.00707	-2.03971	-1.41515	-1.52997	6
1389457_at	MYBL2	v-myb myeloblastosis viral oncogene homolog (avian)-like 2	13	-2.5e-08	1.25e-07	-1.71816	-0.858842	-1.7231	-1.38566	-0.639702	-1.50578	6
1376327_at	TNFRSF14	tumor necrosis factor receptor superfamily, member 14	13	-5e-08	-7.5e-08	-1.72366	-0.924607	-1.91042	-1.47678	-0.807368	-1.45168	6
1387426_at	SLC25A21	solute carrier family 25 (mitochondrial oxoadipate carrier), member 21	13	-1.25e-07	5e-08	-1.73598	-0.858538	-1.88664	-1.87589	-0.767414	-1.48301	6
1393858_at	C1orf135	chromosome 1 open reading frame 135	13	1e-07	-2.5e-08	-1.73704	-0.94832	-1.69977	-1.43042	-0.634267	-1.47503	6
1374799_at	NCAPD2	non-SMC condensin I complex, subunit D2	13	1.75e-07	-2.5e-08	-1.78608	-0.846407	-1.78828	-1.64384	-0.742145	-1.72029	6
1376304_at			14	-1.75e-07	7.5e-08	-1.79301	-1.75451	-1.67227	-1.65426	-1.35609	-1.74319	6
1378640_at	UHRF1	ubiquitin-like with PHD and ring finger domains 1	13	1e-07	-2.5e-08	-1.83042	-1.29644	-1.66363	-1.81797	-0.816148	-1.66911	6
1388126_at	MINPP1	multiple inositol-polyphosphate phosphatase 1	14	-5e-08	2.5e-08	-1.83117	-1.86082	-1.60375	-2.2316	-1.31303	-1.94683	6
1374206_at	C16orf48	chromosome 16 open reading frame 48	13	-5e-08	0	-1.86288	-1.49248	-1.93431	-2.19671	-0.774564	-2.16447	6
1383536_at	DHFR	dihydrofolate reductase	13	7.5e-08	-7.5e-08	-1.86913	-0.945682	-1.94568	-1.88948	-0.859457	-1.36829	6
1369679_a_at	NFIA	nuclear factor I/A	14	0	-2.5e-07	-1.93446	-1.75011	-2.43736	-2.38082	-1.76113	-1.85732	6
1387066_a_at	RGS12	regulator of G-protein signaling 12	13	5e-08	2.5e-08	-1.93633	-1.17527	-2.12075	-2.15539	-0.89046	-1.89281	6
1369705_at	SLC6A20	solute carrier family 6 (proline IMINO transporter), member 20	13	2.5e-08	-7.5e-08	-1.94108	-1.35726	-1.8277	-1.74582	-1.21669	-1.42333	6
1383593_at	TMEM56	transmembrane protein 56	14	0	2.25e-07	-1.99118	-1.82445	-1.89843	-2.3287	-1.51576	-1.94238	6
1385865_at	POC1A	POC1 centriolar protein homolog A (Chlamydomonas)	13	-5e-08	1.5e-07	-1.9963	-0.645954	-2.12514	-2.14524	-0.648142	-1.86372	6
1386466_at			13	-5e-08	6.93889e-18	-2.013	-0.638392	-1.60874	-1.39283	-0.924162	-1.53035	6
1373521_at	SH3TC2	SH3 domain and tetratricopeptide repeats 2	13	-2.5e-08	5e-08	-2.06986	-1.41924	-1.97707	-2.1298	-0.990519	-2.19528	6
1373530_at	CCNE1	cyclin E1	13	-2.5e-08	2.5e-08	-2.0832	-1.40421	-2.03325	-1.69688	-1.01851	-1.79276	6
1392695_a_at	UROS	uroporphyrinogen III synthase	13	1e-07	-1.25e-07	-2.14592	-1.16411	-1.96258	-2.20557	-0.886669	-1.97869	6
1379906_at	ATP1B2	ATPase, Na+/K+ transporting, beta 2 polypeptide	14	0	-2.5e-08	-2.18781	-2.04357	-2.28902	-2.54924	-1.5187	-2.60047	6
1370940_at	TJP2	tight junction protein 2 (zona occludens 2)	13	-5e-08	-1.73472e-18	-2.19028	-1.63756	-2.18316	-2.31071	-1.31262	-2.35858	6
1383280_at			7	-2.5e-08	6.93889e-18	-2.28759	-1.9285	-2.11539	-3.15442	-1.2948	-2.36634	6
1373957_at	RELN	reelin	14	2.5e-08	1e-07	-2.3498	-2.7065	-2.94653	-3.04174	-2.13351	-2.59916	6
1380137_at			13	0	-2.5e-08	-2.60618	-1.52699	-2.24989	-2.74702	-1.1623	-2.30312	6
1388300_at	MGST3	microsomal glutathione S-transferase 3	13	1.25e-07	1.73472e-18	-2.71679	-1.11123	-2.49864	-2.80717	-0.751825	-2.42313	6
1368651_at	PKLR	pyruvate kinase, liver and RBC	14	0	-2.5e-08	-2.72914	-2.17389	-2.50912	-2.5047	-1.73459	-2.62003	6
1389584_at			14	-2.5e-08	-1.5e-07	-2.84957	-2.56364	-2.93279	-2.9127	-2.22682	-3.0453	6
1393000_at			5	7.5e-08	-2.5e-08	-3.13781	-2.24952	-2.93381	-2.83455	-1.97264	-3.01087	6
1380066_at	TFR2	transferrin receptor 2	13	7.5e-08	2e-07	-3.51594	-2.41951	-3.08141	-3.24764	-1.96082	-3.12683	6
1372374_at	CA1	carbonic anhydrase I	13	-7.5e-08	-1.25e-07	-3.61809	-2.31793	-3.48245	-3.64296	-1.386	-3.31257	6
1373458_at	BEX4	brain expressed, X-linked 4	13	5e-08	-5e-08	-4.66298	-3.12388	-4.74306	-4.67878	-2.23122	-4.5166	6
1-hour Post Treatment
1370153_at	GDF15	growth differentiation factor 15	2	0.000405	0.000405	19.6952	8.45105	29.4552	22.7718	6.39602	16.0752	1
1375043_at	FOS	FBJ murine osteosarcoma viral oncogene homolog	2	-0.005855	-0.005855	10.2327	3.12634	16.5511	10.9736	3.95031	7.86843	1
1388674_at	CDKN1A	cyclin-dependent kinase inhibitor 1A (p21, Cip1)	1	0.495997	0.495997	8.35881	3.91195	8.40874	8.8699	1.96073	6.84969	1
1370157_at	PLN	phospholamban	2	6.75e-05	6.75e-05	6.94734	4.4375	7.10748	6.88331	2.87963	6.73288	1
1383491_at	AEN	apoptosis enhancing nuclease	2	3.25e-05	3.25e-05	6.9134	4.02958	6.99758	5.63358	1.99466	5.89438	1
1384997_at	AEN	apoptosis enhancing nuclease	2	0.00187	0.00187	6.40115	3.35128	6.21862	3.76055	1.75476	4.74597	1
1368106_at	PLK2	polo-like kinase 2	2	-0.493957	-0.493957	6.01245	2.59832	6.93534	6.91993	3.45206	6.72699	1
1375224_at	PHLDA3	pleckstrin homology-like domain, family A, member 3	1	-0.0009875	-0.0009875	5.00558	3.15289	5.1832	5.86306	1.69175	6.20911	1
1388395_at	G0S2	G0/G1switch 2	2	-0.0002025	-0.0002025	4.72339	1.65347	5.5239	3.44305	1.84339	3.1534	1
1383485_at	MDM2	Mdm2, p53 E3 ubiquitin protein ligase homolog (mouse)	2	-0.001105	-0.001105	4.57599	2.29244	4.80483	3.52633	1.34445	3.13598	1
1382993_at	BBC3	BCL2 binding component 3	1	-0.49948	-0.49948	4.52334	2.1872	4.64206	4.23123	0.993897	3.96857	1
1367764_at	CCNG1	cyclin G1	2	-0.0019575	-0.0019575	4.37521	2.43983	4.17713	3.52576	1.15186	3.24699	1
1391062_at	ELP4	elongation protein 4 homolog (S. cerevisiae)	14	3.5e-05	3.5e-05	-4.00652	-1.41328	-4.12838	-2.51745	-1.17519	-2.08972	1
1373479_at	PPP3CA	protein phosphatase 3, catalytic subunit, alpha isozyme	13	-8.25e-05	-8.25e-05	-4.03801	-0.605795	-3.87938	-1.84913	-1.18629	-1.52336	1
1393000_at			9	-0.007585	-0.007585	-4.04731	-1.8353	-4.60541	-1.8302	0.609595	-1.87928	1
1372059_at	C3orf26	chromosome 3 open reading frame 26	4	-0.0001325	-0.0001325	-4.09501	-1.26796	-4.29012	-1.34798	-0.559087	-0.69171	1
1377151_at			13	0.001235	0.001235	-4.12843	-1.20578	-3.74898	-1.646	-1.37273	-1.47203	1
1380066_at	TFR2	transferrin receptor 2	9	-0.0083075	-0.0083075	-4.16225	-1.55914	-4.98255	-1.71699	-1.08307	-0.938425	1
1384907_at			14	0.0017925	0.0017925	-4.24598	-0.675715	-3.85058	-3.00492	0.00659	-2.85765	1
1388999_at			14	0.0001675	0.0001675	-4.28524	-1.44704	-4.56416	-2.72592	-0.477955	-2.35155	1
1369679_a_at	NFIA	nuclear factor I/A	9	0.00146	0.00146	-4.2941	-1.84624	-3.93667	-2.14436	-0.938975	-1.89938	1
1377011_at	FRY	furry homolog (Drosophila)	14	-2.5e-06	-2.5e-06	-4.3137	-0.143228	-4.17006	-2.64776	-1.34488	-2.7374	1
1397652_at			14	-0.0002475	-0.0002475	-4.3255	-1.46996	-4.27483	-2.47909	0.00422	-3.34498	1
1385143_at	DOCK10	dedicator of cytokinesis 10	14	0.0022225	0.0022225	-4.42338	-1.27533	-6.02244	-3.94543	-1.11106	-3.26582	1
1373957_at	RELN	reelin	9	0.474995	0.474995	-4.64483	-1.73132	-4.71792	-2.4923	-1.30628	-1.79385	1
1373458_at	BEX4	brain expressed, X-linked 4	9	-0.0051775	-0.0051775	-4.84448	-1.64291	-5.74274	-1.66352	0.652915	-1.08767	1
1389584_at			6	-0.001615	-0.001615	-4.87265	-2.30261	-5.16574	-3.01674	-1.27347	-2.34693	1
1371024_at	CUX1	cut-like homeobox 1	14	-0.0002875	-0.0002875	-4.96821	-1.77894	-5.68536	-3.38984	-1.23937	-3.0983	1
1374586_at	ARL15	ADP-ribosylation factor-like 15	14	0.00262	0.00262	-5.00612	-1.43854	-5.20005	-3.52039	-0.515343	-3.36064	1
1374543_at			14	-5e-06	-5e-06	-5.36654	-1.61723	-6.56513	-4.70498	-0.661397	-4.47318	1
1386962_at	PLCB4	phospholipase C, beta 4	13	-0.0003325	-0.0003325	-5.48564	-1.34211	-5.65828	-1.9342	-1.30594	-1.93169	1
1369995_at	FAF1	Fas (TNFRSF6) associated factor 1	13	0.0001575	0.0001575	-5.53327	-1.25531	-5.29066	-2.0599	-0.542415	-1.70684	1
1376611_at	POLA1	polymerase (DNA directed), alpha 1, catalytic subunit	13	-0.0003975	-0.0003975	-5.7161	-1.40457	-6.48808	-2.44935	0.531693	-2.09376	1
1381489_at			14	-0.00104	-0.00104	-6.00791	-1.48021	-6.44269	-3.04773	-0.00802	-4.10166	1
1381259_at	STAG1	stromal antigen 1	14	-0.001175	-0.001175	-6.25129	-1.42313	-5.39742	-2.95157	0.04205	-2.9514	1
1377254_a_at	VPS13B	vacuolar protein sorting 13 homolog B (yeast)	13	-0.00242	-0.00242	-6.65788	-1.26072	-6.92085	-1.8377	-1.28941	-2.04231	1
1381925_x_at	ARID1B	AT rich interactive domain 1B (SWI1-like)	14	-0.0005025	-0.0005025	-6.71115	-1.68326	-8.12885	-3.30521	-0.094565	-3.08995	1
1389226_at	STAG1	stromal antigen 1	14	-0.499955	-0.499955	-6.88095	-1.47143	-6.75673	-3.10734	-0.498855	-2.86065	1
1391637_at	ARHGAP15	Rho GTPase activating protein 15	14	-1e-05	-1e-05	-7.15832	-1.34301	-5.82139	-3.41426	-0.586498	-2.88346	1
1391916_at			14	0.0017775	0.0017775	-7.75626	-0.971137	-8.05274	-4.17084	-1.19768	-3.82971	1
1382212_at			14	0.0037875	0.0037875	-9.65572	-3.5192	-8.63118	-5.56113	-1.61904	-4.89027	1
1383565_at			14	-0.0006525	-0.0006525	-10.3859	-4.69677	-9.14359	-9.46887	-1.44934	-4.96146	1
1374615_at	ANKRD44	ankyrin repeat domain 44	13	-0.000155	-0.000155	-10.5732	-0.887702	-13.4007	-3.83712	-1.43098	-4.04716	1
