# Supplementary material for: Toxicogenomics profiling of bone marrow from rats treated with topotecan in combination with oxaliplatin: a mechanistic strategy to inform combination toxicity
Source: Front Genet. 2015 Feb 12;6:14. doi: 10.3389/fgene.2015.00014 (PMC4325931; doi:10.3389/fgene.2015.00014)
Supplement: Supplementary file 1 [file Presentation1.ZIP › Supplementary Material/Supplementary_Table_10.XLSX]

## Sheet: 1
1hr
GO.ID	Term	Annotated	Significant	Expected	classicKS	Time (hr)
GO:0006325	chromatin organization	51	51	49.94	0.0021	1
GO:0016570	histone modification	35	35	34.27	0.0036	1
GO:0016568	chromatin modification	47	47	46.02	0.0038	1
GO:0030522	intracellular receptor signaling pathway	20	19	19.58	0.0044	1
GO:0071824	protein-DNA complex subunit organization	14	14	13.71	0.0068	1
GO:0016569	covalent chromatin modification	36	36	35.25	0.0077	1
GO:0065004	protein-DNA complex assembly	12	12	11.75	0.0086	1
GO:0018205	peptidyl-lysine modification	22	22	21.54	0.0125	1
GO:0048384	retinoic acid receptor signaling pathway	8	8	7.83	0.0126	1
GO:0048385	regulation of retinoic acid receptor sig...	7	7	6.85	0.0219	1
GO:0034728	nucleosome organization	5	5	4.9	0.0246	1
GO:0032434	regulation of proteasomal ubiquitin-depe...	10	10	9.79	0.0318	1
GO:0061136	regulation of proteasomal protein catabo...	10	10	9.79	0.0318	1
GO:0022403	cell cycle phase	20	20	19.58	0.032	1
GO:0032011	ARF protein signal transduction	8	8	7.83	0.0331	1
GO:0032012	regulation of ARF protein signal transdu...	8	8	7.83	0.0331	1
GO:0031670	cellular response to nutrient	7	7	6.85	0.0338	1
GO:0010467	gene expression	198	195	193.89	0.0355	1
GO:0040029	regulation of gene expression, epigeneti...	17	17	16.65	0.0376	1
GO:0048387	negative regulation of retinoic acid rec...	6	6	5.88	0.0381	1
GO:0006479	protein methylation	11	11	10.77	0.0389	1
GO:0008213	protein alkylation	11	11	10.77	0.0389	1
GO:0007163	establishment or maintenance of cell pol...	6	6	5.88	0.0429	1
GO:0033143	regulation of intracellular steroid horm...	5	5	4.9	0.0429	1
GO:0032436	positive regulation of proteasomal ubiqu...	9	9	8.81	0.0451	1
GO:1901800	positive regulation of proteasomal prote...	9	9	8.81	0.0451	1
6hr
GO:0006260	DNA replication	52	52	50.96	2.8e-08	6
GO:0006259	DNA metabolic process	98	98	96.04	6.3e-08	6
GO:0046483	heterocycle metabolic process	274	273	268.53	2.1e-06	6
GO:0006807	nitrogen compound metabolic process	304	301	297.93	2.5e-06	6
GO:1901360	organic cyclic compound metabolic proces...	285	284	279.31	5e-06	6
GO:0006139	nucleobase-containing compound metabolic...	264	263	258.73	6.3e-06	6
GO:0034641	cellular nitrogen compound metabolic pro...	284	281	278.33	1.1e-05	6
GO:0006725	cellular aromatic compound metabolic pro...	275	274	269.51	1.5e-05	6
GO:0071704	organic substance metabolic process	445	438	436.11	2.3e-05	6
GO:0044238	primary metabolic process	426	419	417.49	5.5e-05	6
GO:0055086	nucleobase-containing small molecule met...	54	53	52.92	5.8e-05	6
GO:0006261	DNA-dependent DNA replication	23	23	22.54	7.1e-05	6
GO:0051276	chromosome organization	56	56	54.88	0.00014	6
GO:0044237	cellular metabolic process	424	419	415.53	0.00017	6
GO:0006753	nucleoside phosphate metabolic process	52	51	50.96	0.0002	6
GO:0006281	DNA repair	37	37	36.26	0.00022	6
GO:0090304	nucleic acid metabolic process	225	225	220.51	0.00023	6
GO:0044281	small molecule metabolic process	119	117	116.62	0.00028	6
GO:0009894	regulation of catabolic process	46	45	45.08	0.00029	6
GO:0009058	biosynthetic process	252	252	246.97	0.00037	6
GO:1901576	organic substance biosynthetic process	252	252	246.97	0.00037	6
GO:0009117	nucleotide metabolic process	51	50	49.98	0.00037	6
GO:0006974	response to DNA damage stimulus	64	64	62.72	0.00038	6
GO:0009141	nucleoside triphosphate metabolic proces...	37	37	36.26	0.00041	6
GO:0042278	purine nucleoside metabolic process	37	37	36.26	0.00041	6
GO:0046128	purine ribonucleoside metabolic process	37	37	36.26	0.00041	6
GO:0072521	purine-containing compound metabolic pro...	43	42	42.14	0.00041	6
GO:0009259	ribonucleotide metabolic process	39	39	38.22	0.00041	6
GO:0019693	ribose phosphate metabolic process	39	39	38.22	0.00041	6
GO:0007049	cell cycle	147	146	144.06	0.00043	6
GO:1901657	glycosyl compound metabolic process	42	41	41.16	0.00077	6
GO:0009144	purine nucleoside triphosphate metabolic...	36	36	35.28	0.00078	6
GO:0009116	nucleoside metabolic process	40	39	39.2	0.00078	6
GO:0009119	ribonucleoside metabolic process	38	38	37.24	0.00078	6
GO:0009150	purine ribonucleotide metabolic process	38	38	37.24	0.00078	6
GO:1901575	organic substance catabolic process	110	107	107.8	0.00082	6
GO:0031329	regulation of cellular catabolic process	42	41	41.16	0.00103	6
GO:0008152	metabolic process	466	459	456.69	0.00107	6
GO:0032318	regulation of Ras GTPase activity	11	11	10.78	0.00117	6
GO:0044249	cellular biosynthetic process	243	243	238.15	0.00124	6
GO:0006163	purine nucleotide metabolic process	41	40	40.18	0.0014	6
GO:0009142	nucleoside triphosphate biosynthetic pro...	5	5	4.9	0.00151	6
GO:0009145	purine nucleoside triphosphate biosynthe...	5	5	4.9	0.00151	6
GO:0022402	cell cycle process	118	118	115.64	0.00177	6
GO:1901361	organic cyclic compound catabolic proces...	49	48	48.02	0.0019	6
GO:0007569	cell aging	12	12	11.76	0.00256	6
GO:0009199	ribonucleoside triphosphate metabolic pr...	34	34	33.32	0.00271	6
GO:0009205	purine ribonucleoside triphosphate metab...	34	34	33.32	0.00271	6
GO:0009056	catabolic process	117	114	114.66	0.00285	6
GO:0009987	cellular process	642	631	629.18	0.00317	6
GO:0060395	SMAD protein signal transduction	6	6	5.88	0.00326	6
GO:0000278	mitotic cell cycle	91	91	89.18	0.0036	6
GO:0006310	DNA recombination	23	23	22.54	0.0036	6
GO:0046700	heterocycle catabolic process	47	46	46.06	0.0038	6
GO:0032787	monocarboxylic acid metabolic process	25	25	24.5	0.00398	6
GO:0000075	cell cycle checkpoint	30	30	29.4	0.00442	6
GO:0019637	organophosphate metabolic process	74	72	72.52	0.00466	6
GO:0044282	small molecule catabolic process	17	17	16.66	0.00473	6
GO:0044712	single-organism catabolic process	17	17	16.66	0.00473	6
GO:0000819	sister chromatid segregation	17	17	16.66	0.00506	6
GO:0006270	DNA replication initiation	12	12	11.76	0.00526	6
GO:0019439	aromatic compound catabolic process	46	45	45.08	0.00531	6
GO:0044270	cellular nitrogen compound catabolic pro...	46	45	45.08	0.00531	6
GO:0044770	cell cycle phase transition	46	46	45.08	0.00537	6
GO:0034655	nucleobase-containing compound catabolic...	44	43	43.12	0.00545	6
GO:0006302	double-strand break repair	19	19	18.62	0.00562	6
GO:0007059	chromosome segregation	37	37	36.26	0.00572	6
GO:0009062	fatty acid catabolic process	5	5	4.9	0.00595	6
GO:0043392	negative regulation of DNA binding	5	5	4.9	0.0061	6
GO:0009123	nucleoside monophosphate metabolic proce...	17	17	16.66	0.00667	6
GO:0071277	cellular response to calcium ion	5	5	4.9	0.00689	6
GO:0032319	regulation of Rho GTPase activity	6	6	5.88	0.00697	6
GO:0032320	positive regulation of Ras GTPase activi...	6	6	5.88	0.00697	6
GO:0009152	purine ribonucleotide biosynthetic proce...	8	8	7.84	0.00707	6
GO:0009260	ribonucleotide biosynthetic process	8	8	7.84	0.00707	6
GO:0046390	ribose phosphate biosynthetic process	8	8	7.84	0.00707	6
GO:0006164	purine nucleotide biosynthetic process	10	10	9.8	0.0074	6
GO:0072522	purine-containing compound biosynthetic ...	10	10	9.8	0.0074	6
GO:0009124	nucleoside monophosphate biosynthetic pr...	6	6	5.88	0.00742	6
GO:0009127	purine nucleoside monophosphate biosynth...	6	6	5.88	0.00742	6
GO:0009156	ribonucleoside monophosphate biosyntheti...	6	6	5.88	0.00742	6
GO:0009163	nucleoside biosynthetic process	6	6	5.88	0.00742	6
GO:0009168	purine ribonucleoside monophosphate bios...	6	6	5.88	0.00742	6
GO:0042451	purine nucleoside biosynthetic process	6	6	5.88	0.00742	6
GO:0042455	ribonucleoside biosynthetic process	6	6	5.88	0.00742	6
GO:0046129	purine ribonucleoside biosynthetic proce...	6	6	5.88	0.00742	6
GO:1901659	glycosyl compound biosynthetic process	6	6	5.88	0.00742	6
GO:0006631	fatty acid metabolic process	17	17	16.66	0.00874	6
GO:0009143	nucleoside triphosphate catabolic proces...	32	32	31.36	0.00885	6
GO:0009746	response to hexose stimulus	18	18	17.64	0.00945	6
GO:0009749	response to glucose stimulus	18	18	17.64	0.00945	6
GO:0021549	cerebellum development	5	5	4.9	0.00962	6
GO:0022037	metencephalon development	5	5	4.9	0.00962	6
GO:0010948	negative regulation of cell cycle proces...	34	34	33.32	0.00963	6
GO:1901988	negative regulation of cell cycle phase ...	31	31	30.38	0.00973	6
GO:0044260	cellular macromolecule metabolic process	319	317	312.63	0.01013	6
GO:0007184	SMAD protein import into nucleus	6	6	5.88	0.01027	6
GO:0001936	regulation of endothelial cell prolifera...	7	7	6.86	0.01031	6
GO:0001938	positive regulation of endothelial cell ...	7	7	6.86	0.01031	6
GO:0071496	cellular response to external stimulus	25	25	24.5	0.01048	6
GO:0007091	metaphase/anaphase transition of mitotic...	8	8	7.84	0.01049	6
GO:0044784	metaphase/anaphase transition of cell cy...	8	8	7.84	0.01049	6
GO:0046434	organophosphate catabolic process	38	37	37.24	0.01079	6
GO:0009126	purine nucleoside monophosphate metaboli...	16	16	15.68	0.01255	6
GO:0009161	ribonucleoside monophosphate metabolic p...	16	16	15.68	0.01255	6
GO:0009167	purine ribonucleoside monophosphate meta...	16	16	15.68	0.01255	6
GO:0042594	response to starvation	12	12	11.76	0.01267	6
GO:0044242	cellular lipid catabolic process	11	11	10.78	0.01307	6
GO:0051186	cofactor metabolic process	23	23	22.54	0.01312	6
GO:0032321	positive regulation of Rho GTPase activi...	5	5	4.9	0.01363	6
GO:0031330	negative regulation of cellular cataboli...	5	5	4.9	0.01389	6
GO:1901292	nucleoside phosphate catabolic process	35	34	34.3	0.01409	6
GO:0044772	mitotic cell cycle phase transition	40	40	39.2	0.01422	6
GO:0006732	coenzyme metabolic process	17	17	16.66	0.01453	6
GO:0009267	cellular response to starvation	9	9	8.82	0.01537	6
GO:0006152	purine nucleoside catabolic process	31	31	30.38	0.01552	6
GO:0009146	purine nucleoside triphosphate catabolic...	31	31	30.38	0.01552	6
GO:0009154	purine ribonucleotide catabolic process	31	31	30.38	0.01552	6
GO:0009164	nucleoside catabolic process	31	31	30.38	0.01552	6
GO:0009203	ribonucleoside triphosphate catabolic pr...	31	31	30.38	0.01552	6
GO:0009207	purine ribonucleoside triphosphate catab...	31	31	30.38	0.01552	6
GO:0009261	ribonucleotide catabolic process	31	31	30.38	0.01552	6
GO:0042454	ribonucleoside catabolic process	31	31	30.38	0.01552	6
GO:0046130	purine ribonucleoside catabolic process	31	31	30.38	0.01552	6
GO:1901658	glycosyl compound catabolic process	31	31	30.38	0.01552	6
GO:0044248	cellular catabolic process	102	99	99.96	0.01556	6
GO:0031669	cellular response to nutrient levels	17	17	16.66	0.01582	6
GO:0034698	response to gonadotropin stimulus	5	5	4.9	0.01605	6
GO:0033124	regulation of GTP catabolic process	19	19	18.62	0.01627	6
GO:0043087	regulation of GTPase activity	19	19	18.62	0.01627	6
GO:0007568	aging	43	43	42.14	0.01734	6
GO:0016054	organic acid catabolic process	12	12	11.76	0.01738	6
GO:0046395	carboxylic acid catabolic process	12	12	11.76	0.01738	6
GO:0033036	macromolecule localization	94	94	92.12	0.01761	6
GO:1901565	organonitrogen compound catabolic proces...	48	46	47.04	0.01764	6
GO:0042176	regulation of protein catabolic process	16	16	15.68	0.0182	6
GO:1901987	regulation of cell cycle phase transitio...	37	37	36.26	0.01874	6
GO:0007179	transforming growth factor beta receptor...	12	12	11.76	0.01896	6
GO:0006793	phosphorus metabolic process	162	160	158.76	0.01924	6
GO:0000070	mitotic sister chromatid segregation	15	15	14.7	0.0196	6
GO:0045839	negative regulation of mitosis	7	7	6.86	0.02073	6
GO:0051784	negative regulation of nuclear division	7	7	6.86	0.02073	6
GO:0000077	DNA damage checkpoint	17	17	16.66	0.02179	6
GO:0000280	nuclear division	59	59	57.82	0.02232	6
GO:0007067	mitosis	59	59	57.82	0.02232	6
GO:0048285	organelle fission	59	59	57.82	0.02232	6
GO:0043170	macromolecule metabolic process	357	352	349.87	0.02239	6
GO:0043044	ATP-dependent chromatin remodeling	5	5	4.9	0.0226	6
GO:0043486	histone exchange	5	5	4.9	0.0226	6
GO:0034645	cellular macromolecule biosynthetic proc...	191	191	187.19	0.02321	6
GO:0031570	DNA integrity checkpoint	18	18	17.64	0.02377	6
GO:0019752	carboxylic acid metabolic process	54	54	52.92	0.02379	6
GO:0070227	lymphocyte apoptotic process	8	8	7.84	0.02421	6
GO:0007017	microtubule-based process	44	44	43.12	0.02439	6
GO:0030162	regulation of proteolysis	19	19	18.62	0.02519	6
GO:0006195	purine nucleotide catabolic process	32	31	31.36	0.02522	6
GO:0072523	purine-containing compound catabolic pro...	32	31	31.36	0.02522	6
GO:0009108	coenzyme biosynthetic process	10	10	9.8	0.02563	6
GO:0044283	small molecule biosynthetic process	29	29	28.42	0.02642	6
GO:0044711	single-organism biosynthetic process	29	29	28.42	0.02642	6
GO:0072329	monocarboxylic acid catabolic process	6	6	5.88	0.02688	6
GO:0046034	ATP metabolic process	13	13	12.74	0.02897	6
GO:0010226	response to lithium ion	6	6	5.88	0.02907	6
GO:0008584	male gonad development	7	7	6.86	0.02911	6
GO:0071559	response to transforming growth factor b...	13	13	12.74	0.02959	6
GO:0071560	cellular response to transforming growth...	13	13	12.74	0.02959	6
GO:0006140	regulation of nucleotide metabolic proce...	22	21	21.56	0.03073	6
GO:1900542	regulation of purine nucleotide metaboli...	22	21	21.56	0.03073	6
GO:0009118	regulation of nucleoside metabolic proce...	20	19	19.6	0.03096	6
GO:0030811	regulation of nucleotide catabolic proce...	20	19	19.6	0.03096	6
GO:0033121	regulation of purine nucleotide cataboli...	20	19	19.6	0.03096	6
GO:0071103	DNA conformation change	19	19	18.62	0.03144	6
GO:1901135	carbohydrate derivative metabolic proces...	71	69	69.58	0.03206	6
GO:0031668	cellular response to extracellular stimu...	22	22	21.56	0.03248	6
GO:0006796	phosphate-containing compound metabolic ...	158	156	154.84	0.03283	6
GO:0030071	regulation of mitotic metaphase/anaphase...	6	6	5.88	0.03309	6
GO:1902099	regulation of metaphase/anaphase transit...	6	6	5.88	0.03309	6
GO:0009063	cellular amino acid catabolic process	7	7	6.86	0.03319	6
GO:0033365	protein localization to organelle	34	34	33.32	0.03371	6
GO:0010564	regulation of cell cycle process	58	58	56.84	0.03394	6
GO:0009411	response to UV	8	8	7.84	0.03503	6
GO:0042770	signal transduction in response to DNA d...	8	8	7.84	0.03503	6
GO:0009991	response to extracellular stimulus	55	55	53.9	0.0356	6
GO:0032570	response to progesterone stimulus	8	8	7.84	0.03568	6
GO:0034728	nucleosome organization	9	9	8.82	0.03598	6
GO:0051100	negative regulation of binding	7	7	6.86	0.03693	6
GO:0007612	learning	10	10	9.8	0.03706	6
GO:0070229	negative regulation of lymphocyte apopto...	6	6	5.88	0.03735	6
GO:0006082	organic acid metabolic process	55	55	53.9	0.03736	6
GO:0043436	oxoacid metabolic process	55	55	53.9	0.03736	6
GO:0031667	response to nutrient levels	50	50	49	0.03776	6
GO:0009166	nucleotide catabolic process	33	32	32.34	0.03918	6
GO:1901136	carbohydrate derivative catabolic proces...	33	33	32.34	0.03918	6
GO:0006996	organelle organization	155	152	151.9	0.03931	6
GO:0071173	spindle assembly checkpoint	6	6	5.88	0.03965	6
GO:0044710	single-organism metabolic process	166	164	162.68	0.04002	6
GO:0009059	macromolecule biosynthetic process	199	199	195.03	0.04181	6
GO:0046677	response to antibiotic	9	9	8.82	0.04206	6
GO:0045786	negative regulation of cell cycle	21	21	20.58	0.04283	6
GO:0009165	nucleotide biosynthetic process	14	14	13.72	0.04299	6
GO:1901293	nucleoside phosphate biosynthetic proces...	14	14	13.72	0.04299	6
GO:0034504	protein localization to nucleus	30	30	29.4	0.04345	6
GO:0051188	cofactor biosynthetic process	15	15	14.7	0.04395	6
GO:0031571	mitotic G1 DNA damage checkpoint	6	6	5.88	0.04409	6
GO:0044783	G1 DNA damage checkpoint	6	6	5.88	0.04409	6
GO:0071156	regulation of cell cycle arrest	6	6	5.88	0.04409	6
GO:0010629	negative regulation of gene expression	74	74	72.52	0.04459	6
GO:0006184	GTP catabolic process	21	21	20.58	0.04498	6
GO:0046039	GTP metabolic process	21	21	20.58	0.04498	6
GO:1901068	guanosine-containing compound metabolic ...	21	21	20.58	0.04498	6
GO:1901069	guanosine-containing compound catabolic ...	21	21	20.58	0.04498	6
GO:0009416	response to light stimulus	12	12	11.76	0.04526	6
GO:0008406	gonad development	14	14	13.72	0.04555	6
GO:0008277	regulation of G-protein coupled receptor...	8	8	7.84	0.04624	6
GO:0007005	mitochondrion organization	10	10	9.8	0.04661	6
GO:0043902	positive regulation of multi-organism pr...	8	8	7.84	0.0473	6
GO:0051726	regulation of cell cycle	80	80	78.4	0.04875	6
24hr
GO:0007049	cell cycle	239	239	238.47	2.6e-20	12
GO:0022402	cell cycle process	187	187	186.59	2e-18	12
GO:0000278	mitotic cell cycle	142	142	141.69	2.7e-15	12
GO:0006259	DNA metabolic process	179	179	178.6	4.2e-14	12
GO:0048285	organelle fission	97	97	96.78	8e-14	12
GO:0000280	nuclear division	92	92	91.8	1.9e-12	12
GO:0007067	mitosis	92	92	91.8	1.9e-12	12
GO:0000226	microtubule cytoskeleton organization	69	69	68.85	2.2e-12	12
GO:0051301	cell division	106	106	105.76	3.7e-12	12
GO:0006996	organelle organization	296	296	295.34	7.1e-12	12
GO:0007017	microtubule-based process	79	79	78.82	9.7e-12	12
GO:0007059	chromosome segregation	60	60	59.87	1.3e-11	12
GO:0006260	DNA replication	83	83	82.82	9.3e-11	12
GO:0006261	DNA-dependent DNA replication	36	36	35.92	1.8e-10	12
GO:0051726	regulation of cell cycle	133	133	132.71	3.1e-09	12
GO:0010564	regulation of cell cycle process	85	85	84.81	3.2e-09	12
GO:0006281	DNA repair	79	79	78.82	2.8e-08	12
GO:0007051	spindle organization	27	27	26.94	4.3e-08	12
GO:0006974	response to DNA damage stimulus	113	113	112.75	7.6e-08	12
GO:0051276	chromosome organization	116	116	115.74	1.2e-07	12
GO:0010948	negative regulation of cell cycle proces...	53	53	52.88	1.2e-07	12
GO:0042168	heme metabolic process	11	11	10.98	2.4e-06	12
GO:0033043	regulation of organelle organization	81	81	80.82	2.5e-06	12
GO:0000075	cell cycle checkpoint	42	42	41.91	3e-06	12
GO:0000819	sister chromatid segregation	28	28	27.94	3.3e-06	12
GO:1901988	negative regulation of cell cycle phase ...	47	47	46.9	3.7e-06	12
GO:0051983	regulation of chromosome segregation	14	14	13.97	4e-06	12
GO:0006310	DNA recombination	40	40	39.91	4.7e-06	12
GO:0007126	meiosis	30	30	29.93	5e-06	12
GO:0044770	cell cycle phase transition	66	66	65.85	6.7e-06	12
GO:0006783	heme biosynthetic process	10	10	9.98	7.7e-06	12
GO:0006270	DNA replication initiation	15	15	14.97	1.1e-05	12
GO:0051321	meiotic cell cycle	31	31	30.93	1.4e-05	12
GO:1901987	regulation of cell cycle phase transitio...	51	51	50.89	1.6e-05	12
GO:0090068	positive regulation of cell cycle proces...	31	31	30.93	1.7e-05	12
GO:0034453	microtubule anchoring	14	14	13.97	1.7e-05	12
GO:0000070	mitotic sister chromatid segregation	26	26	25.94	1.8e-05	12
GO:0051988	regulation of attachment of spindle micr...	9	9	8.98	2.4e-05	12
GO:0046483	heterocycle metabolic process	519	519	517.85	3e-05	12
GO:0007018	microtubule-based movement	18	18	17.96	3.4e-05	12
GO:0022403	cell cycle phase	41	41	40.91	4.2e-05	12
GO:0006779	porphyrin-containing compound biosynthet...	12	12	11.97	4.5e-05	12
GO:0033014	tetrapyrrole biosynthetic process	12	12	11.97	4.5e-05	12
GO:0007052	mitotic spindle organization	16	16	15.96	4.6e-05	12
GO:0000910	cytokinesis	26	26	25.94	5e-05	12
GO:0071103	DNA conformation change	42	42	41.91	5.4e-05	12
GO:0031577	spindle checkpoint	13	13	12.97	5.6e-05	12
GO:0006725	cellular aromatic compound metabolic pro...	522	522	520.84	5.7e-05	12
GO:0090304	nucleic acid metabolic process	426	426	425.06	5.9e-05	12
GO:0031023	microtubule organizing center organizati...	16	16	15.96	6.1e-05	12
GO:0051297	centrosome organization	16	16	15.96	6.1e-05	12
GO:0051640	organelle localization	25	25	24.94	6.6e-05	12
GO:0044772	mitotic cell cycle phase transition	54	54	53.88	6.8e-05	12
GO:0070507	regulation of microtubule cytoskeleton o...	26	26	25.94	7.5e-05	12
GO:0006139	nucleobase-containing compound metabolic...	493	493	491.91	8.5e-05	12
GO:0008608	attachment of spindle microtubules to ki...	12	12	11.97	0.00011	12
GO:0000279	M phase	9	9	8.98	0.00014	12
GO:0007010	cytoskeleton organization	122	122	121.73	0.00016	12
GO:0032886	regulation of microtubule-based process	29	29	28.94	0.00017	12
GO:0007346	regulation of mitotic cell cycle	54	54	53.88	0.00018	12
GO:0006302	double-strand break repair	29	29	28.94	0.00021	12
GO:0071824	protein-DNA complex subunit organization	22	22	21.95	0.00022	12
GO:0006778	porphyrin-containing compound metabolic ...	15	15	14.97	0.00022	12
GO:0045839	negative regulation of mitosis	11	11	10.98	0.00026	12
GO:0051784	negative regulation of nuclear division	11	11	10.98	0.00026	12
GO:1901360	organic cyclic compound metabolic proces...	532	532	530.82	0.00026	12
GO:0032465	regulation of cytokinesis	10	10	9.98	0.00026	12
GO:0006323	DNA packaging	32	32	31.93	0.00026	12
GO:0050000	chromosome localization	8	8	7.98	0.00042	12
GO:0051303	establishment of chromosome localization	8	8	7.98	0.00042	12
GO:0007093	mitotic cell cycle checkpoint	25	25	24.94	0.00043	12
GO:0051651	maintenance of location in cell	23	23	22.95	0.00043	12
GO:0032467	positive regulation of cytokinesis	7	7	6.98	0.00045	12
GO:0034641	cellular nitrogen compound metabolic pro...	537	537	535.81	0.0005	12
GO:0032507	maintenance of protein location in cell	21	21	20.95	0.00051	12
GO:0051225	spindle assembly	15	15	14.97	0.00053	12
GO:1901991	negative regulation of mitotic cell cycl...	30	30	29.93	0.00055	12
GO:0042440	pigment metabolic process	15	15	14.97	0.00055	12
GO:0071173	spindle assembly checkpoint	10	10	9.98	0.00055	12
GO:0071174	mitotic spindle checkpoint	10	10	9.98	0.00055	12
GO:0030261	chromosome condensation	16	16	15.96	0.00055	12
GO:0051656	establishment of organelle localization	19	19	18.96	0.00058	12
GO:0043933	macromolecular complex subunit organizat...	191	191	190.58	0.00067	12
GO:0000090	mitotic anaphase	5	5	4.99	0.00076	12
GO:0051322	anaphase	5	5	4.99	0.00076	12
GO:0010639	negative regulation of organelle organiz...	34	34	33.92	0.00096	12
GO:0090307	spindle assembly involved in mitosis	11	11	10.98	0.001	12
GO:0048477	oogenesis	5	5	4.99	0.00107	12
GO:0051235	maintenance of location	34	34	33.92	0.0012	12
GO:0000726	non-recombinational repair	7	7	6.98	0.00124	12
GO:0044260	cellular macromolecule metabolic process	617	616	615.63	0.00125	12
GO:1901990	regulation of mitotic cell cycle phase t...	35	35	34.92	0.00129	12
GO:0000079	regulation of cyclin-dependent protein s...	17	17	16.96	0.00131	12
GO:0007088	regulation of mitosis	22	22	21.95	0.0014	12
GO:0051783	regulation of nuclear division	22	22	21.95	0.0014	12
GO:0065004	protein-DNA complex assembly	18	18	17.96	0.00141	12
GO:0016043	cellular component organization	529	529	527.83	0.00147	12
GO:0007127	meiosis I	13	13	12.97	0.00149	12
GO:0046148	pigment biosynthetic process	14	14	13.97	0.00154	12
GO:0051597	response to methylmercury	5	5	4.99	0.00157	12
GO:0007098	centrosome cycle	11	11	10.98	0.00171	12
GO:0048610	cellular process involved in reproductio...	73	73	72.84	0.00177	12
GO:0034728	nucleosome organization	16	16	15.96	0.00198	12
GO:0071840	cellular component organization or bioge...	532	532	530.82	0.002	12
GO:0045185	maintenance of protein location	23	23	22.95	0.00208	12
GO:0051302	regulation of cell division	20	20	19.96	0.00226	12
GO:0045841	negative regulation of mitotic metaphase...	8	8	7.98	0.00248	12
GO:1902100	negative regulation of metaphase/anaphas...	8	8	7.98	0.00248	12
GO:0070925	organelle assembly	31	31	30.93	0.00249	12
GO:0051255	spindle midzone assembly	5	5	4.99	0.00263	12
GO:0051256	spindle midzone assembly involved in mit...	5	5	4.99	0.00263	12
GO:0006303	double-strand break repair via nonhomolo...	6	6	5.99	0.00266	12
GO:0040001	establishment of mitotic spindle localiz...	5	5	4.99	0.00326	12
GO:0051293	establishment of spindle localization	5	5	4.99	0.00326	12
GO:0031570	DNA integrity checkpoint	24	24	23.95	0.00334	12
GO:0006268	DNA unwinding involved in DNA replicatio...	5	5	4.99	0.00337	12
GO:0043486	histone exchange	5	5	4.99	0.00348	12
GO:0033013	tetrapyrrole metabolic process	18	18	17.96	0.00355	12
GO:0034622	cellular macromolecular complex assembly	61	61	60.86	0.00364	12
GO:0051493	regulation of cytoskeleton organization	46	46	45.9	0.00411	12
GO:0032506	cytokinetic process	5	5	4.99	0.00411	12
GO:0006333	chromatin assembly or disassembly	19	19	18.96	0.0045	12
GO:0033554	cellular response to stress	193	193	192.57	0.00454	12
GO:0007094	mitotic spindle assembly checkpoint	7	7	6.98	0.00527	12
GO:0034502	protein localization to chromosome	8	8	7.98	0.00545	12
GO:0000077	DNA damage checkpoint	23	23	22.95	0.00566	12
GO:0051310	metaphase plate congression	6	6	5.99	0.00579	12
GO:0001824	blastocyst development	8	8	7.98	0.00632	12
GO:0006807	nitrogen compound metabolic process	563	563	561.75	0.00652	12
GO:0051439	regulation of ubiquitin-protein ligase a...	5	5	4.99	0.00659	12
GO:0031109	microtubule polymerization or depolymeri...	17	17	16.96	0.00675	12
GO:0010039	response to iron ion	17	17	16.96	0.00688	12
GO:0006266	DNA ligation	5	5	4.99	0.00717	12
GO:0007091	metaphase/anaphase transition of mitotic...	12	12	11.97	0.00749	12
GO:0044784	metaphase/anaphase transition of cell cy...	12	12	11.97	0.00749	12
GO:0071822	protein complex subunit organization	160	160	159.65	0.00757	12
GO:0034501	protein localization to kinetochore	5	5	4.99	0.00795	12
GO:0000725	recombinational repair	15	15	14.97	0.00835	12
GO:0007019	microtubule depolymerization	9	9	8.98	0.0087	12
GO:0019953	sexual reproduction	51	51	50.89	0.00894	12
GO:0006334	nucleosome assembly	12	12	11.97	0.00904	12
GO:0051052	regulation of DNA metabolic process	51	51	50.89	0.00925	12
GO:0007276	gamete generation	46	46	45.9	0.00999	12
GO:0006325	chromatin organization	62	62	61.86	0.01031	12
GO:0045787	positive regulation of cell cycle	28	28	27.94	0.01081	12
GO:0045931	positive regulation of mitotic cell cycl...	9	9	8.98	0.0109	12
GO:0031503	protein complex localization	9	9	8.98	0.01095	12
GO:0045132	meiotic chromosome segregation	8	8	7.98	0.01147	12
GO:0009141	nucleoside triphosphate metabolic proces...	45	45	44.9	0.01192	12
GO:0046685	response to arsenic-containing substance	9	9	8.98	0.01267	12
GO:0051325	interphase	30	30	29.93	0.01359	12
GO:0021695	cerebellar cortex development	5	5	4.99	0.01386	12
GO:0007292	female gamete generation	10	10	9.98	0.01413	12
GO:0090329	regulation of DNA-dependent DNA replicat...	7	7	6.98	0.01419	12
GO:0043170	macromolecule metabolic process	691	689	689.47	0.01515	12
GO:0051653	spindle localization	6	6	5.99	0.01534	12
GO:0034508	centromere complex assembly	9	9	8.98	0.01546	12
GO:0000724	double-strand break repair via homologou...	14	14	13.97	0.01579	12
GO:0043044	ATP-dependent chromatin remodeling	6	6	5.99	0.01633	12
GO:0032392	DNA geometric change	10	10	9.98	0.01694	12
GO:0031497	chromatin assembly	16	16	15.96	0.01702	12
GO:0051298	centrosome duplication	7	7	6.98	0.01758	12
GO:0046034	ATP metabolic process	16	16	15.96	0.01771	12
GO:0000956	nuclear-transcribed mRNA catabolic proce...	6	6	5.99	0.01821	12
GO:1901976	regulation of cell cycle checkpoint	5	5	4.99	0.01851	12
GO:0051329	interphase of mitotic cell cycle	27	27	26.94	0.0189	12
GO:0061136	regulation of proteasomal protein catabo...	16	16	15.96	0.0198	12
GO:0055012	ventricular cardiac muscle cell differen...	5	5	4.99	0.02013	12
GO:0055015	ventricular cardiac muscle cell developm...	5	5	4.99	0.02013	12
GO:0033198	response to ATP	5	5	4.99	0.02031	12
GO:0007080	mitotic metaphase plate congression	5	5	4.99	0.021	12
GO:0009144	purine nucleoside triphosphate metabolic...	40	40	39.91	0.02186	12
GO:0009199	ribonucleoside triphosphate metabolic pr...	40	40	39.91	0.02186	12
GO:0009205	purine ribonucleoside triphosphate metab...	40	40	39.91	0.02186	12
GO:0045786	negative regulation of cell cycle	38	38	37.92	0.02188	12
GO:0051781	positive regulation of cell division	15	15	14.97	0.02232	12
GO:0030071	regulation of mitotic metaphase/anaphase...	10	10	9.98	0.02292	12
GO:1902099	regulation of metaphase/anaphase transit...	10	10	9.98	0.02292	12
GO:0016572	histone phosphorylation	5	5	4.99	0.0231	12
GO:0046501	protoporphyrinogen IX metabolic process	7	7	6.98	0.02352	12
GO:0065003	macromolecular complex assembly	150	150	149.67	0.02414	12
GO:0051188	cofactor biosynthetic process	26	26	25.94	0.02416	12
GO:0042278	purine nucleoside metabolic process	47	47	46.9	0.02432	12
GO:0046128	purine ribonucleoside metabolic process	47	47	46.9	0.02432	12
GO:0018205	peptidyl-lysine modification	13	13	12.97	0.02507	12
GO:0007131	reciprocal meiotic recombination	8	8	7.98	0.02532	12
GO:0035825	reciprocal DNA recombination	8	8	7.98	0.02532	12
GO:0046824	positive regulation of nucleocytoplasmic...	18	18	17.96	0.02679	12
GO:0010638	positive regulation of organelle organiz...	36	36	35.92	0.0271	12
GO:0000266	mitochondrial fission	5	5	4.99	0.02889	12
GO:0042177	negative regulation of protein catabolic...	6	6	5.99	0.0295	12
GO:0007005	mitochondrion organization	26	26	25.94	0.03011	12
GO:0032508	DNA duplex unwinding	9	9	8.98	0.03054	12
GO:0000086	G2/M transition of mitotic cell cycle	14	14	13.97	0.03056	12
GO:0046605	regulation of centrosome cycle	6	6	5.99	0.0314	12
GO:0006401	RNA catabolic process	11	11	10.98	0.03159	12
GO:0009112	nucleobase metabolic process	9	9	8.98	0.03432	12
GO:0045861	negative regulation of proteolysis	8	8	7.98	0.03452	12
GO:0051438	regulation of ubiquitin-protein ligase a...	10	10	9.98	0.03534	12
GO:0014075	response to amine stimulus	7	7	6.98	0.03706	12
GO:0009262	deoxyribonucleotide metabolic process	6	6	5.99	0.03862	12
GO:0009263	deoxyribonucleotide biosynthetic process	6	6	5.99	0.03862	12
GO:0031145	anaphase-promoting complex-dependent pro...	12	12	11.97	0.03989	12
GO:0009123	nucleoside monophosphate metabolic proce...	29	29	28.94	0.04091	12
GO:0006119	oxidative phosphorylation	5	5	4.99	0.04095	12
GO:0007281	germ cell development	14	14	13.97	0.04185	12
GO:0009124	nucleoside monophosphate biosynthetic pr...	14	14	13.97	0.04194	12
GO:0009119	ribonucleoside metabolic process	49	49	48.89	0.04248	12
GO:2000779	regulation of double-strand break repair	6	6	5.99	0.04292	12
GO:0046621	negative regulation of organ growth	5	5	4.99	0.04414	12
GO:0044237	cellular metabolic process	798	796	796.23	0.04428	12
GO:0032434	regulation of proteasomal ubiquitin-depe...	14	14	13.97	0.04577	12
GO:0000003	reproduction	147	147	146.67	0.04773	12
GO:0043624	cellular protein complex disassembly	11	11	10.98	0.04778	12
GO:0051261	protein depolymerization	11	11	10.98	0.04778	12
