# Supplementary material for: Toxicogenomics profiling of bone marrow from rats treated with topotecan in combination with oxaliplatin: a mechanistic strategy to inform combination toxicity
Source: Front Genet. 2015 Feb 12;6:14. doi: 10.3389/fgene.2015.00014 (PMC4325931; doi:10.3389/fgene.2015.00014)
Supplement: Supplementary file 1 [file Presentation1.ZIP › Supplementary Material/Supplementary_Table_11.XLSX]

## Sheet: 1
1hr
GO.ID	Term	Annotated	Significant	Expected	classicKS	Time (hr)
GO:0006302	double-strand break repair	11	11	10.91	0.0028	1
GO:0051329	interphase of mitotic cell cycle	14	14	13.88	0.0046	1
GO:0006974	response to DNA damage stimulus	43	43	42.64	0.0047	1
GO:0031670	cellular response to nutrient	5	5	4.96	0.0054	1
GO:0000082	G1/S transition of mitotic cell cycle	13	13	12.89	0.0099	1
GO:0022403	cell cycle phase	15	15	14.87	0.0115	1
GO:0051325	interphase	15	15	14.87	0.0115	1
GO:0044772	mitotic cell cycle phase transition	21	21	20.82	0.0135	1
GO:0006281	DNA repair	23	23	22.81	0.0139	1
GO:0000726	non-recombinational repair	5	5	4.96	0.0178	1
GO:0006303	double-strand break repair via nonhomolo...	5	5	4.96	0.0178	1
GO:0051186	cofactor metabolic process	7	7	6.94	0.0192	1
GO:0051188	cofactor biosynthetic process	7	7	6.94	0.0192	1
GO:0051705	multi-organism behavior	8	8	7.93	0.024	1
GO:0008380	RNA splicing	10	10	9.92	0.0251	1
GO:0006732	coenzyme metabolic process	6	6	5.95	0.034	1
GO:0009108	coenzyme biosynthetic process	6	6	5.95	0.034	1
GO:0010608	posttranscriptional regulation of gene e...	25	25	24.79	0.038	1
GO:0000278	mitotic cell cycle	36	36	35.69	0.0419	1
GO:0006397	mRNA processing	18	18	17.85	0.0427	1
GO:0044770	cell cycle phase transition	23	23	22.81	0.0432	1
GO:0060271	cilium morphogenesis	9	9	8.92	0.0433	1
GO:0031668	cellular response to extracellular stimu...	15	15	14.87	0.0444	1
GO:0019722	calcium-mediated signaling	5	5	4.96	0.0448	1
GO:0061136	regulation of proteasomal protein catabo...	9	9	8.92	0.0463	1
GO:0009987	cellular process	444	440	440.24	0.0497	1
6hr
GO:0006260	DNA replication	46	46	45.31	8.1e-11	6
GO:0006259	DNA metabolic process	94	94	92.59	6.7e-08	6
GO:0006139	nucleobase-containing compound metabolic...	238	235	234.44	3.5e-06	6
GO:0090304	nucleic acid metabolic process	202	202	198.98	1.3e-05	6
GO:0007049	cell cycle	158	158	155.64	1.5e-05	6
GO:0006261	DNA-dependent DNA replication	20	20	19.7	3.9e-05	6
GO:0046483	heterocycle metabolic process	251	248	247.25	6.2e-05	6
GO:1901360	organic cyclic compound metabolic proces...	256	253	252.17	7.1e-05	6
GO:0034641	cellular nitrogen compound metabolic pro...	257	254	253.16	9.6e-05	6
GO:0006725	cellular aromatic compound metabolic pro...	253	250	249.22	0.00011	6
GO:0006807	nitrogen compound metabolic process	271	268	266.95	0.0002	6
GO:0022402	cell cycle process	128	128	126.09	0.00028	6
GO:0034645	cellular macromolecule biosynthetic proc...	162	162	159.58	0.00056	6
GO:0009058	biosynthetic process	221	221	217.7	0.00078	6
GO:1901576	organic substance biosynthetic process	221	221	217.7	0.00078	6
GO:0009123	nucleoside monophosphate metabolic proce...	13	13	12.81	0.00098	6
GO:0006270	DNA replication initiation	10	10	9.85	0.00133	6
GO:0000278	mitotic cell cycle	98	98	96.54	0.00182	6
GO:0009059	macromolecule biosynthetic process	171	171	168.44	0.0019	6
GO:0009126	purine nucleoside monophosphate metaboli...	12	12	11.82	0.0023	6
GO:0009161	ribonucleoside monophosphate metabolic p...	12	12	11.82	0.0023	6
GO:0009167	purine ribonucleoside monophosphate meta...	12	12	11.82	0.0023	6
GO:0044237	cellular metabolic process	386	380	380.23	0.00274	6
GO:0044249	cellular biosynthetic process	209	209	205.88	0.00286	6
GO:0044238	primary metabolic process	391	386	385.16	0.00295	6
GO:0000819	sister chromatid segregation	19	19	18.72	0.00323	6
GO:0009141	nucleoside triphosphate metabolic proces...	31	31	30.54	0.00339	6
GO:0042278	purine nucleoside metabolic process	31	31	30.54	0.00339	6
GO:0046128	purine ribonucleoside metabolic process	31	31	30.54	0.00339	6
GO:0071704	organic substance metabolic process	413	408	406.83	0.00354	6
GO:0070227	lymphocyte apoptotic process	6	6	5.91	0.00374	6
GO:0007059	chromosome segregation	43	43	42.36	0.00391	6
GO:0000075	cell cycle checkpoint	31	31	30.54	0.00413	6
GO:0009144	purine nucleoside triphosphate metabolic...	30	30	29.55	0.00445	6
GO:0051276	chromosome organization	65	65	64.03	0.00458	6
GO:0005975	carbohydrate metabolic process	24	24	23.64	0.00534	6
GO:0010948	negative regulation of cell cycle proces...	40	40	39.4	0.00537	6
GO:2000241	regulation of reproductive process	6	6	5.91	0.0055	6
GO:0009259	ribonucleotide metabolic process	33	33	32.51	0.0065	6
GO:0019693	ribose phosphate metabolic process	33	33	32.51	0.0065	6
GO:0009199	ribonucleoside triphosphate metabolic pr...	28	28	27.58	0.00763	6
GO:0009205	purine ribonucleoside triphosphate metab...	28	28	27.58	0.00763	6
GO:1901136	carbohydrate derivative catabolic proces...	28	28	27.58	0.00763	6
GO:0006281	DNA repair	35	35	34.48	0.00773	6
GO:0009119	ribonucleoside metabolic process	32	32	31.52	0.00845	6
GO:0009150	purine ribonucleotide metabolic process	32	32	31.52	0.00845	6
GO:0008406	gonad development	18	18	17.73	0.00867	6
GO:0008152	metabolic process	428	421	421.6	0.00868	6
GO:0046034	ATP metabolic process	10	10	9.85	0.00875	6
GO:0016052	carbohydrate catabolic process	6	6	5.91	0.00885	6
GO:0044724	single-organism carbohydrate catabolic p...	6	6	5.91	0.00885	6
GO:0009143	nucleoside triphosphate catabolic proces...	27	27	26.6	0.00997	6
GO:0000226	microtubule cytoskeleton organization	47	47	46.3	0.01001	6
GO:0031570	DNA integrity checkpoint	20	20	19.7	0.01107	6
GO:0000070	mitotic sister chromatid segregation	17	17	16.75	0.0114	6
GO:0044770	cell cycle phase transition	50	50	49.25	0.0117	6
GO:0044260	cellular macromolecule metabolic process	292	290	287.64	0.01179	6
GO:1901988	negative regulation of cell cycle phase ...	36	36	35.46	0.0127	6
GO:0006152	purine nucleoside catabolic process	26	26	25.61	0.013	6
GO:0009146	purine nucleoside triphosphate catabolic...	26	26	25.61	0.013	6
GO:0009154	purine ribonucleotide catabolic process	26	26	25.61	0.013	6
GO:0009164	nucleoside catabolic process	26	26	25.61	0.013	6
GO:0009203	ribonucleoside triphosphate catabolic pr...	26	26	25.61	0.013	6
GO:0009207	purine ribonucleoside triphosphate catab...	26	26	25.61	0.013	6
GO:0009261	ribonucleotide catabolic process	26	26	25.61	0.013	6
GO:0042454	ribonucleoside catabolic process	26	26	25.61	0.013	6
GO:0046130	purine ribonucleoside catabolic process	26	26	25.61	0.013	6
GO:1901658	glycosyl compound catabolic process	26	26	25.61	0.013	6
GO:0007017	microtubule-based process	52	52	51.22	0.01302	6
GO:0008584	male gonad development	11	11	10.84	0.01341	6
GO:0046546	development of primary male sexual chara...	11	11	10.84	0.01341	6
GO:0046661	male sex differentiation	11	11	10.84	0.01341	6
GO:0007091	metaphase/anaphase transition of mitotic...	9	9	8.87	0.01349	6
GO:0044784	metaphase/anaphase transition of cell cy...	9	9	8.87	0.01349	6
GO:0007093	mitotic cell cycle checkpoint	20	20	19.7	0.01359	6
GO:0045786	negative regulation of cell cycle	21	21	20.69	0.0137	6
GO:0043170	macromolecule metabolic process	336	334	330.98	0.01432	6
GO:0007548	sex differentiation	19	19	18.72	0.0145	6
GO:0045137	development of primary sexual characteri...	19	19	18.72	0.0145	6
GO:0048608	reproductive structure development	19	19	18.72	0.0145	6
GO:0061458	reproductive system development	19	19	18.72	0.0145	6
GO:0070228	regulation of lymphocyte apoptotic proce...	5	5	4.93	0.01492	6
GO:0070231	T cell apoptotic process	5	5	4.93	0.01492	6
GO:0000077	DNA damage checkpoint	19	19	18.72	0.01597	6
GO:0043044	ATP-dependent chromatin remodeling	5	5	4.93	0.01618	6
GO:0043486	histone exchange	5	5	4.93	0.01618	6
GO:0044772	mitotic cell cycle phase transition	44	44	43.34	0.01618	6
GO:0046688	response to copper ion	6	6	5.91	0.0165	6
GO:0044281	small molecule metabolic process	106	102	104.42	0.01672	6
GO:0060395	SMAD protein signal transduction	6	6	5.91	0.01703	6
GO:0007051	spindle organization	24	24	23.64	0.01803	6
GO:0006974	response to DNA damage stimulus	63	63	62.06	0.01903	6
GO:0009125	nucleoside monophosphate catabolic proce...	9	9	8.87	0.02074	6
GO:0000280	nuclear division	61	61	60.09	0.02138	6
GO:0007067	mitosis	61	61	60.09	0.02138	6
GO:0048285	organelle fission	61	61	60.09	0.02138	6
GO:0009152	purine ribonucleotide biosynthetic proce...	6	6	5.91	0.02182	6
GO:0009260	ribonucleotide biosynthetic process	6	6	5.91	0.02182	6
GO:0046390	ribose phosphate biosynthetic process	6	6	5.91	0.02182	6
GO:0045839	negative regulation of mitosis	8	8	7.88	0.02189	6
GO:0051784	negative regulation of nuclear division	8	8	7.88	0.02189	6
GO:0016051	carbohydrate biosynthetic process	7	7	6.9	0.02251	6
GO:0006310	DNA recombination	21	21	20.69	0.02316	6
GO:0042490	mechanoreceptor differentiation	5	5	4.93	0.02621	6
GO:0060113	inner ear receptor cell differentiation	5	5	4.93	0.02621	6
GO:0003151	outflow tract morphogenesis	5	5	4.93	0.02669	6
GO:0031572	G2 DNA damage checkpoint	6	6	5.91	0.02721	6
GO:0071887	leukocyte apoptotic process	8	8	7.88	0.02752	6
GO:0007276	gamete generation	33	33	32.51	0.02801	6
GO:0051301	cell division	73	73	71.91	0.02895	6
GO:0032868	response to insulin stimulus	12	12	11.82	0.02911	6
GO:1901987	regulation of cell cycle phase transitio...	41	41	40.39	0.02941	6
GO:0019319	hexose biosynthetic process	6	6	5.91	0.02972	6
GO:0046364	monosaccharide biosynthetic process	6	6	5.91	0.02972	6
GO:0010226	response to lithium ion	5	5	4.93	0.03025	6
GO:0006184	GTP catabolic process	18	18	17.73	0.03225	6
GO:0046039	GTP metabolic process	18	18	17.73	0.03225	6
GO:1901068	guanosine-containing compound metabolic ...	18	18	17.73	0.03225	6
GO:1901069	guanosine-containing compound catabolic ...	18	18	17.73	0.03225	6
GO:0044242	cellular lipid catabolic process	9	9	8.87	0.034	6
GO:0031667	response to nutrient levels	53	52	52.21	0.03514	6
GO:0030071	regulation of mitotic metaphase/anaphase...	7	7	6.9	0.03547	6
GO:0071173	spindle assembly checkpoint	7	7	6.9	0.03547	6
GO:1902099	regulation of metaphase/anaphase transit...	7	7	6.9	0.03547	6
GO:0044723	single-organism carbohydrate metabolic p...	17	17	16.75	0.03673	6
GO:0006302	double-strand break repair	19	19	18.72	0.03756	6
GO:0055086	nucleobase-containing small molecule met...	53	50	52.21	0.04043	6
GO:0072329	monocarboxylic acid catabolic process	5	5	4.93	0.04064	6
GO:2000107	negative regulation of leukocyte apoptot...	6	6	5.91	0.04146	6
GO:0006753	nucleoside phosphate metabolic process	51	48	50.24	0.04187	6
GO:0033124	regulation of GTP catabolic process	17	17	16.75	0.04203	6
GO:0043087	regulation of GTPase activity	17	17	16.75	0.04203	6
GO:0051052	regulation of DNA metabolic process	22	22	21.67	0.04262	6
GO:0019953	sexual reproduction	38	38	37.43	0.04325	6
GO:0009165	nucleotide biosynthetic process	12	12	11.82	0.04334	6
GO:1901293	nucleoside phosphate biosynthetic proces...	12	12	11.82	0.04334	6
GO:0006164	purine nucleotide biosynthetic process	7	7	6.9	0.04583	6
GO:0072522	purine-containing compound biosynthetic ...	7	7	6.9	0.04583	6
GO:1901991	negative regulation of mitotic cell cycl...	25	25	24.63	0.04671	6
GO:0051726	regulation of cell cycle	85	85	83.73	0.0475	6
GO:0006200	ATP catabolic process	8	8	7.88	0.04795	6
GO:0009128	purine nucleoside monophosphate cataboli...	8	8	7.88	0.04795	6
GO:0009158	ribonucleoside monophosphate catabolic p...	8	8	7.88	0.04795	6
GO:0009169	purine ribonucleoside monophosphate cata...	8	8	7.88	0.04795	6
GO:0048524	positive regulation of viral process	8	8	7.88	0.04795	6
GO:0009991	response to extracellular stimulus	56	55	55.16	0.04839	6
GO:0009746	response to hexose stimulus	17	17	16.75	0.04926	6
GO:0009749	response to glucose stimulus	17	17	16.75	0.04926	6
24hr
GO:0007049	cell cycle	240	239	238.17	2.6e-20	24
GO:0022402	cell cycle process	187	186	185.58	1.9e-18	24
GO:0048285	organelle fission	91	91	90.31	8.1e-16	24
GO:0000278	mitotic cell cycle	145	145	143.9	2.2e-15	24
GO:0051301	cell division	103	103	102.22	5.4e-15	24
GO:0000280	nuclear division	85	85	84.35	1.3e-14	24
GO:0007067	mitosis	85	85	84.35	1.3e-14	24
GO:0007059	chromosome segregation	55	55	54.58	2.3e-11	24
GO:0006996	organelle organization	308	306	305.66	1.9e-10	24
GO:0006259	DNA metabolic process	168	168	166.72	1.9e-10	24
GO:0051276	chromosome organization	103	103	102.22	1e-08	24
GO:0051726	regulation of cell cycle	136	136	134.96	3.3e-08	24
GO:0007017	microtubule-based process	80	79	79.39	3.7e-08	24
GO:0000226	microtubule cytoskeleton organization	69	68	68.47	4.8e-08	24
GO:0010564	regulation of cell cycle process	85	85	84.35	6.2e-08	24
GO:0006974	response to DNA damage stimulus	103	103	102.22	8.7e-08	24
GO:0008608	attachment of spindle microtubules to ki...	10	10	9.92	3.3e-07	24
GO:0006270	DNA replication initiation	15	15	14.89	5.6e-07	24
GO:0007051	spindle organization	27	26	26.79	7.1e-07	24
GO:0006260	DNA replication	82	82	81.38	9.1e-07	24
GO:0007126	meiosis	25	25	24.81	1.4e-06	24
GO:0051321	meiotic cell cycle	25	25	24.81	1.4e-06	24
GO:0051988	regulation of attachment of spindle micr...	9	9	8.93	1.5e-06	24
GO:0000819	sister chromatid segregation	24	24	23.82	2.9e-06	24
GO:0034453	microtubule anchoring	13	13	12.9	3.4e-06	24
GO:0006281	DNA repair	68	68	67.48	4.2e-06	24
GO:0044770	cell cycle phase transition	67	67	66.49	4.7e-06	24
GO:0010948	negative regulation of cell cycle proces...	50	50	49.62	8.3e-06	24
GO:0051983	regulation of chromosome segregation	12	12	11.91	8.6e-06	24
GO:0006261	DNA-dependent DNA replication	36	36	35.73	9e-06	24
GO:0048610	cellular process involved in reproductio...	67	67	66.49	9.5e-06	24
GO:0000070	mitotic sister chromatid segregation	22	22	21.83	1.4e-05	24
GO:0000910	cytokinesis	26	26	25.8	1.7e-05	24
GO:0022403	cell cycle phase	48	48	47.63	4.5e-05	24
GO:0033554	cellular response to stress	199	199	197.49	6.3e-05	24
GO:0044772	mitotic cell cycle phase transition	58	58	57.56	6.7e-05	24
GO:0006783	heme biosynthetic process	10	10	9.92	7.2e-05	24
GO:0042168	heme metabolic process	10	10	9.92	7.2e-05	24
GO:0050000	chromosome localization	7	7	6.95	7.8e-05	24
GO:0051303	establishment of chromosome localization	7	7	6.95	7.8e-05	24
GO:0000075	cell cycle checkpoint	37	37	36.72	8.1e-05	24
GO:0051225	spindle assembly	13	12	12.9	8.9e-05	24
GO:0034502	protein localization to chromosome	7	7	6.95	0.00012	24
GO:0000279	M phase	8	8	7.94	0.00012	24
GO:0032465	regulation of cytokinesis	10	10	9.92	0.00012	24
GO:0051640	organelle localization	24	24	23.82	0.00012	24
GO:1901988	negative regulation of cell cycle phase ...	45	45	44.66	0.00014	24
GO:0090307	spindle assembly involved in mitosis	10	10	9.92	0.00018	24
GO:1901987	regulation of cell cycle phase transitio...	50	50	49.62	0.00019	24
GO:0000079	regulation of cyclin-dependent protein s...	18	18	17.86	0.00021	24
GO:0051656	establishment of organelle localization	20	20	19.85	0.00023	24
GO:0006323	DNA packaging	31	31	30.76	0.00027	24
GO:0006779	porphyrin-containing compound biosynthet...	13	13	12.9	0.00029	24
GO:0033014	tetrapyrrole biosynthetic process	13	13	12.9	0.00029	24
GO:0071103	DNA conformation change	39	39	38.7	0.00032	24
GO:0030261	chromosome condensation	16	16	15.88	0.00032	24
GO:0007127	meiosis I	10	10	9.92	0.00036	24
GO:0031570	DNA integrity checkpoint	20	20	19.85	0.00043	24
GO:0007088	regulation of mitosis	22	22	21.83	0.00054	24
GO:0051783	regulation of nuclear division	22	22	21.83	0.00054	24
GO:0090304	nucleic acid metabolic process	424	423	420.77	0.00057	24
GO:0007346	regulation of mitotic cell cycle	58	58	57.56	0.00061	24
GO:0007018	microtubule-based movement	21	21	20.84	0.00063	24
GO:0051255	spindle midzone assembly	5	5	4.96	0.00065	24
GO:0051256	spindle midzone assembly involved in mit...	5	5	4.96	0.00065	24
GO:0000003	reproduction	147	147	145.88	0.00066	24
GO:0000077	DNA damage checkpoint	19	19	18.86	0.00069	24
GO:0090068	positive regulation of cell cycle proces...	33	33	32.75	0.0007	24
GO:0032467	positive regulation of cytokinesis	7	7	6.95	0.00079	24
GO:0007052	mitotic spindle organization	17	17	16.87	0.00093	24
GO:0007276	gamete generation	48	48	47.63	0.00096	24
GO:0019953	sexual reproduction	50	50	49.62	0.00098	24
GO:0051310	metaphase plate congression	5	5	4.96	0.00101	24
GO:0006310	DNA recombination	29	29	28.78	0.00103	24
GO:0048477	oogenesis	5	5	4.96	0.00105	24
GO:0033043	regulation of organelle organization	99	99	98.25	0.00111	24
GO:0051597	response to methylmercury	5	5	4.96	0.00112	24
GO:0031023	microtubule organizing center organizati...	17	17	16.87	0.00139	24
GO:0051297	centrosome organization	17	17	16.87	0.00139	24
GO:0044260	cellular macromolecule metabolic process	630	625	625.2	0.00139	24
GO:0032886	regulation of microtubule-based process	30	30	29.77	0.0014	24
GO:0046685	response to arsenic-containing substance	9	9	8.93	0.00145	24
GO:0006778	porphyrin-containing compound metabolic ...	15	15	14.89	0.00146	24
GO:0034501	protein localization to kinetochore	5	5	4.96	0.00155	24
GO:0010039	response to iron ion	20	20	19.85	0.00157	24
GO:0006725	cellular aromatic compound metabolic pro...	529	527	524.97	0.00197	24
GO:0007010	cytoskeleton organization	140	139	138.93	0.00218	24
GO:0070507	regulation of microtubule cytoskeleton o...	28	28	27.79	0.00218	24
GO:0042440	pigment metabolic process	13	13	12.9	0.00234	24
GO:0046148	pigment biosynthetic process	13	13	12.9	0.00234	24
GO:0010770	positive regulation of cell morphogenesi...	15	14	14.89	0.00265	24
GO:0033013	tetrapyrrole metabolic process	17	17	16.87	0.00282	24
GO:0051385	response to mineralocorticoid stimulus	10	10	9.92	0.00283	24
GO:0051651	maintenance of location in cell	24	24	23.82	0.00286	24
GO:0045132	meiotic chromosome segregation	8	8	7.94	0.00347	24
GO:0051302	regulation of cell division	24	24	23.82	0.00362	24
GO:0031577	spindle checkpoint	11	11	10.92	0.00379	24
GO:0050773	regulation of dendrite development	21	21	20.84	0.0041	24
GO:0046483	heterocycle metabolic process	529	527	524.97	0.00415	24
GO:0006139	nucleobase-containing compound metabolic...	500	498	496.19	0.00424	24
GO:0016358	dendrite development	25	25	24.81	0.00429	24
GO:0016572	histone phosphorylation	6	6	5.95	0.00438	24
GO:0034641	cellular nitrogen compound metabolic pro...	541	539	536.88	0.00441	24
GO:0032507	maintenance of protein location in cell	22	22	21.83	0.0047	24
GO:0051412	response to corticosterone stimulus	9	9	8.93	0.0051	24
GO:0006302	double-strand break repair	24	24	23.82	0.00522	24
GO:0016043	cellular component organization	570	564	565.66	0.00532	24
GO:0006334	nucleosome assembly	11	11	10.92	0.00562	24
GO:0034728	nucleosome organization	18	18	17.86	0.00579	24
GO:0006325	chromatin organization	59	59	58.55	0.00611	24
GO:0007093	mitotic cell cycle checkpoint	23	23	22.82	0.0062	24
GO:0051329	interphase of mitotic cell cycle	35	35	34.73	0.00621	24
GO:0071840	cellular component organization or bioge...	572	566	567.65	0.00745	24
GO:1901990	regulation of mitotic cell cycle phase t...	38	38	37.71	0.00751	24
GO:0007091	metaphase/anaphase transition of mitotic...	10	10	9.92	0.00758	24
GO:0044784	metaphase/anaphase transition of cell cy...	10	10	9.92	0.00758	24
GO:0045839	negative regulation of mitosis	10	10	9.92	0.00758	24
GO:0051784	negative regulation of nuclear division	10	10	9.92	0.00758	24
GO:0044702	single organism reproductive process	89	89	88.32	0.00759	24
GO:0043170	macromolecule metabolic process	717	711	711.54	0.00767	24
GO:0009058	biosynthetic process	471	469	467.41	0.00799	24
GO:0044237	cellular metabolic process	800	795	793.91	0.008	24
GO:0021695	cerebellar cortex development	5	5	4.96	0.00842	24
GO:0040001	establishment of mitotic spindle localiz...	5	5	4.96	0.00892	24
GO:0032506	cytokinetic process	5	5	4.96	0.00909	24
GO:0010718	positive regulation of epithelial to mes...	13	12	12.9	0.00937	24
GO:1901991	negative regulation of mitotic cell cycl...	31	31	30.76	0.0094	24
GO:1901360	organic cyclic compound metabolic proces...	541	539	536.88	0.01039	24
GO:1901576	organic substance biosynthetic process	466	464	462.45	0.01049	24
GO:0007062	sister chromatid cohesion	7	7	6.95	0.01071	24
GO:2000779	regulation of double-strand break repair	5	5	4.96	0.01087	24
GO:0051325	interphase	38	38	37.71	0.01092	24
GO:0021700	developmental maturation	37	37	36.72	0.01209	24
GO:0010720	positive regulation of cell development	44	43	43.67	0.01225	24
GO:0070192	chromosome organization involved in meio...	6	6	5.95	0.01253	24
GO:0031145	anaphase-promoting complex-dependent pro...	11	11	10.92	0.01287	24
GO:0000724	double-strand break repair via homologou...	10	10	9.92	0.01326	24
GO:0000725	recombinational repair	10	10	9.92	0.01326	24
GO:0051186	cofactor metabolic process	35	35	34.73	0.01345	24
GO:0033197	response to vitamin E	7	7	6.95	0.01376	24
GO:0010639	negative regulation of organelle organiz...	40	40	39.7	0.01428	24
GO:0007131	reciprocal meiotic recombination	5	5	4.96	0.01432	24
GO:0035825	reciprocal DNA recombination	5	5	4.96	0.01432	24
GO:0070647	protein modification by small protein co...	76	75	75.42	0.01452	24
GO:0090329	regulation of DNA-dependent DNA replicat...	7	7	6.95	0.01499	24
GO:0071174	mitotic spindle checkpoint	9	9	8.93	0.01506	24
GO:0044782	cilium organization	7	7	6.95	0.01524	24
GO:0071824	protein-DNA complex subunit organization	24	24	23.82	0.01533	24
GO:0045185	maintenance of protein location	25	25	24.81	0.01541	24
GO:0051052	regulation of DNA metabolic process	48	48	47.63	0.01566	24
GO:0070925	organelle assembly	37	36	36.72	0.01578	24
GO:0044249	cellular biosynthetic process	451	449	447.57	0.01652	24
GO:0051224	negative regulation of protein transport	21	21	20.84	0.01688	24
GO:0033044	regulation of chromosome organization	16	16	15.88	0.01692	24
GO:0045787	positive regulation of cell cycle	31	31	30.76	0.01715	24
GO:0046501	protoporphyrinogen IX metabolic process	7	7	6.95	0.01727	24
GO:0051188	cofactor biosynthetic process	24	24	23.82	0.01733	24
GO:0040020	regulation of meiosis	5	5	4.96	0.01758	24
GO:0051445	regulation of meiotic cell cycle	5	5	4.96	0.01758	24
GO:0060074	synapse maturation	5	5	4.96	0.01758	24
GO:0090128	regulation of synapse maturation	5	5	4.96	0.01758	24
GO:0090129	positive regulation of synapse maturatio...	5	5	4.96	0.01758	24
GO:0065004	protein-DNA complex assembly	17	17	16.87	0.01914	24
GO:0002700	regulation of production of molecular me...	14	14	13.89	0.01928	24
GO:0048821	erythrocyte development	9	9	8.93	0.02089	24
GO:0007281	germ cell development	15	15	14.89	0.02169	24
GO:0016568	chromatin modification	48	48	47.63	0.02176	24
GO:0031572	G2 DNA damage checkpoint	8	8	7.94	0.02195	24
GO:0051438	regulation of ubiquitin-protein ligase a...	10	10	9.92	0.02228	24
GO:0072331	signal transduction by p53 class mediato...	13	13	12.9	0.02307	24
GO:0010717	regulation of epithelial to mesenchymal ...	17	16	16.87	0.02317	24
GO:0051154	negative regulation of striated muscle c...	5	5	4.96	0.02339	24
GO:0006333	chromatin assembly or disassembly	18	18	17.86	0.02374	24
GO:0006807	nitrogen compound metabolic process	575	573	570.62	0.02415	24
GO:0045786	negative regulation of cell cycle	42	42	41.68	0.02503	24
GO:0008152	metabolic process	897	891	890.17	0.02504	24
GO:0002440	production of molecular mediator of immu...	22	22	21.83	0.02648	24
GO:0000082	G1/S transition of mitotic cell cycle	30	30	29.77	0.02737	24
GO:0042384	cilium assembly	6	6	5.95	0.02778	24
GO:0035303	regulation of dephosphorylation	14	14	13.89	0.02795	24
GO:0009266	response to temperature stimulus	27	27	26.79	0.02855	24
GO:0051648	vesicle localization	10	10	9.92	0.02862	24
GO:0000726	non-recombinational repair	5	5	4.96	0.02932	24
GO:0006303	double-strand break repair via nonhomolo...	5	5	4.96	0.02932	24
GO:0009408	response to heat	17	17	16.87	0.02969	24
GO:0030071	regulation of mitotic metaphase/anaphase...	8	8	7.94	0.02976	24
GO:0071173	spindle assembly checkpoint	8	8	7.94	0.02976	24
GO:1902099	regulation of metaphase/anaphase transit...	8	8	7.94	0.02976	24
GO:2000736	regulation of stem cell differentiation	22	21	21.83	0.03011	24
GO:0044774	mitotic DNA integrity checkpoint	11	11	10.92	0.03076	24
GO:0006879	cellular iron ion homeostasis	5	5	4.96	0.03105	24
GO:0016569	covalent chromatin modification	30	30	29.77	0.03114	24
GO:0042770	signal transduction in response to DNA d...	10	10	9.92	0.03123	24
GO:0044238	primary metabolic process	824	818	817.73	0.03197	24
GO:0010769	regulation of cell morphogenesis involve...	44	43	43.67	0.03226	24
GO:1902275	regulation of chromatin organization	12	12	11.91	0.03273	24
GO:0010821	regulation of mitochondrion organization	7	7	6.95	0.03299	24
GO:0045931	positive regulation of mitotic cell cycl...	9	9	8.93	0.0336	24
GO:0032504	multicellular organism reproduction	92	92	91.3	0.03391	24
GO:0048609	multicellular organismal reproductive pr...	92	92	91.3	0.03391	24
GO:0002367	cytokine production involved in immune r...	12	12	11.91	0.03406	24
GO:0046916	cellular transition metal ion homeostasi...	6	6	5.95	0.03414	24
GO:0016570	histone modification	28	28	27.79	0.0346	24
GO:0022604	regulation of cell morphogenesis	59	58	58.55	0.03498	24
GO:0051781	positive regulation of cell division	17	17	16.87	0.03503	24
GO:0006268	DNA unwinding involved in DNA replicatio...	5	5	4.96	0.03562	24
GO:0061515	myeloid cell development	10	10	9.92	0.03583	24
GO:0010921	regulation of phosphatase activity	13	13	12.9	0.03617	24
GO:0001837	epithelial to mesenchymal transition	22	21	21.83	0.03634	24
GO:0007019	microtubule depolymerization	8	8	7.94	0.0369	24
GO:0033365	protein localization to organelle	57	56	56.57	0.03802	24
GO:0051293	establishment of spindle localization	6	6	5.95	0.03887	24
GO:0051653	spindle localization	6	6	5.95	0.03887	24
GO:0006266	DNA ligation	5	5	4.96	0.04141	24
GO:0034645	cellular macromolecule biosynthetic proc...	360	358	357.26	0.04143	24
GO:0009416	response to light stimulus	23	23	22.82	0.04197	24
GO:0009059	macromolecule biosynthetic process	378	376	375.12	0.04245	24
GO:0055012	ventricular cardiac muscle cell differen...	6	6	5.95	0.04272	24
GO:0055015	ventricular cardiac muscle cell developm...	6	6	5.95	0.04272	24
GO:0040029	regulation of gene expression, epigeneti...	19	19	18.86	0.04311	24
GO:0014855	striated muscle cell proliferation	14	14	13.89	0.04376	24
GO:0070482	response to oxygen levels	81	81	80.38	0.04385	24
GO:0007283	spermatogenesis	36	36	35.73	0.04439	24
GO:0048232	male gamete generation	36	36	35.73	0.04439	24
GO:0006606	protein import into nucleus	38	38	37.71	0.04518	24
GO:0044744	protein targeting to nucleus	38	38	37.71	0.04518	24
GO:0051170	nuclear import	38	38	37.71	0.04518	24
GO:0033157	regulation of intracellular protein tran...	41	41	40.69	0.04598	24
GO:0032387	negative regulation of intracellular tra...	17	17	16.87	0.04685	24
GO:0007076	mitotic chromosome condensation	8	8	7.94	0.04708	24
GO:0006605	protein targeting	57	57	56.57	0.04742	24
GO:0031497	chromatin assembly	14	14	13.89	0.0475	24
GO:0033158	regulation of protein import into nucleu...	8	8	7.94	0.04882	24
GO:0044773	mitotic DNA damage checkpoint	10	10	9.92	0.04883	24
GO:0031398	positive regulation of protein ubiquitin...	14	14	13.89	0.04923	24
