# Supplementary material for: Toxicogenomics profiling of bone marrow from rats treated with topotecan in combination with oxaliplatin: a mechanistic strategy to inform combination toxicity
Source: Front Genet. 2015 Feb 12;6:14. doi: 10.3389/fgene.2015.00014 (PMC4325931; doi:10.3389/fgene.2015.00014)
Supplement: Supplementary file 1 [file Presentation1.ZIP › Supplementary Material/Supplementary_Table_12.XLSX]

## Sheet: 1
1hr
GO.ID	Term	Annotated	Significant	Expected	classicKS	Time (hr)
GO:0016570	histone modification	35	35	34.17	0.0037	1
GO:0016568	chromatin modification	47	47	45.88	0.0039	1
GO:0006325	chromatin organization	52	52	50.76	0.0043	1
GO:0030522	intracellular receptor signaling pathway	20	19	19.52	0.0059	1
GO:0016569	covalent chromatin modification	36	36	35.14	0.0079	1
GO:0071824	protein-DNA complex subunit organization	14	14	13.67	0.0079	1
GO:0065004	protein-DNA complex assembly	12	12	11.71	0.0098	1
GO:0018205	peptidyl-lysine modification	22	22	21.48	0.0127	1
GO:0048384	retinoic acid receptor signaling pathway	8	8	7.81	0.0168	1
GO:0034728	nucleosome organization	5	5	4.88	0.0246	1
GO:0048385	regulation of retinoic acid receptor sig...	7	7	6.83	0.0281	1
GO:0031670	cellular response to nutrient	7	7	6.83	0.032	1
GO:0032011	ARF protein signal transduction	8	8	7.81	0.0344	1
GO:0032012	regulation of ARF protein signal transdu...	8	8	7.81	0.0344	1
GO:0022403	cell cycle phase	20	20	19.52	0.0346	1
GO:0032434	regulation of proteasomal ubiquitin-depe...	10	10	9.76	0.0355	1
GO:0061136	regulation of proteasomal protein catabo...	10	10	9.76	0.0355	1
GO:0018105	peptidyl-serine phosphorylation	17	17	16.6	0.0399	1
GO:0018209	peptidyl-serine modification	17	17	16.6	0.0399	1
GO:0033143	regulation of intracellular steroid horm...	5	5	4.88	0.0429	1
GO:0000082	G1/S transition of mitotic cell cycle	13	13	12.69	0.047	1
GO:0048387	negative regulation of retinoic acid rec...	6	6	5.86	0.0471	1
GO:0006479	protein methylation	11	11	10.74	0.0476	1
GO:0008213	protein alkylation	11	11	10.74	0.0476	1
GO:0007163	establishment or maintenance of cell pol...	6	6	5.86	0.0492	1
GO:0032436	positive regulation of proteasomal ubiqu...	9	9	8.79	0.0499	1
GO:1901800	positive regulation of proteasomal prote...	9	9	8.79	0.0499	1
6hr
GO:0006260	DNA replication	52	52	51.03	4.1e-08	6
GO:0006259	DNA metabolic process	99	99	97.16	1.2e-07	6
GO:0046483	heterocycle metabolic process	273	272	267.93	1.3e-06	6
GO:1901360	organic cyclic compound metabolic proces...	284	283	278.73	2.5e-06	6
GO:0006139	nucleobase-containing compound metabolic...	264	263	259.1	2.5e-06	6
GO:0006807	nitrogen compound metabolic process	302	299	296.39	2.8e-06	6
GO:0034641	cellular nitrogen compound metabolic pro...	283	280	277.74	7.7e-06	6
GO:0006725	cellular aromatic compound metabolic pro...	274	273	268.91	9.3e-06	6
GO:0071704	organic substance metabolic process	446	439	437.72	1.2e-05	6
GO:0055086	nucleobase-containing small molecule met...	55	54	53.98	1.8e-05	6
GO:0044238	primary metabolic process	428	421	420.05	2.7e-05	6
GO:0006753	nucleoside phosphate metabolic process	53	52	52.02	6.3e-05	6
GO:0051276	chromosome organization	55	55	53.98	6.3e-05	6
GO:0044237	cellular metabolic process	424	419	416.13	7.3e-05	6
GO:0006261	DNA-dependent DNA replication	23	23	22.57	7.8e-05	6
GO:0009141	nucleoside triphosphate metabolic proces...	38	38	37.29	9e-05	6
GO:0042278	purine nucleoside metabolic process	38	38	37.29	9e-05	6
GO:0046128	purine ribonucleoside metabolic process	38	38	37.29	9e-05	6
GO:0009259	ribonucleotide metabolic process	40	40	39.26	9.7e-05	6
GO:0019693	ribose phosphate metabolic process	40	40	39.26	9.7e-05	6
GO:0072521	purine-containing compound metabolic pro...	44	43	43.18	0.00011	6
GO:0009117	nucleotide metabolic process	52	51	51.03	0.00012	6
GO:0009894	regulation of catabolic process	47	46	46.13	0.00016	6
GO:0009144	purine nucleoside triphosphate metabolic...	37	37	36.31	0.00018	6
GO:0009119	ribonucleoside metabolic process	39	39	38.28	0.00019	6
GO:0009150	purine ribonucleotide metabolic process	39	39	38.28	0.00019	6
GO:0009116	nucleoside metabolic process	41	40	40.24	0.0002	6
GO:1901657	glycosyl compound metabolic process	43	42	42.2	0.00021	6
GO:0006974	response to DNA damage stimulus	64	64	62.81	0.0003	6
GO:0044281	small molecule metabolic process	118	116	115.81	0.00031	6
GO:0090304	nucleic acid metabolic process	223	223	218.86	0.00037	6
GO:0006163	purine nucleotide metabolic process	42	41	41.22	0.00038	6
GO:0008152	metabolic process	466	459	457.35	0.00039	6
GO:0009058	biosynthetic process	249	249	244.38	0.00049	6
GO:1901576	organic substance biosynthetic process	249	249	244.38	0.00049	6
GO:0031329	regulation of cellular catabolic process	43	42	42.2	0.00058	6
GO:0009199	ribonucleoside triphosphate metabolic pr...	35	35	34.35	0.00065	6
GO:0009205	purine ribonucleoside triphosphate metab...	35	35	34.35	0.00065	6
GO:0032318	regulation of Ras GTPase activity	12	12	11.78	0.00068	6
GO:0006281	DNA repair	38	38	37.29	0.0007	6
GO:0007049	cell cycle	148	147	145.25	0.00079	6
GO:1901575	organic substance catabolic process	108	105	105.99	0.0008	6
GO:1901361	organic cyclic compound catabolic proces...	49	48	48.09	0.00127	6
GO:0009142	nucleoside triphosphate biosynthetic pro...	5	5	4.91	0.00138	6
GO:0009145	purine nucleoside triphosphate biosynthe...	5	5	4.91	0.00138	6
GO:0044249	cellular biosynthetic process	240	240	235.54	0.00167	6
GO:0019439	aromatic compound catabolic process	46	45	45.15	0.00208	6
GO:0044270	cellular nitrogen compound catabolic pro...	46	45	45.15	0.00208	6
GO:0034655	nucleobase-containing compound catabolic...	44	43	43.18	0.00209	6
GO:0009143	nucleoside triphosphate catabolic proces...	33	33	32.39	0.00225	6
GO:0007569	cell aging	12	12	11.78	0.00259	6
GO:0046700	heterocycle catabolic process	47	46	46.13	0.00261	6
GO:0019637	organophosphate metabolic process	75	73	73.61	0.00262	6
GO:0060395	SMAD protein signal transduction	6	6	5.89	0.0027	6
GO:0022402	cell cycle process	119	119	116.79	0.0027	6
GO:0009056	catabolic process	115	112	112.86	0.00274	6
GO:0006310	DNA recombination	23	23	22.57	0.00352	6
GO:0032319	regulation of Rho GTPase activity	7	7	6.87	0.00365	6
GO:0032320	positive regulation of Ras GTPase activi...	7	7	6.87	0.00365	6
GO:0044770	cell cycle phase transition	47	47	46.13	0.00391	6
GO:0000819	sister chromatid segregation	17	17	16.68	0.00406	6
GO:0006152	purine nucleoside catabolic process	32	32	31.41	0.00411	6
GO:0009146	purine nucleoside triphosphate catabolic...	32	32	31.41	0.00411	6
GO:0009154	purine ribonucleotide catabolic process	32	32	31.41	0.00411	6
GO:0009164	nucleoside catabolic process	32	32	31.41	0.00411	6
GO:0009203	ribonucleoside triphosphate catabolic pr...	32	32	31.41	0.00411	6
GO:0009207	purine ribonucleoside triphosphate catab...	32	32	31.41	0.00411	6
GO:0009261	ribonucleotide catabolic process	32	32	31.41	0.00411	6
GO:0042454	ribonucleoside catabolic process	32	32	31.41	0.00411	6
GO:0046130	purine ribonucleoside catabolic process	32	32	31.41	0.00411	6
GO:1901658	glycosyl compound catabolic process	32	32	31.41	0.00411	6
GO:1901292	nucleoside phosphate catabolic process	36	35	35.33	0.00414	6
GO:0007059	chromosome segregation	37	37	36.31	0.00418	6
GO:0000075	cell cycle checkpoint	30	30	29.44	0.00431	6
GO:0006302	double-strand break repair	19	19	18.65	0.0051	6
GO:0009062	fatty acid catabolic process	5	5	4.91	0.00575	6
GO:0043392	negative regulation of DNA binding	5	5	4.91	0.00575	6
GO:0006270	DNA replication initiation	12	12	11.78	0.00589	6
GO:0033124	regulation of GTP catabolic process	21	21	20.61	0.0059	6
GO:0043087	regulation of GTPase activity	21	21	20.61	0.0059	6
GO:0000278	mitotic cell cycle	92	92	90.29	0.00615	6
GO:0009152	purine ribonucleotide biosynthetic proce...	8	8	7.85	0.00641	6
GO:0009260	ribonucleotide biosynthetic process	8	8	7.85	0.00641	6
GO:0046390	ribose phosphate biosynthetic process	8	8	7.85	0.00641	6
GO:0071277	cellular response to calcium ion	5	5	4.91	0.0065	6
GO:0009124	nucleoside monophosphate biosynthetic pr...	6	6	5.89	0.00682	6
GO:0009127	purine nucleoside monophosphate biosynth...	6	6	5.89	0.00682	6
GO:0009156	ribonucleoside monophosphate biosyntheti...	6	6	5.89	0.00682	6
GO:0009163	nucleoside biosynthetic process	6	6	5.89	0.00682	6
GO:0009168	purine ribonucleoside monophosphate bios...	6	6	5.89	0.00682	6
GO:0042451	purine nucleoside biosynthetic process	6	6	5.89	0.00682	6
GO:0042455	ribonucleoside biosynthetic process	6	6	5.89	0.00682	6
GO:0046129	purine ribonucleoside biosynthetic proce...	6	6	5.89	0.00682	6
GO:1901659	glycosyl compound biosynthetic process	6	6	5.89	0.00682	6
GO:0046434	organophosphate catabolic process	39	38	38.28	0.00692	6
GO:0032787	monocarboxylic acid metabolic process	24	24	23.55	0.00695	6
GO:0006195	purine nucleotide catabolic process	33	32	32.39	0.00734	6
GO:0072523	purine-containing compound catabolic pro...	33	32	32.39	0.00734	6
GO:0009123	nucleoside monophosphate metabolic proce...	17	17	16.68	0.00755	6
GO:0044260	cellular macromolecule metabolic process	319	317	313.08	0.00782	6
GO:0032321	positive regulation of Rho GTPase activi...	6	6	5.89	0.0082	6
GO:0001936	regulation of endothelial cell prolifera...	7	7	6.87	0.00859	6
GO:0001938	positive regulation of endothelial cell ...	7	7	6.87	0.00859	6
GO:0070227	lymphocyte apoptotic process	7	7	6.87	0.00859	6
GO:0010948	negative regulation of cell cycle proces...	34	34	33.37	0.00873	6
GO:0006164	purine nucleotide biosynthetic process	10	10	9.81	0.00882	6
GO:0072522	purine-containing compound biosynthetic ...	10	10	9.81	0.00882	6
GO:0007184	SMAD protein import into nucleus	6	6	5.89	0.00888	6
GO:0044282	small molecule catabolic process	16	16	15.7	0.0094	6
GO:0044712	single-organism catabolic process	16	16	15.7	0.0094	6
GO:1901988	negative regulation of cell cycle phase ...	31	31	30.42	0.00951	6
GO:0006631	fatty acid metabolic process	17	17	16.68	0.00958	6
GO:0030162	regulation of proteolysis	18	18	17.67	0.00964	6
GO:0007091	metaphase/anaphase transition of mitotic...	8	8	7.85	0.01035	6
GO:0044784	metaphase/anaphase transition of cell cy...	8	8	7.85	0.01035	6
GO:0044772	mitotic cell cycle phase transition	41	41	40.24	0.0106	6
GO:0009126	purine nucleoside monophosphate metaboli...	16	16	15.7	0.01101	6
GO:0009161	ribonucleoside monophosphate metabolic p...	16	16	15.7	0.01101	6
GO:0009167	purine ribonucleoside monophosphate meta...	16	16	15.7	0.01101	6
GO:0021549	cerebellum development	5	5	4.91	0.01109	6
GO:0022037	metencephalon development	5	5	4.91	0.01109	6
GO:0070229	negative regulation of lymphocyte apopto...	5	5	4.91	0.01152	6
GO:0042594	response to starvation	12	12	11.78	0.01162	6
GO:0033036	macromolecule localization	94	94	92.25	0.01187	6
GO:0006184	GTP catabolic process	22	22	21.59	0.01207	6
GO:0009118	regulation of nucleoside metabolic proce...	22	21	21.59	0.01207	6
GO:0030811	regulation of nucleotide catabolic proce...	22	21	21.59	0.01207	6
GO:0033121	regulation of purine nucleotide cataboli...	22	21	21.59	0.01207	6
GO:0046039	GTP metabolic process	22	22	21.59	0.01207	6
GO:1901068	guanosine-containing compound metabolic ...	22	22	21.59	0.01207	6
GO:1901069	guanosine-containing compound catabolic ...	22	22	21.59	0.01207	6
GO:0044242	cellular lipid catabolic process	11	11	10.8	0.01245	6
GO:0009166	nucleotide catabolic process	34	33	33.37	0.01248	6
GO:1901136	carbohydrate derivative catabolic proces...	34	34	33.37	0.01248	6
GO:0034645	cellular macromolecule biosynthetic proc...	189	189	185.49	0.01254	6
GO:0006140	regulation of nucleotide metabolic proce...	24	23	23.55	0.01259	6
GO:1900542	regulation of purine nucleotide metaboli...	24	23	23.55	0.01259	6
GO:0031330	negative regulation of cellular cataboli...	5	5	4.91	0.01267	6
GO:0032570	response to progesterone stimulus	7	7	6.87	0.01269	6
GO:0071496	cellular response to external stimulus	24	24	23.55	0.01277	6
GO:1901135	carbohydrate derivative metabolic proces...	71	69	69.68	0.01339	6
GO:0045861	negative regulation of proteolysis	5	5	4.91	0.01392	6
GO:0009987	cellular process	645	634	633.02	0.01409	6
GO:0009267	cellular response to starvation	9	9	8.83	0.01428	6
GO:0006732	coenzyme metabolic process	17	17	16.68	0.01528	6
GO:0043170	macromolecule metabolic process	358	353	351.35	0.01582	6
GO:0000070	mitotic sister chromatid segregation	15	15	14.72	0.01639	6
GO:0007179	transforming growth factor beta receptor...	12	12	11.78	0.01746	6
GO:0043547	positive regulation of GTPase activity	15	15	14.72	0.01747	6
GO:0044248	cellular catabolic process	100	97	98.14	0.01777	6
GO:0010564	regulation of cell cycle process	56	56	54.96	0.01818	6
GO:0034698	response to gonadotropin stimulus	5	5	4.91	0.01836	6
GO:1901987	regulation of cell cycle phase transitio...	37	37	36.31	0.0186	6
GO:0031570	DNA integrity checkpoint	18	18	17.67	0.01895	6
GO:0042176	regulation of protein catabolic process	16	16	15.7	0.01917	6
GO:1901565	organonitrogen compound catabolic proces...	48	46	47.11	0.0192	6
GO:0043044	ATP-dependent chromatin remodeling	5	5	4.91	0.01938	6
GO:0043486	histone exchange	5	5	4.91	0.01938	6
GO:0006793	phosphorus metabolic process	163	161	159.97	0.01946	6
GO:0051186	cofactor metabolic process	22	22	21.59	0.01963	6
GO:0007612	learning	9	9	8.83	0.02016	6
GO:0000077	DNA damage checkpoint	17	17	16.68	0.02073	6
GO:0007568	aging	43	43	42.2	0.02091	6
GO:0045839	negative regulation of mitosis	7	7	6.87	0.02184	6
GO:0051784	negative regulation of nuclear division	7	7	6.87	0.02184	6
GO:0031669	cellular response to nutrient levels	16	16	15.7	0.02198	6
GO:0009746	response to hexose stimulus	17	17	16.68	0.02249	6
GO:0009749	response to glucose stimulus	17	17	16.68	0.02249	6
GO:0071103	DNA conformation change	19	19	18.65	0.02347	6
GO:0033365	protein localization to organelle	34	34	33.37	0.02517	6
GO:0018205	peptidyl-lysine modification	7	7	6.87	0.02527	6
GO:0072329	monocarboxylic acid catabolic process	6	6	5.89	0.02602	6
GO:0009108	coenzyme biosynthetic process	10	10	9.81	0.02657	6
GO:0010226	response to lithium ion	6	6	5.89	0.02669	6
GO:0071559	response to transforming growth factor b...	13	13	12.76	0.0273	6
GO:0071560	cellular response to transforming growth...	13	13	12.76	0.0273	6
GO:0043902	positive regulation of multi-organism pr...	9	9	8.83	0.02784	6
GO:0009059	macromolecule biosynthetic process	197	197	193.34	0.02832	6
GO:0008584	male gonad development	7	7	6.87	0.02856	6
GO:0044283	small molecule biosynthetic process	29	29	28.46	0.02936	6
GO:0044711	single-organism biosynthetic process	29	29	28.46	0.02936	6
GO:0016054	organic acid catabolic process	11	11	10.8	0.02992	6
GO:0046395	carboxylic acid catabolic process	11	11	10.8	0.02992	6
GO:0046034	ATP metabolic process	13	13	12.76	0.03174	6
GO:0034613	cellular protein localization	57	57	55.94	0.03229	6
GO:0070727	cellular macromolecule localization	57	57	55.94	0.03229	6
GO:0070228	regulation of lymphocyte apoptotic proce...	6	6	5.89	0.03237	6
GO:0070231	T cell apoptotic process	6	6	5.89	0.03237	6
GO:0009991	response to extracellular stimulus	56	56	54.96	0.03238	6
GO:0042770	signal transduction in response to DNA d...	8	8	7.85	0.03256	6
GO:0030071	regulation of mitotic metaphase/anaphase...	6	6	5.89	0.03277	6
GO:1902099	regulation of metaphase/anaphase transit...	6	6	5.89	0.03277	6
GO:0031668	cellular response to extracellular stimu...	21	21	20.61	0.03279	6
GO:0006996	organelle organization	159	156	156.05	0.03283	6
GO:0006796	phosphate-containing compound metabolic ...	159	157	156.05	0.03381	6
GO:0051100	negative regulation of binding	7	7	6.87	0.03488	6
GO:0031667	response to nutrient levels	51	51	50.05	0.03507	6
GO:0034728	nucleosome organization	9	9	8.83	0.03538	6
GO:0008406	gonad development	14	14	13.74	0.03577	6
GO:0051726	regulation of cell cycle	78	78	76.55	0.03623	6
GO:1901564	organonitrogen compound metabolic proces...	99	96	97.16	0.03667	6
GO:0048524	positive regulation of viral process	8	8	7.85	0.03812	6
GO:0051056	regulation of small GTPase mediated sign...	20	20	19.63	0.03963	6
GO:0019752	carboxylic acid metabolic process	52	52	51.03	0.03972	6
GO:0045786	negative regulation of cell cycle	21	21	20.61	0.04071	6
GO:0046677	response to antibiotic	9	9	8.83	0.04148	6
GO:0031571	mitotic G1 DNA damage checkpoint	6	6	5.89	0.04293	6
GO:0044783	G1 DNA damage checkpoint	6	6	5.89	0.04293	6
GO:0071156	regulation of cell cycle arrest	6	6	5.89	0.04293	6
GO:0034504	protein localization to nucleus	29	29	28.46	0.04553	6
GO:0009165	nucleotide biosynthetic process	14	14	13.74	0.04575	6
GO:1901293	nucleoside phosphate biosynthetic proces...	14	14	13.74	0.04575	6
GO:0071173	spindle assembly checkpoint	6	6	5.89	0.04768	6
GO:0051325	interphase	24	24	23.55	0.04831	6
GO:0010629	negative regulation of gene expression	72	72	70.66	0.04852	6
GO:0008277	regulation of G-protein coupled receptor...	8	8	7.85	0.04917	6
GO:0000280	nuclear division	59	59	57.9	0.04991	6
GO:0007067	mitosis	59	59	57.9	0.04991	6
GO:0048285	organelle fission	59	59	57.9	0.04991	6
24hr
GO:0007049	cell cycle	236	236	235.12	8.2e-22	24
GO:0022402	cell cycle process	183	183	182.31	2.3e-19	24
GO:0000278	mitotic cell cycle	140	140	139.48	4.1e-15	24
GO:0048285	organelle fission	95	95	94.64	1e-13	24
GO:0006259	DNA metabolic process	179	179	178.33	1.8e-13	24
GO:0051301	cell division	103	103	102.61	1.9e-13	24
GO:0000226	microtubule cytoskeleton organization	62	62	61.77	3.1e-13	24
GO:0007017	microtubule-based process	73	73	72.73	1.4e-12	24
GO:0000280	nuclear division	90	90	89.66	2.2e-12	24
GO:0007067	mitosis	90	90	89.66	2.2e-12	24
GO:0007059	chromosome segregation	57	57	56.79	5.7e-12	24
GO:0006996	organelle organization	295	295	293.89	1.1e-11	24
GO:0006261	DNA-dependent DNA replication	36	36	35.87	1e-10	24
GO:0006260	DNA replication	83	83	82.69	5.8e-10	24
GO:0051726	regulation of cell cycle	134	134	133.5	5.1e-09	24
GO:0010564	regulation of cell cycle process	84	84	83.69	8e-09	24
GO:0006281	DNA repair	79	79	78.7	1.3e-07	24
GO:0007051	spindle organization	25	25	24.91	1.3e-07	24
GO:0051276	chromosome organization	115	115	114.57	1.7e-07	24
GO:0006974	response to DNA damage stimulus	113	113	112.58	1.8e-07	24
GO:0010948	negative regulation of cell cycle proces...	53	53	52.8	9.2e-07	24
GO:0000819	sister chromatid segregation	27	27	26.9	1.3e-06	24
GO:0000910	cytokinesis	23	23	22.91	1.3e-06	24
GO:0034453	microtubule anchoring	13	13	12.95	1.8e-06	24
GO:0051983	regulation of chromosome segregation	14	14	13.95	2.8e-06	24
GO:0051640	organelle localization	22	22	21.92	3.9e-06	24
GO:0000070	mitotic sister chromatid segregation	25	25	24.91	7.3e-06	24
GO:0044770	cell cycle phase transition	67	67	66.75	7.6e-06	24
GO:0006310	DNA recombination	42	42	41.84	9.6e-06	24
GO:1901988	negative regulation of cell cycle phase ...	48	48	47.82	1.1e-05	24
GO:0006270	DNA replication initiation	15	15	14.94	1.1e-05	24
GO:0000075	cell cycle checkpoint	43	43	42.84	1.2e-05	24
GO:0051321	meiotic cell cycle	32	32	31.88	1.3e-05	24
GO:0008608	attachment of spindle microtubules to ki...	11	11	10.96	1.4e-05	24
GO:0007126	meiosis	31	31	30.88	1.4e-05	24
GO:0007018	microtubule-based movement	19	19	18.93	1.5e-05	24
GO:0051988	regulation of attachment of spindle micr...	9	9	8.97	2.2e-05	24
GO:0006783	heme biosynthetic process	9	9	8.97	2.3e-05	24
GO:0042168	heme metabolic process	9	9	8.97	2.3e-05	24
GO:1901987	regulation of cell cycle phase transitio...	52	52	51.81	2.7e-05	24
GO:0044772	mitotic cell cycle phase transition	54	54	53.8	3.5e-05	24
GO:0033043	regulation of organelle organization	77	77	76.71	3.7e-05	24
GO:0031023	microtubule organizing center organizati...	15	15	14.94	5.3e-05	24
GO:0051297	centrosome organization	15	15	14.94	5.3e-05	24
GO:0090304	nucleic acid metabolic process	422	421	420.42	6.2e-05	24
GO:0007052	mitotic spindle organization	14	14	13.95	7e-05	24
GO:0031577	spindle checkpoint	13	13	12.95	7.9e-05	24
GO:0090068	positive regulation of cell cycle proces...	29	29	28.89	8.3e-05	24
GO:0007010	cytoskeleton organization	114	114	113.57	8.9e-05	24
GO:0050000	chromosome localization	7	7	6.97	9e-05	24
GO:0051303	establishment of chromosome localization	7	7	6.97	9e-05	24
GO:0051656	establishment of organelle localization	17	17	16.94	9.2e-05	24
GO:0032886	regulation of microtubule-based process	26	26	25.9	0.00011	24
GO:0007346	regulation of mitotic cell cycle	54	54	53.8	0.00012	24
GO:0046483	heterocycle metabolic process	511	510	509.08	0.00012	24
GO:0006779	porphyrin-containing compound biosynthet...	11	11	10.96	0.00014	24
GO:0033014	tetrapyrrole biosynthetic process	11	11	10.96	0.00014	24
GO:0006725	cellular aromatic compound metabolic pro...	512	511	510.08	0.00015	24
GO:0022403	cell cycle phase	41	41	40.85	0.00015	24
GO:0070507	regulation of microtubule cytoskeleton o...	23	23	22.91	0.00016	24
GO:0006139	nucleobase-containing compound metabolic...	486	485	484.18	0.00016	24
GO:0071103	DNA conformation change	41	41	40.85	0.00016	24
GO:0051651	maintenance of location in cell	22	22	21.92	0.00018	24
GO:0032507	maintenance of protein location in cell	20	20	19.93	0.00019	24
GO:0032465	regulation of cytokinesis	9	9	8.97	0.00031	24
GO:0045839	negative regulation of mitosis	11	11	10.96	0.00034	24
GO:0051784	negative regulation of nuclear division	11	11	10.96	0.00034	24
GO:0071824	protein-DNA complex subunit organization	20	20	19.93	0.00036	24
GO:0043933	macromolecular complex subunit organizat...	185	185	184.31	0.00037	24
GO:0051225	spindle assembly	13	13	12.95	0.00038	24
GO:0006323	DNA packaging	30	30	29.89	0.00038	24
GO:0000279	M phase	8	8	7.97	0.00044	24
GO:0042440	pigment metabolic process	11	11	10.96	0.00048	24
GO:0046148	pigment biosynthetic process	11	11	10.96	0.00048	24
GO:0006302	double-strand break repair	30	30	29.89	0.00051	24
GO:0051235	maintenance of location	33	33	32.88	0.00054	24
GO:0030261	chromosome condensation	16	16	15.94	0.00054	24
GO:0007093	mitotic cell cycle checkpoint	25	25	24.91	0.00056	24
GO:0032467	positive regulation of cytokinesis	6	6	5.98	0.00067	24
GO:0048610	cellular process involved in reproductio...	74	74	73.72	0.0007	24
GO:0071173	spindle assembly checkpoint	10	10	9.96	0.00071	24
GO:0071174	mitotic spindle checkpoint	10	10	9.96	0.00071	24
GO:1901991	negative regulation of mitotic cell cycl...	30	30	29.89	0.00072	24
GO:1901360	organic cyclic compound metabolic proces...	523	522	521.04	0.00074	24
GO:0090307	spindle assembly involved in mitosis	10	10	9.96	0.00078	24
GO:0016043	cellular component organization	525	525	523.03	0.00079	24
GO:1901990	regulation of mitotic cell cycle phase t...	35	35	34.87	0.00083	24
GO:0045185	maintenance of protein location	22	22	21.92	0.00096	24
GO:0048477	oogenesis	5	5	4.98	0.00101	24
GO:0071840	cellular component organization or bioge...	528	528	526.02	0.00109	24
GO:0000079	regulation of cyclin-dependent protein s...	17	17	16.94	0.0012	24
GO:0044260	cellular macromolecule metabolic process	609	607	606.72	0.00128	24
GO:0051310	metaphase plate congression	5	5	4.98	0.00131	24
GO:0034641	cellular nitrogen compound metabolic pro...	524	523	522.04	0.00133	24
GO:0000726	non-recombinational repair	7	7	6.97	0.00154	24
GO:0051597	response to methylmercury	5	5	4.98	0.00167	24
GO:0006778	porphyrin-containing compound metabolic ...	13	13	12.95	0.00168	24
GO:0070925	organelle assembly	33	33	32.88	0.00179	24
GO:0007088	regulation of mitosis	22	22	21.92	0.00202	24
GO:0051783	regulation of nuclear division	22	22	21.92	0.00202	24
GO:0034728	nucleosome organization	14	14	13.95	0.00205	24
GO:0051302	regulation of cell division	20	20	19.93	0.00215	24
GO:0007098	centrosome cycle	10	10	9.96	0.00218	24
GO:0051255	spindle midzone assembly	5	5	4.98	0.00227	24
GO:0051256	spindle midzone assembly involved in mit...	5	5	4.98	0.00227	24
GO:0006303	double-strand break repair via nonhomolo...	6	6	5.98	0.00245	24
GO:0065004	protein-DNA complex assembly	16	16	15.94	0.00256	24
GO:0031570	DNA integrity checkpoint	24	24	23.91	0.0028	24
GO:0045841	negative regulation of mitotic metaphase...	8	8	7.97	0.00306	24
GO:1902100	negative regulation of metaphase/anaphas...	8	8	7.97	0.00306	24
GO:0006268	DNA unwinding involved in DNA replicatio...	5	5	4.98	0.0031	24
GO:0010639	negative regulation of organelle organiz...	32	32	31.88	0.00314	24
GO:0040001	establishment of mitotic spindle localiz...	5	5	4.98	0.00328	24
GO:0051293	establishment of spindle localization	5	5	4.98	0.00328	24
GO:0051653	spindle localization	5	5	4.98	0.00328	24
GO:0043486	histone exchange	5	5	4.98	0.00336	24
GO:0031503	protein complex localization	8	8	7.97	0.00357	24
GO:0007127	meiosis I	14	14	13.95	0.00379	24
GO:0034502	protein localization to chromosome	8	8	7.97	0.00406	24
GO:0000077	DNA damage checkpoint	23	23	22.91	0.00453	24
GO:0071822	protein complex subunit organization	154	154	153.42	0.00561	24
GO:0051493	regulation of cytoskeleton organization	41	41	40.85	0.00599	24
GO:0007091	metaphase/anaphase transition of mitotic...	12	12	11.96	0.00603	24
GO:0044784	metaphase/anaphase transition of cell cy...	12	12	11.96	0.00603	24
GO:0051439	regulation of ubiquitin-protein ligase a...	5	5	4.98	0.00609	24
GO:0007094	mitotic spindle assembly checkpoint	7	7	6.97	0.00634	24
GO:0034501	protein localization to kinetochore	5	5	4.98	0.00636	24
GO:0010039	response to iron ion	17	17	16.94	0.00637	24
GO:0000725	recombinational repair	15	15	14.94	0.00641	24
GO:0006266	DNA ligation	5	5	4.98	0.0067	24
GO:0033554	cellular response to stress	191	191	190.28	0.00718	24
GO:0001824	blastocyst development	8	8	7.97	0.00723	24
GO:0006333	chromatin assembly or disassembly	17	17	16.94	0.00807	24
GO:0009141	nucleoside triphosphate metabolic proces...	44	44	43.84	0.00814	24
GO:0019953	sexual reproduction	51	51	50.81	0.00849	24
GO:0007276	gamete generation	46	46	45.83	0.00889	24
GO:0045132	meiotic chromosome segregation	8	8	7.97	0.0103	24
GO:0046685	response to arsenic-containing substance	9	9	8.97	0.0116	24
GO:0043170	macromolecule metabolic process	684	681	681.44	0.01221	24
GO:0000724	double-strand break repair via homologou...	14	14	13.95	0.01246	24
GO:0034508	centromere complex assembly	9	9	8.97	0.0125	24
GO:0045931	positive regulation of mitotic cell cycl...	9	9	8.97	0.01322	24
GO:0009144	purine nucleoside triphosphate metabolic...	39	39	38.85	0.01369	24
GO:0009199	ribonucleoside triphosphate metabolic pr...	39	39	38.85	0.01369	24
GO:0009205	purine ribonucleoside triphosphate metab...	39	39	38.85	0.01369	24
GO:0006807	nitrogen compound metabolic process	550	549	547.94	0.01389	24
GO:0007292	female gamete generation	10	10	9.96	0.01404	24
GO:0021695	cerebellar cortex development	5	5	4.98	0.0141	24
GO:0033013	tetrapyrrole metabolic process	16	16	15.94	0.0142	24
GO:0042278	purine nucleoside metabolic process	44	44	43.84	0.01437	24
GO:0046128	purine ribonucleoside metabolic process	44	44	43.84	0.01437	24
GO:0061136	regulation of proteasomal protein catabo...	16	16	15.94	0.01477	24
GO:0090329	regulation of DNA-dependent DNA replicat...	7	7	6.97	0.01565	24
GO:0043044	ATP-dependent chromatin remodeling	6	6	5.98	0.01577	24
GO:0006334	nucleosome assembly	10	10	9.96	0.01589	24
GO:1901976	regulation of cell cycle checkpoint	5	5	4.98	0.01635	24
GO:0000956	nuclear-transcribed mRNA catabolic proce...	6	6	5.98	0.01675	24
GO:0046916	cellular transition metal ion homeostasi...	6	6	5.98	0.01716	24
GO:0045787	positive regulation of cell cycle	29	29	28.89	0.01728	24
GO:0046034	ATP metabolic process	16	16	15.94	0.01825	24
GO:0065003	macromolecular complex assembly	145	145	144.46	0.01883	24
GO:0030071	regulation of mitotic metaphase/anaphase...	10	10	9.96	0.01926	24
GO:1902099	regulation of metaphase/anaphase transit...	10	10	9.96	0.01926	24
GO:0055012	ventricular cardiac muscle cell differen...	5	5	4.98	0.01978	24
GO:0055015	ventricular cardiac muscle cell developm...	5	5	4.98	0.01978	24
GO:0007019	microtubule depolymerization	8	8	7.97	0.0198	24
GO:0051325	interphase	31	31	30.88	0.02119	24
GO:0051298	centrosome duplication	6	6	5.98	0.02222	24
GO:0045786	negative regulation of cell cycle	38	38	37.86	0.02259	24
GO:0016572	histone phosphorylation	5	5	4.98	0.02296	24
GO:0006325	chromatin organization	61	61	60.77	0.02322	24
GO:0033198	response to ATP	5	5	4.98	0.0236	24
GO:0051052	regulation of DNA metabolic process	51	51	50.81	0.02362	24
GO:0009119	ribonucleoside metabolic process	46	46	45.83	0.02463	24
GO:0046501	protoporphyrinogen IX metabolic process	7	7	6.97	0.02476	24
GO:0034622	cellular macromolecular complex assembly	57	57	56.79	0.02583	24
GO:0046824	positive regulation of nucleocytoplasmic...	18	18	17.93	0.02619	24
GO:0042177	negative regulation of protein catabolic...	6	6	5.98	0.02742	24
GO:0031109	microtubule polymerization or depolymeri...	15	15	14.94	0.0278	24
GO:0000266	mitochondrial fission	5	5	4.98	0.02986	24
GO:0043433	negative regulation of sequence-specific...	12	12	11.96	0.03117	24
GO:0018205	peptidyl-lysine modification	13	13	12.95	0.0312	24
GO:0014075	response to amine stimulus	7	7	6.97	0.03176	24
GO:0045861	negative regulation of proteolysis	8	8	7.97	0.03178	24
GO:0031497	chromatin assembly	14	14	13.95	0.03192	24
GO:0051438	regulation of ubiquitin-protein ligase a...	10	10	9.96	0.03221	24
GO:0051329	interphase of mitotic cell cycle	28	28	27.9	0.03269	24
GO:0000086	G2/M transition of mitotic cell cycle	14	14	13.95	0.0335	24
GO:0009262	deoxyribonucleotide metabolic process	6	6	5.98	0.03353	24
GO:0009263	deoxyribonucleotide biosynthetic process	6	6	5.98	0.03353	24
GO:0022607	cellular component assembly	207	207	206.22	0.0343	24
GO:0031145	anaphase-promoting complex-dependent pro...	12	12	11.96	0.03437	24
GO:0009116	nucleoside metabolic process	51	51	50.81	0.03519	24
GO:1901657	glycosyl compound metabolic process	51	51	50.81	0.03519	24
GO:2000779	regulation of double-strand break repair	6	6	5.98	0.03528	24
GO:0032434	regulation of proteasomal ubiquitin-depe...	14	14	13.95	0.03589	24
GO:0000003	reproduction	146	146	145.45	0.03798	24
GO:0006119	oxidative phosphorylation	5	5	4.98	0.03906	24
GO:0046621	negative regulation of organ growth	5	5	4.98	0.03906	24
GO:0044237	cellular metabolic process	779	776	776.08	0.0391	24
GO:0016071	mRNA metabolic process	32	32	31.88	0.03951	24
GO:0009123	nucleoside monophosphate metabolic proce...	26	26	25.9	0.04076	24
GO:0009143	nucleoside triphosphate catabolic proces...	40	40	39.85	0.04229	24
GO:0046688	response to copper ion	11	11	10.96	0.04313	24
GO:0090316	positive regulation of intracellular pro...	21	21	20.92	0.04326	24
GO:0007281	germ cell development	14	14	13.95	0.04334	24
GO:0007005	mitochondrion organization	27	27	26.9	0.04437	24
GO:0051781	positive regulation of cell division	14	14	13.95	0.0444	24
GO:0016568	chromatin modification	49	49	48.82	0.04728	24
GO:0002381	immunoglobulin production involved in im...	7	7	6.97	0.04736	24
GO:0046605	regulation of centrosome cycle	5	5	4.98	0.04749	24
GO:0051188	cofactor biosynthetic process	25	25	24.91	0.04797	24
GO:0046686	response to cadmium ion	14	14	13.95	0.04809	24
GO:0006879	cellular iron ion homeostasis	5	5	4.98	0.04942	24
GO:0070647	protein modification by small protein co...	69	68	68.74	0.04958	24
GO:0007131	reciprocal meiotic recombination	9	9	8.97	0.0496	24
GO:0035825	reciprocal DNA recombination	9	9	8.97	0.0496	24
