# Supplementary material for: Toxicogenomics profiling of bone marrow from rats treated with topotecan in combination with oxaliplatin: a mechanistic strategy to inform combination toxicity
Source: Front Genet. 2015 Feb 12;6:14. doi: 10.3389/fgene.2015.00014 (PMC4325931; doi:10.3389/fgene.2015.00014)
Supplement: Supplementary file 1 [file Presentation1.ZIP › Supplementary Material/Supplementary_Table_2.XLS]

## Sheet: More than 2 short
Name	Total # of Entities in Pathway	Overlap	Overlapping Entities	p-value	EPIG Pattern
Cell Cycle Regulation	135	76	RB1,CDCA8,MKI67,CENPK,CLASP1,KNTC1,MRE11A,PDS5B,STAG1,STAG2,GTF2I,TCERG1,POLR2B,POLE2,ASF1A,RPA1,PRIM2,WNT2,AKAP9,HBS1L,EIF2S1,EIF5B,PDGFA,XRCC4,RAD18,EIF4G3,EIF2A,NUP155,NUP107,TPR,PARP1,MSH2,RAD50,DAAM1,FYN,CSE1L,TAOK3,IPO9,SNUPN,IPO11,LMNB1,PRKAR2A,MAPK1,MAPK3,HNRNPL,DEK,RNGTT,RBM17,DDX10,FXR1,CELF2,THOC2,XPO1,SF3B3,NUDT21,AQR,HNRNPM,PAPOLA,HNRNPR,SYNCRIP,SFPQ,DNMT1,MBD2,SMARCA5,SMARCA4,PBRM1,…	0	14
Cell Cycle Regulation	135	53	EPRS,MAD2L1,MED12,MED27,AKT3,TARDBP,POLA1,LIG1,ACTL6A,MCM3,MCM2,MCM6,MCM7,MAD1L1,EIF2S1,EIF2B3,NRG1,PRKDC,GFM1,TUFM,FARSB,MRPL47,TBCD,NUP88,NUP210,TMEM48,NUP93,NUP205,RAD23B,DAAM1,TNPO1,ITPR1,PLCB4,PKN1,CSTF2,SNRNP40,NOL8,CELF2,GATC,RALY,DDX39A,SF3A3,SFPQ,RCL1,NOP58,APP,FARS2,H2AFY,SMARCC1,HDAC8,RBBP7,SNRNP200,NASP	0	13
Cell Cycle Regulation	135	31	NCOA3,SMAD1,SMAD4,MLL5,TGFBR1,NCOA6,MED13,CTDP1,SNAPC3,PPP4R2,PKN2,GARS,AXIN1,PRKD3,SWAP70,CCNB1,SOS1,MAP3K3,MAP3K1,CSTF3,KLHL7,PPM1B,PPP2R2A,NEDD9,KIF11,MYST3,EP300,EPC1,ARID4B,PAFAH1B1,CHD2	0.0045	7
Hedgehog Pathway	17	30	PARP1,MSH2,RAD50,DNMT1,PSMD14,WWP2,RFWD2,MRE11A,PRKAR2A,HERC1,HERC2,PSME3,UBE2K,MBD2,SMARCA5,SMARCA4,PBRM1,SUPT16H,NCOR1,ARID1B,POLE2,ASF1A,RPA1,PRIM2,WNT2,XRCC4,RAD18,MBD1,TBL1XR1,HAT1	0	14
Notch Pathway	40	25	SOS1,FBXO11,FBXO3,UBE2H,UBE2D4,SMURF2,UBE2D2,NCOA3,MLL5,AKAP12,PPP1R12A,KIF11,OSBPL11,B4GALT1,DSCAM,WIPF1,WASL,SPTBN1,MYST3,CNOT4,EP300,EPC1,ARID4B,PAFAH1B1,CHD2	0.0014	7
INO80 Chromating Remodeling	25	22	PARP1,MSH2,RAD50,DNMT1,MRE11A,MBD2,SMARCA5,SMARCA4,PBRM1,SUPT16H,NCOR1,ARID1B,POLR2B,POLE2,ASF1A,RPA1,PRIM2,XRCC4,RAD18,MBD1,TBL1XR1,HAT1	0.0003	14
Cell cycle	140	22	CDCA8,MKI67,CENPK,MNAT1,CLASP1,KNTC1,DNMT1,PDS5B,STAG1,STAG2,PRKAR2A,MAPK1,MAPK3,GTF2I,TCERG1,RB1,POLR2B,POLE2,ASF1A,RPA1,PRIM2,AKAP9	0.0101	14
TRRAP/Tip60 Chromating Remodeling	35	21	PARP1,MSH2,RAD50,DNMT1,MRE11A,MBD2,SMARCA5,SMARCA4,PBRM1,SUPT16H,NCOR1,ARID1B,POLR2B,POLE2,ASF1A,RPA1,XRCC4,RAD18,MBD1,TBL1XR1,HAT1	0.0002	14
Cell Cycle Regulation	135	20	GTF2F1,POLR2H,POLR2F,Gtf3a,GTF3A,MRPS25,MRPL12,RSL1D1,EIF3B,MRPL42,MRTO4,MRPS11,MRPS7,LSM7,ZNF259,LYAR,PES1,EBNA1BP2,NUDC,TCP1	0.0345	5
Histone Acethylation	33	20	NUP155,NUP107,TPR,DNMT1,CSE1L,IPO9,SNUPN,IPO11,MBD2,SMARCA5,SMARCA4,PBRM1,SUPT16H,NCOA1,NCOR1,ARID1B,ASF1A,MBD1,TBL1XR1,HAT1	0	14
T Cell Activation	80	16	PRKD3,SOS1,ELF1,MAP3K3,MAP3K1,ETS1,NFATC1,AKAP12,PPP1R12A,PPM1B,PPP2R2A,WIPF1,WASL,SPTBN1,GOPC,PKN2	0.0149	7
Hedgehog Pathway	17	16	RAD23B,PSMD14,UBQLN1,H2AFY,SMARCC1,HDAC8,RBBP7,POLA1,LIG1,ACTL6A,MCM3,MCM2,MCM6,MCM7,PRKDC,NASP	0.0059	13
INO80 Chromating Remodeling	25	15	Pola1,RAD23B,H2AFY,SMARCC1,HDAC8,RBBP7,POLA1,LIG1,ACTL6A,MCM3,MCM2,MCM6,MCM7,PRKDC,NASP	0.0105	13
Histone and DNA Methylation	37	15	DNMT1,MBD2,SMARCA5,SMARCA4,PBRM1,SUPT16H,NCOR1,ARID1B,POLE2,ASF1A,RPA1,PRIM2,MBD1,TBL1XR1,HAT1	0.0124	14
Tight Junction Assembly (Occludin)	38	14	HNRNPL,DEK,RNGTT,RBM17,CELF2,SF3B3,NUDT21,AQR,HNRNPM,PAPOLA,HNRNPR,SYNCRIP,SFPQ,PRKAR2A	0.0061	14
Hedgehog Pathway	17	13	FBXO11,MYST3,FBXO3,UBE2H,UBE2D4,SMURF2,UBE2D2,NCOA3,EP300,EPC1,ARID4B,MLL5,CHD2	0.0052	7
Histone Phosphorylation	35	13	VRK1,PARP1,POLE2,MSH2,RPA1,RAD50,MRE11A,STAG1,STAG2,XRCC4,RAD18,MAPK1,MAPK3	0.0037	14
Histones Sumoylation	25	13	MBD2,SMARCA5,SMARCA4,PBRM1,SUPT16H,NCOR1,ARID1B,ASF1A,DNMT1,MBD1,TBL1XR1,UBA2,HAT1	0.004	14
SWI/SNF BRG1/BAF Chromatin Remodeling	25	13	MBD2,SMARCA5,SMARCA4,PBRM1,SUPT16H,NCOR1,ARID1B,POLR2B,ASF1A,DNMT1,MBD1,TBL1XR1,HAT1	0.0114	14
SWI/SNF BRM/BAF Chromatin Remodeling	24	13	MBD2,SMARCA5,SMARCA4,PBRM1,SUPT16H,NCOR1,ARID1B,POLR2B,ASF1A,DNMT1,MBD1,TBL1XR1,HAT1	0.0114	14
SRCAP Chromatin Remodeling	20	13	MBD2,SMARCA5,SMARCA4,PBRM1,SUPT16H,NCOR1,ARID1B,POLR2B,ASF1A,DNMT1,MBD1,TBL1XR1,HAT1	0.0114	14
SWI/SNF BRG1/PBAF Chromatin Remodeling	26	13	MBD2,SMARCA5,SMARCA4,PBRM1,SUPT16H,NCOR1,ARID1B,POLR2B,ASF1A,DNMT1,MBD1,TBL1XR1,HAT1	0.0118	14
NURF Chromatin Remodeling	17	13	MBD2,SMARCA5,SMARCA4,PBRM1,SUPT16H,NCOR1,ARID1B,POLR2B,ASF1A,DNMT1,MBD1,TBL1XR1,HAT1	0.0128	14
Mitochondrial Protein Transport	25	12	CCT8,PPIE,HSPA9,CCT3,HSPD1,FKBP2,CCT7,BCS1L,HSPE1,FKBP4,CCT6A,HSPBP1	0	5
Histones Ubiquitylation	23	12	NCOA3,EP300,EPC1,ARID4B,MLL5,MYST3,Ube2h,UBE2H,UBE2D4,CHD2,UBE2D2,UBA6	0.0003	7
Histone Acethylation	33	12	H2AFY,SMARCC1,HDAC8,NUP88,NUP210,TMEM48,RBBP7,NUP93,NUP205,ACTL6A,TNPO1,NASP	0.0118	13
Double Strand DNA Homologous Repair	30	12	RBBP8,PARP1,POLE2,MSH2,ASF1A,RPA1,PRIM2,RAD50,DNMT1,MRE11A,XRCC4,RAD18	0.0008	14
Mast Cell Activation	64	11	PRKD3,SOS1,ELF1,MAP3K3,MAP3K1,GOPC,ETS1,NFATC1,PKN2,PPM1B,PPP2R2A	0.0151	7
Direct DNA Repair	19	11	MBD2,PARP1,POLE2,MSH2,RPA1,RAD50,DNMT1,MRE11A,XRCC4,RAD18,MBD1	0.0001	14
Insulin Action	50	10	IDH2,HSD17B12,MRPS25,MRPL12,RSL1D1,EIF3B,MRPL42,MRTO4,MRPS11,MRPS7	0.0577	5
Histone Acethylation	33	10	NCOA3,EP300,EPC1,ARID4B,MYST2,CREBBP,MLL5,MYST3,APPL1,CHD2	0.0042	7
Histone and DNA Methylation	37	10	NCOA3,EP300,EPC1,KDM3A,ARID4B,MLL5,MYST3,KDM5B,APPL1,CHD2	0.0068	7
Double Strand DNA Homologous Repair	30	10	Pola1,POLA1,LIG1,ACTL6A,MCM3,MCM2,RAD23B,MCM6,MCM7,PRKDC	0.0013	13
Histones Sumoylation	25	9	NCOA3,EP300,EPC1,ARID4B,RCOR1,MLL5,MYST3,PIAS1,CHD2	0.0022	7
SRCAP Chromating Remodeling	20	9	NCOA3,EP300,EPC1,ARID4B,CREBBP,MLL5,NR3C1,MYST3,CHD2	0.0051	7
Unfolded Protein Response	36	8	MRPS25,MRPL12,RSL1D1,EIF3B,MRPL42,MRTO4,MRPS11,MRPS7	0.0003	5
RNA Gene Silencing	23	8	EXOSC7,NUP88,NUP210,TMEM48,NUP93,NUP205,NUP43,Nup43	0.0006	13
Unfolded Protein Response	36	8	EPRS,EIF2S1,FARS2,EIF2B3,GFM1,TUFM,FARSB,MRPL47	0.0163	13
Purine metabolism	149	8	ADSSL1,ADSS,NME7,NT5C2,POLR2B,POLE2,POLR1A,GMPS	0.0016	14
Single-Strand Base Excision DNA Repair	20	8	PARP1,POLE2,MSH2,RPA1,RAD50,MRE11A,XRCC4,RAD18	0.0057	14
Single-Strand Mismatch DNA Repair	19	8	PARP1,POLE2,MSH2,RPA1,RAD50,MRE11A,XRCC4,RAD18	0.0072	14
Double Strand DNA Non-Homologous Repair	32	8	PARP1,POLE2,MSH2,RPA1,RAD50,MRE11A,XRCC4,RAD18	0.0118	14
mRNA Transcription and Processing	49	7	PHF1,PHF2,NCOA3,BPTF,ASH1L,RERE,ARID1A	0	12
Hedgehog Pathway	17	7	CBLB,PHF1,PHF2,NCOA3,BPTF,ASH1L,ARID1A	0.002	12
DNA Replication	29	7	POLA1,LIG1,ACTL6A,MCM3,MCM2,MCM6,MCM7	0.0091	13
Purine metabolism	149	6	ATIC,POLR2H,ADSL,POLR2F,Nt5dc2,NT5DC2	0.0082	5
VasopressinR2 -> MEF/MYOD/NFATC/MYOG signaling	53	6	PRKD3,NFATC1,MAP3K3,MAP3K1,EP300,PKN2	0.0111	7
VasopressinR1 -> MEF/MYOD/NFATC/MYOG signaling	55	6	PRKD3,NFATC1,MAP3K3,MAP3K1,EP300,PKN2	0.0119	7
EGFR/ERBB3 -> MEF/MYOD/NFATC/MYOG signaling	60	6	PRKD3,NFATC1,MAP3K3,MAP3K1,EP300,PKN2	0.0144	7
Histones Sumoylation	25	6	PHF1,PHF2,NCOA3,BPTF,ASH1L,ARID1A	0	12
SWI/SNF BRG1/BAF Chromating Remodeling	25	6	PHF1,PHF2,NCOA3,BPTF,ASH1L,ARID1A	0	12
SWI/SNF BRM/BAF Chromating Remodeling	24	6	PHF1,PHF2,NCOA3,BPTF,ASH1L,ARID1A	0	12
SRCAP Chromating Remodeling	20	6	PHF1,PHF2,NCOA3,BPTF,ASH1L,ARID1A	0	12
SWI/SNF BRG1/PBAF Chromating Remodeling	26	6	PHF1,PHF2,NCOA3,BPTF,ASH1L,ARID1A	0	12
NURF Chromating Remodeling	17	6	PHF1,PHF2,NCOA3,BPTF,ASH1L,ARID1A	0	12
CHRAC Chromating Remodeling	16	6	PHF1,PHF2,NCOA3,BPTF,ASH1L,ARID1A	0	12
NURD Chromating Remodeling	31	6	PHF1,PHF2,NCOA3,BPTF,ASH1L,ARID1A	0.0001	12
Histones Ubiquitylation	23	6	PHF1,PHF2,NCOA3,BPTF,ASH1L,ARID1A	0.0001	12
Histone Acethylation	33	6	PHF1,PHF2,NCOA3,BPTF,ASH1L,ARID1A	0.0001	12
Histone and DNA Methylation	37	6	PHF1,PHF2,NCOA3,BPTF,ASH1L,ARID1A	0.0001	12
TRRAP/Tip60 Chromating Remodeling	35	6	PHF1,PHF2,NCOA3,BPTF,ASH1L,ARID1A	0.0003	12
INO80 Chromating Remodeling	25	6	PHF1,PHF2,NCOA3,BPTF,ASH1L,ARID1A	0.0005	12
EGFR/ERBB3 -> MEF/MYOD/NFATC/MYOG signaling	60	6	HDAC8,ITPR1,PLCB4,NRG1,PKN1,PPP3CA	0	13
Pyrimidine metabolism	105	5	POLR2H,POLR2F,Nt5dc2,NT5DC2,CAD	0.0064	5
Metabolism of glycerophospholipids and ether lipids	152	5	Mll5,MLL5,SETD2,PAFAH1B1,RPAP2	0.0006	7
Dexamethasone-Induced Osteoporosis	34	5	NR3C1,NFATC1,EP300,SMAD4,TGFBR1	0.0022	7
IGF1R -> MEF/MYOD/MYOG signaling	35	5	PRKD3,MAP3K3,MAP3K1,EP300,PKN2	0.0025	7
ERBB2/3 -> EP300/ETS/ETV/SP1 signaling	35	5	PRKD3,EP300,PKN2,SOS1,ETS1	0.0037	7
Ubiquitin-dependent Protein Degradation	15	5	Ube2h,UBE2H,UBE2D4,UBE2D2,UBA6	0.0125	7
VasopressinR2 -> MEF/MYOD/NFATC/MYOG signaling	53	5	HDAC8,ITPR1,PLCB4,PKN1,PPP3CA	0.0004	13
VasopressinR1 -> MEF/MYOD/NFATC/MYOG signaling	55	5	HDAC8,ITPR1,PLCB4,PKN1,PPP3CA	0.0005	13
TGFBR -> MEF/MYOD/MYOG signaling	27	4	EP300,TGFBR1,SMAD4,MAP3K3	0.0007	7
EGFR -> SMAD1 signaling	28	4	PRKD3,PKN2,SMAD1,SOS1	0.0071	7
KIT -> MITF signaling	28	4	PRKD3,MAP3K1,PKN2,SOS1	0.0151	7
Methionine metabolism	71	4	Mars,Mtap,MARS,MTAP	0.003	13
CholinergicRn -> CREB signaling	21	4	PRKAR2A,FYN,MAPK1,MAPK3	0.002	14
UrokinaseR -> ELK-SRF signaling	30	4	JAK1,FYN,MAPK1,MAPK3	0.0074	14
Pterine biosynthesis	55	3	G3BP1,QDPR,NUDT19	0.028	5
Branched chain amino acids metabolism	99	3	VARS,Vars,BCAT2	0.0473	5
TGFBR/BMPR -> SMAD2/3 signaling	14	3	TGFBR1,SMAD4,SMURF2	0.0012	7
Lysine metabolsm	84	3	Mll5,MLL5,SETD2	0.0027	7
NGFR -> MEF signaling	23	3	EP300,MAP3K3,MAP3K1	0.0052	7
Hypoxia-Induced Mitochondrial Damage	39	3	PKLR,SLC25A21,PFKM	0.0531	9
Metabolism of triacylglycerols	42	3	DGKQ,DGKD,PPAP2A	0.0008	12
ErythropoietinR -> ELK-SRF/FOS signaling	33	3	INPP5D,PIK3C3,PIK3CD	0.002	12
EGFR -> SMAD1 signaling	28	3	NRG1,PKN1,ITPR1	0.003	13
VasopressinR1 -> STAT signaling	16	3	PKN1,ITPR1,PLCB4	0.003	13
OxytocinR -> ELK-SRF/GATA/AP-1 signaling	25	3	PKN1,ITPR1,PLCB4	0.0064	13
EGFR -> NCOR2 signaling	35	3	NRG1,PKN1,ITPR1	0.0076	13
ERBB2/3 -> EP300/ETS/ETV/SP1 signaling	35	3	NRG1,PKN1,ITPR1	0.0076	13
EGFR/ERBB2 -> HIF1A signaling	39	3	NRG1,PKN1,ITPR1	0.0089	13
EGFR/ERBB2 -> TP53 signaling	48	3	NRG1,PKN1,ITPR1	0.0123	13
EGFR -> AP-1/ATF2 signaling	49	3	NRG1,PKN1,ITPR1	0.0127	13
TachykininR -> ELK-SRF signaling	27	3	PKN1,ITPR1,PLCB4	0.0136	13
NeurotensinR -> ELK-SRF/AP-1/EGR signaling	34	3	PKN1,ITPR1,PLCB4	0.014	13
GNRHR -> ELK-SRF signaling	28	3	ITPR1,PLCB4,PKN1	0.0174	13
EGFR -> AP-1/CREB/ELK-SRF/MYC signaling	57	3	ITPR1,NRG1,PKN1	0.0179	13
PTPRC -> BCL6 signaling	21	3	FYN,MAPK1,MAPK3	0.0043	14
NCAM1 -> CREB/ELK-SRF/MYC signaling	17	3	FYN,MAPK1,MAPK3	0.0043	14

## Sheet: More than 2 entities
Name	Total # of Entities in Pathway	Overlap	Overlapping Entities	p-value	EPIG Pattern	Time	Tissue
Cell Cycle Regulation	135	76	RB1,CDCA8,MKI67,CENPK,CLASP1,KNTC1,MRE11A,PDS5B,STAG1,STAG2,GTF2I,TCERG1,POLR2B,POLE2,ASF1A,RPA1,PRIM2,WNT2,AKAP9,HBS1L,EIF2S1,EIF5B,PDGFA,XRCC4,RAD18,EIF4G3,EIF2A,NUP155,NUP107,TPR,PARP1,MSH2,RAD50,DAAM1,FYN,CSE1L,TAOK3,IPO9,SNUPN,IPO11,LMNB1,PRKAR2A,MAPK1,MAPK3,HNRNPL,DEK,RNGTT,RBM17,DDX10,FXR1,CELF2,THOC2,XPO1,SF3B3,NUDT21,AQR,HNRNPM,PAPOLA,HNRNPR,SYNCRIP,SFPQ,DNMT1,MBD2,SMARCA5,SMARCA4,PBRM1,…	0	14	1	Bone Marrow
Cell Cycle Regulation	135	53	EPRS,MAD2L1,MED12,MED27,AKT3,TARDBP,POLA1,LIG1,ACTL6A,MCM3,MCM2,MCM6,MCM7,MAD1L1,EIF2S1,EIF2B3,NRG1,PRKDC,GFM1,TUFM,FARSB,MRPL47,TBCD,NUP88,NUP210,TMEM48,NUP93,NUP205,RAD23B,DAAM1,TNPO1,ITPR1,PLCB4,PKN1,CSTF2,SNRNP40,NOL8,CELF2,GATC,RALY,DDX39A,SF3A3,SFPQ,RCL1,NOP58,APP,FARS2,H2AFY,SMARCC1,HDAC8,RBBP7,SNRNP200,NASP	0	13	1	Bone Marrow
Cell Cycle Regulation	135	31	NCOA3,SMAD1,SMAD4,MLL5,TGFBR1,NCOA6,MED13,CTDP1,SNAPC3,PPP4R2,PKN2,GARS,AXIN1,PRKD3,SWAP70,CCNB1,SOS1,MAP3K3,MAP3K1,CSTF3,KLHL7,PPM1B,PPP2R2A,NEDD9,KIF11,MYST3,EP300,EPC1,ARID4B,PAFAH1B1,CHD2	0.0045	7	1	Bone Marrow
Hedgehog Pathway	17	30	PARP1,MSH2,RAD50,DNMT1,PSMD14,WWP2,RFWD2,MRE11A,PRKAR2A,HERC1,HERC2,PSME3,UBE2K,MBD2,SMARCA5,SMARCA4,PBRM1,SUPT16H,NCOR1,ARID1B,POLE2,ASF1A,RPA1,PRIM2,WNT2,XRCC4,RAD18,MBD1,TBL1XR1,HAT1	0	14	1	Bone Marrow
Notch Pathway	40	25	SOS1,FBXO11,FBXO3,UBE2H,UBE2D4,SMURF2,UBE2D2,NCOA3,MLL5,AKAP12,PPP1R12A,KIF11,OSBPL11,B4GALT1,DSCAM,WIPF1,WASL,SPTBN1,MYST3,CNOT4,EP300,EPC1,ARID4B,PAFAH1B1,CHD2	0.0014	7	1	Bone Marrow
INO80 Chromating Remodeling	25	22	PARP1,MSH2,RAD50,DNMT1,MRE11A,MBD2,SMARCA5,SMARCA4,PBRM1,SUPT16H,NCOR1,ARID1B,POLR2B,POLE2,ASF1A,RPA1,PRIM2,XRCC4,RAD18,MBD1,TBL1XR1,HAT1	0.0003	14	1	Bone Marrow
Cell cycle	140	22	CDCA8,MKI67,CENPK,MNAT1,CLASP1,KNTC1,DNMT1,PDS5B,STAG1,STAG2,PRKAR2A,MAPK1,MAPK3,GTF2I,TCERG1,RB1,POLR2B,POLE2,ASF1A,RPA1,PRIM2,AKAP9	0.0101	14	1	Bone Marrow
TRRAP/Tip60 Chromating Remodeling	35	21	PARP1,MSH2,RAD50,DNMT1,MRE11A,MBD2,SMARCA5,SMARCA4,PBRM1,SUPT16H,NCOR1,ARID1B,POLR2B,POLE2,ASF1A,RPA1,XRCC4,RAD18,MBD1,TBL1XR1,HAT1	0.0002	14	1	Bone Marrow
Cell Cycle Regulation	135	20	GTF2F1,POLR2H,POLR2F,Gtf3a,GTF3A,MRPS25,MRPL12,RSL1D1,EIF3B,MRPL42,MRTO4,MRPS11,MRPS7,LSM7,ZNF259,LYAR,PES1,EBNA1BP2,NUDC,TCP1	0.0345	5	1	Bone Marrow
Histone Acethylation	33	20	NUP155,NUP107,TPR,DNMT1,CSE1L,IPO9,SNUPN,IPO11,MBD2,SMARCA5,SMARCA4,PBRM1,SUPT16H,NCOA1,NCOR1,ARID1B,ASF1A,MBD1,TBL1XR1,HAT1	0	14	1	Bone Marrow
T Cell Activation	80	16	PRKD3,SOS1,ELF1,MAP3K3,MAP3K1,ETS1,NFATC1,AKAP12,PPP1R12A,PPM1B,PPP2R2A,WIPF1,WASL,SPTBN1,GOPC,PKN2	0.0149	7	1	Bone Marrow
Hedgehog Pathway	17	16	RAD23B,PSMD14,UBQLN1,H2AFY,SMARCC1,HDAC8,RBBP7,POLA1,LIG1,ACTL6A,MCM3,MCM2,MCM6,MCM7,PRKDC,NASP	0.0059	13	1	Bone Marrow
INO80 Chromating Remodeling	25	15	Pola1,RAD23B,H2AFY,SMARCC1,HDAC8,RBBP7,POLA1,LIG1,ACTL6A,MCM3,MCM2,MCM6,MCM7,PRKDC,NASP	0.0105	13	1	Bone Marrow
Histone and DNA Methylation	37	15	DNMT1,MBD2,SMARCA5,SMARCA4,PBRM1,SUPT16H,NCOR1,ARID1B,POLE2,ASF1A,RPA1,PRIM2,MBD1,TBL1XR1,HAT1	0.0124	14	1	Bone Marrow
Tight Junction Assembly (Occludin)	38	14	HNRNPL,DEK,RNGTT,RBM17,CELF2,SF3B3,NUDT21,AQR,HNRNPM,PAPOLA,HNRNPR,SYNCRIP,SFPQ,PRKAR2A	0.0061	14	1	Bone Marrow
Hedgehog Pathway	17	13	FBXO11,MYST3,FBXO3,UBE2H,UBE2D4,SMURF2,UBE2D2,NCOA3,EP300,EPC1,ARID4B,MLL5,CHD2	0.0052	7	1	Bone Marrow
Histone Phosphorylation	35	13	VRK1,PARP1,POLE2,MSH2,RPA1,RAD50,MRE11A,STAG1,STAG2,XRCC4,RAD18,MAPK1,MAPK3	0.0037	14	1	Bone Marrow
Histones Sumoylation	25	13	MBD2,SMARCA5,SMARCA4,PBRM1,SUPT16H,NCOR1,ARID1B,ASF1A,DNMT1,MBD1,TBL1XR1,UBA2,HAT1	0.004	14	1	Bone Marrow
SWI/SNF BRG1/BAF Chromatin Remodeling	25	13	MBD2,SMARCA5,SMARCA4,PBRM1,SUPT16H,NCOR1,ARID1B,POLR2B,ASF1A,DNMT1,MBD1,TBL1XR1,HAT1	0.0114	14	1	Bone Marrow
SWI/SNF BRM/BAF Chromatin Remodeling	24	13	MBD2,SMARCA5,SMARCA4,PBRM1,SUPT16H,NCOR1,ARID1B,POLR2B,ASF1A,DNMT1,MBD1,TBL1XR1,HAT1	0.0114	14	1	Bone Marrow
SRCAP Chromatin Remodeling	20	13	MBD2,SMARCA5,SMARCA4,PBRM1,SUPT16H,NCOR1,ARID1B,POLR2B,ASF1A,DNMT1,MBD1,TBL1XR1,HAT1	0.0114	14	1	Bone Marrow
SWI/SNF BRG1/PBAF Chromatin Remodeling	26	13	MBD2,SMARCA5,SMARCA4,PBRM1,SUPT16H,NCOR1,ARID1B,POLR2B,ASF1A,DNMT1,MBD1,TBL1XR1,HAT1	0.0118	14	1	Bone Marrow
NURF Chromatin Remodeling	17	13	MBD2,SMARCA5,SMARCA4,PBRM1,SUPT16H,NCOR1,ARID1B,POLR2B,ASF1A,DNMT1,MBD1,TBL1XR1,HAT1	0.0128	14	1	Bone Marrow
Mitochondrial Protein Transport	25	12	CCT8,PPIE,HSPA9,CCT3,HSPD1,FKBP2,CCT7,BCS1L,HSPE1,FKBP4,CCT6A,HSPBP1	0	5	1	Bone Marrow
Histones Ubiquitylation	23	12	NCOA3,EP300,EPC1,ARID4B,MLL5,MYST3,Ube2h,UBE2H,UBE2D4,CHD2,UBE2D2,UBA6	0.0003	7	1	Bone Marrow
Histone Acethylation	33	12	H2AFY,SMARCC1,HDAC8,NUP88,NUP210,TMEM48,RBBP7,NUP93,NUP205,ACTL6A,TNPO1,NASP	0.0118	13	1	Bone Marrow
Double Strand DNA Homologous Repair	30	12	RBBP8,PARP1,POLE2,MSH2,ASF1A,RPA1,PRIM2,RAD50,DNMT1,MRE11A,XRCC4,RAD18	0.0008	14	1	Bone Marrow
Mast Cell Activation	64	11	PRKD3,SOS1,ELF1,MAP3K3,MAP3K1,GOPC,ETS1,NFATC1,PKN2,PPM1B,PPP2R2A	0.0151	7	1	Bone Marrow
Direct DNA Repair	19	11	MBD2,PARP1,POLE2,MSH2,RPA1,RAD50,DNMT1,MRE11A,XRCC4,RAD18,MBD1	0.0001	14	1	Bone Marrow
Insulin Action	50	10	IDH2,HSD17B12,MRPS25,MRPL12,RSL1D1,EIF3B,MRPL42,MRTO4,MRPS11,MRPS7	0.0577	5	1	Bone Marrow
Histone Acethylation	33	10	NCOA3,EP300,EPC1,ARID4B,MYST2,CREBBP,MLL5,MYST3,APPL1,CHD2	0.0042	7	1	Bone Marrow
Histone and DNA Methylation	37	10	NCOA3,EP300,EPC1,KDM3A,ARID4B,MLL5,MYST3,KDM5B,APPL1,CHD2	0.0068	7	1	Bone Marrow
Double Strand DNA Homologous Repair	30	10	Pola1,POLA1,LIG1,ACTL6A,MCM3,MCM2,RAD23B,MCM6,MCM7,PRKDC	0.0013	13	1	Bone Marrow
Histones Sumoylation	25	9	NCOA3,EP300,EPC1,ARID4B,RCOR1,MLL5,MYST3,PIAS1,CHD2	0.0022	7	1	Bone Marrow
SRCAP Chromating Remodeling	20	9	NCOA3,EP300,EPC1,ARID4B,CREBBP,MLL5,NR3C1,MYST3,CHD2	0.0051	7	1	Bone Marrow
Unfolded Protein Response	36	8	MRPS25,MRPL12,RSL1D1,EIF3B,MRPL42,MRTO4,MRPS11,MRPS7	0.0003	5	1	Bone Marrow
RNA Gene Silencing	23	8	EXOSC7,NUP88,NUP210,TMEM48,NUP93,NUP205,NUP43,Nup43	0.0006	13	1	Bone Marrow
Unfolded Protein Response	36	8	EPRS,EIF2S1,FARS2,EIF2B3,GFM1,TUFM,FARSB,MRPL47	0.0163	13	1	Bone Marrow
Purine metabolism	149	8	ADSSL1,ADSS,NME7,NT5C2,POLR2B,POLE2,POLR1A,GMPS	0.0016	14	1	Bone Marrow
Single-Strand Base Excision DNA Repair	20	8	PARP1,POLE2,MSH2,RPA1,RAD50,MRE11A,XRCC4,RAD18	0.0057	14	1	Bone Marrow
Single-Strand Mismatch DNA Repair	19	8	PARP1,POLE2,MSH2,RPA1,RAD50,MRE11A,XRCC4,RAD18	0.0072	14	1	Bone Marrow
Double Strand DNA Non-Homologous Repair	32	8	PARP1,POLE2,MSH2,RPA1,RAD50,MRE11A,XRCC4,RAD18	0.0118	14	1	Bone Marrow
mRNA Transcription and Processing	49	7	PHF1,PHF2,NCOA3,BPTF,ASH1L,RERE,ARID1A	0	12	1	Bone Marrow
Hedgehog Pathway	17	7	CBLB,PHF1,PHF2,NCOA3,BPTF,ASH1L,ARID1A	0.002	12	1	Bone Marrow
DNA Replication	29	7	POLA1,LIG1,ACTL6A,MCM3,MCM2,MCM6,MCM7	0.0091	13	1	Bone Marrow
Purine metabolism	149	6	ATIC,POLR2H,ADSL,POLR2F,Nt5dc2,NT5DC2	0.0082	5	1	Bone Marrow
VasopressinR2 -> MEF/MYOD/NFATC/MYOG signaling	53	6	PRKD3,NFATC1,MAP3K3,MAP3K1,EP300,PKN2	0.0111	7	1	Bone Marrow
VasopressinR1 -> MEF/MYOD/NFATC/MYOG signaling	55	6	PRKD3,NFATC1,MAP3K3,MAP3K1,EP300,PKN2	0.0119	7	1	Bone Marrow
EGFR/ERBB3 -> MEF/MYOD/NFATC/MYOG signaling	60	6	PRKD3,NFATC1,MAP3K3,MAP3K1,EP300,PKN2	0.0144	7	1	Bone Marrow
Histones Sumoylation	25	6	PHF1,PHF2,NCOA3,BPTF,ASH1L,ARID1A	0	12	1	Bone Marrow
SWI/SNF BRG1/BAF Chromating Remodeling	25	6	PHF1,PHF2,NCOA3,BPTF,ASH1L,ARID1A	0	12	1	Bone Marrow
SWI/SNF BRM/BAF Chromating Remodeling	24	6	PHF1,PHF2,NCOA3,BPTF,ASH1L,ARID1A	0	12	1	Bone Marrow
SRCAP Chromating Remodeling	20	6	PHF1,PHF2,NCOA3,BPTF,ASH1L,ARID1A	0	12	1	Bone Marrow
SWI/SNF BRG1/PBAF Chromating Remodeling	26	6	PHF1,PHF2,NCOA3,BPTF,ASH1L,ARID1A	0	12	1	Bone Marrow
NURF Chromating Remodeling	17	6	PHF1,PHF2,NCOA3,BPTF,ASH1L,ARID1A	0	12	1	Bone Marrow
CHRAC Chromating Remodeling	16	6	PHF1,PHF2,NCOA3,BPTF,ASH1L,ARID1A	0	12	1	Bone Marrow
NURD Chromating Remodeling	31	6	PHF1,PHF2,NCOA3,BPTF,ASH1L,ARID1A	0.0001	12	1	Bone Marrow
Histones Ubiquitylation	23	6	PHF1,PHF2,NCOA3,BPTF,ASH1L,ARID1A	0.0001	12	1	Bone Marrow
Histone Acethylation	33	6	PHF1,PHF2,NCOA3,BPTF,ASH1L,ARID1A	0.0001	12	1	Bone Marrow
Histone and DNA Methylation	37	6	PHF1,PHF2,NCOA3,BPTF,ASH1L,ARID1A	0.0001	12	1	Bone Marrow
TRRAP/Tip60 Chromating Remodeling	35	6	PHF1,PHF2,NCOA3,BPTF,ASH1L,ARID1A	0.0003	12	1	Bone Marrow
INO80 Chromating Remodeling	25	6	PHF1,PHF2,NCOA3,BPTF,ASH1L,ARID1A	0.0005	12	1	Bone Marrow
EGFR/ERBB3 -> MEF/MYOD/NFATC/MYOG signaling	60	6	HDAC8,ITPR1,PLCB4,NRG1,PKN1,PPP3CA	0	13	1	Bone Marrow
Pyrimidine metabolism	105	5	POLR2H,POLR2F,Nt5dc2,NT5DC2,CAD	0.0064	5	1	Bone Marrow
Metabolism of glycerophospholipids and ether lipids	152	5	Mll5,MLL5,SETD2,PAFAH1B1,RPAP2	0.0006	7	1	Bone Marrow
Dexamethasone-Induced Osteoporosis	34	5	NR3C1,NFATC1,EP300,SMAD4,TGFBR1	0.0022	7	1	Bone Marrow
IGF1R -> MEF/MYOD/MYOG signaling	35	5	PRKD3,MAP3K3,MAP3K1,EP300,PKN2	0.0025	7	1	Bone Marrow
ERBB2/3 -> EP300/ETS/ETV/SP1 signaling	35	5	PRKD3,EP300,PKN2,SOS1,ETS1	0.0037	7	1	Bone Marrow
Ubiquitin-dependent Protein Degradation	15	5	Ube2h,UBE2H,UBE2D4,UBE2D2,UBA6	0.0125	7	1	Bone Marrow
VasopressinR2 -> MEF/MYOD/NFATC/MYOG signaling	53	5	HDAC8,ITPR1,PLCB4,PKN1,PPP3CA	0.0004	13	1	Bone Marrow
VasopressinR1 -> MEF/MYOD/NFATC/MYOG signaling	55	5	HDAC8,ITPR1,PLCB4,PKN1,PPP3CA	0.0005	13	1	Bone Marrow
TGFBR -> MEF/MYOD/MYOG signaling	27	4	EP300,TGFBR1,SMAD4,MAP3K3	0.0007	7	1	Bone Marrow
EGFR -> SMAD1 signaling	28	4	PRKD3,PKN2,SMAD1,SOS1	0.0071	7	1	Bone Marrow
KIT -> MITF signaling	28	4	PRKD3,MAP3K1,PKN2,SOS1	0.0151	7	1	Bone Marrow
Methionine metabolism	71	4	Mars,Mtap,MARS,MTAP	0.003	13	1	Bone Marrow
CholinergicRn -> CREB signaling	21	4	PRKAR2A,FYN,MAPK1,MAPK3	0.002	14	1	Bone Marrow
UrokinaseR -> ELK-SRF signaling	30	4	JAK1,FYN,MAPK1,MAPK3	0.0074	14	1	Bone Marrow
Pterine biosynthesis	55	3	G3BP1,QDPR,NUDT19	0.028	5	1	Bone Marrow
Branched chain amino acids metabolism	99	3	VARS,Vars,BCAT2	0.0473	5	1	Bone Marrow
TGFBR/BMPR -> SMAD2/3 signaling	14	3	TGFBR1,SMAD4,SMURF2	0.0012	7	1	Bone Marrow
Lysine metabolsm	84	3	Mll5,MLL5,SETD2	0.0027	7	1	Bone Marrow
NGFR -> MEF signaling	23	3	EP300,MAP3K3,MAP3K1	0.0052	7	1	Bone Marrow
Hypoxia-Induced Mitochondrial Damage	39	3	PKLR,SLC25A21,PFKM	0.0531	9	1	Bone Marrow
Metabolism of triacylglycerols	42	3	DGKQ,DGKD,PPAP2A	0.0008	12	1	Bone Marrow
ErythropoietinR -> ELK-SRF/FOS signaling	33	3	INPP5D,PIK3C3,PIK3CD	0.002	12	1	Bone Marrow
EGFR -> SMAD1 signaling	28	3	NRG1,PKN1,ITPR1	0.003	13	1	Bone Marrow
VasopressinR1 -> STAT signaling	16	3	PKN1,ITPR1,PLCB4	0.003	13	1	Bone Marrow
OxytocinR -> ELK-SRF/GATA/AP-1 signaling	25	3	PKN1,ITPR1,PLCB4	0.0064	13	1	Bone Marrow
EGFR -> NCOR2 signaling	35	3	NRG1,PKN1,ITPR1	0.0076	13	1	Bone Marrow
ERBB2/3 -> EP300/ETS/ETV/SP1 signaling	35	3	NRG1,PKN1,ITPR1	0.0076	13	1	Bone Marrow
EGFR/ERBB2 -> HIF1A signaling	39	3	NRG1,PKN1,ITPR1	0.0089	13	1	Bone Marrow
EGFR/ERBB2 -> TP53 signaling	48	3	NRG1,PKN1,ITPR1	0.0123	13	1	Bone Marrow
EGFR -> AP-1/ATF2 signaling	49	3	NRG1,PKN1,ITPR1	0.0127	13	1	Bone Marrow
TachykininR -> ELK-SRF signaling	27	3	PKN1,ITPR1,PLCB4	0.0136	13	1	Bone Marrow
NeurotensinR -> ELK-SRF/AP-1/EGR signaling	34	3	PKN1,ITPR1,PLCB4	0.014	13	1	Bone Marrow
GNRHR -> ELK-SRF signaling	28	3	ITPR1,PLCB4,PKN1	0.0174	13	1	Bone Marrow
EGFR -> AP-1/CREB/ELK-SRF/MYC signaling	57	3	ITPR1,NRG1,PKN1	0.0179	13	1	Bone Marrow
PTPRC -> BCL6 signaling	21	3	FYN,MAPK1,MAPK3	0.0043	14	1	Bone Marrow
NCAM1 -> CREB/ELK-SRF/MYC signaling	17	3	FYN,MAPK1,MAPK3	0.0043	14	1	Bone Marrow
TGFBR -> SMAD1/5/9 signaling	7	2	SMAD1,SMAD4	0.005	7	1	Bone Marrow
Pterine biosynthesis	55	2	Sergef,SERGEF	0.0117	9	1	Bone Marrow
Glucose metabolism	68	2	PKLR,PFKM	0.0161	9	1	Bone Marrow
EphrinR -> actin signaling	15	2	CNN3,MYH10	0.0303	9	1	Bone Marrow
HGFR -> FOXO3A signaling	7	2	PIK3C3,PIK3CD	0.0013	12	1	Bone Marrow
ErythropoietinR -> FOXO3A signaling	8	2	PIK3C3,PIK3CD	0.0015	12	1	Bone Marrow
Ritonavir-Induced Diabetes	16	2	PIK3C3,PIK3CD	0.0016	12	1	Bone Marrow
PDGFR -> FOXO3A signaling	10	2	PIK3C3,PIK3CD	0.0018	12	1	Bone Marrow
AngiopoietinR -> FOXO signaling	11	2	PIK3C3,PIK3CD	0.0019	12	1	Bone Marrow
VEGFR -> FOXO3A signaling	12	2	PIK3C3,PIK3CD	0.0021	12	1	Bone Marrow
InsulinR -> CTNNB/FOXA/FOXO signaling	14	2	PIK3C3,PIK3CD	0.0025	12	1	Bone Marrow
IGF1R -> CEBPA/FOXO1A signaling	12	2	PIK3C3,PIK3CD	0.0025	12	1	Bone Marrow
FcIgER -> NFATC1 signaling	13	2	PPP3CA,ITPR1	0.0053	13	1	Bone Marrow
EGFR -> ZNF259 signaling	10	1	ZNF259	0.0081	5	1	Bone Marrow

## Sheet: One entity
Name	Total # of Entities in Pathway	Overlap	Overlapping Entities	p-value	EPIG Pattern	Time	Tissue
EGFR -> ZNF259 signaling	10	1	ZNF259	0.0081	5	1	Bone Marrow

## Sheet: Two entities
Name	Total # of Entities in Pathway	Overlap	Overlapping Entities	p-value	EPIG Pattern	Time	Tissue
TGFBR -> SMAD1/5/9 signaling	7	2	SMAD1,SMAD4	0.005	7	1	Bone Marrow
Pterine biosynthesis	55	2	Sergef,SERGEF	0.0117	9	1	Bone Marrow
Glucose metabolism	68	2	PKLR,PFKM	0.0161	9	1	Bone Marrow
EphrinR -> actin signaling	15	2	CNN3,MYH10	0.0303	9	1	Bone Marrow
HGFR -> FOXO3A signaling	7	2	PIK3C3,PIK3CD	0.0013	12	1	Bone Marrow
ErythropoietinR -> FOXO3A signaling	8	2	PIK3C3,PIK3CD	0.0015	12	1	Bone Marrow
Ritonavir-Induced Diabetes	16	2	PIK3C3,PIK3CD	0.0016	12	1	Bone Marrow
PDGFR -> FOXO3A signaling	10	2	PIK3C3,PIK3CD	0.0018	12	1	Bone Marrow
AngiopoietinR -> FOXO signaling	11	2	PIK3C3,PIK3CD	0.0019	12	1	Bone Marrow
VEGFR -> FOXO3A signaling	12	2	PIK3C3,PIK3CD	0.0021	12	1	Bone Marrow
InsulinR -> CTNNB/FOXA/FOXO signaling	14	2	PIK3C3,PIK3CD	0.0025	12	1	Bone Marrow
IGF1R -> CEBPA/FOXO1A signaling	12	2	PIK3C3,PIK3CD	0.0025	12	1	Bone Marrow
FcIgER -> NFATC1 signaling	13	2	PPP3CA,ITPR1	0.0053	13	1	Bone Marrow
