# Supplementary material for: Toxicogenomics profiling of bone marrow from rats treated with topotecan in combination with oxaliplatin: a mechanistic strategy to inform combination toxicity
Source: Front Genet. 2015 Feb 12;6:14. doi: 10.3389/fgene.2015.00014 (PMC4325931; doi:10.3389/fgene.2015.00014)
Supplement: Supplementary file 1 [file Presentation1.ZIP › Supplementary Material/Supplementary_Table_3.XLS]

## Sheet: greater than 2 entities
Name	# of Entities	Overlap	Overlapping Entities	p-value	EPIG Pattern	Time	Tissue
Adherens Junction Assembly (Cadherins)	39	3	CDH2,FAT1,CDH5	0.00893996	2	6	Bone Marrow
Adherens Junction Assembly (Nectin)	33	3	PVR,PVRL2,F11R	0.00871293	1	6	Bone Marrow
Branched chain amino acids metabolism	99	3	ALDH2,ECHS1,MCCC1	0.0473375	6	6	Bone Marrow
CCR1 -> STAT signaling	15	3	CCL7,CCL13,CCL4	0.00105204	1	6	Bone Marrow
CCR2/5 -> STAT signaling	20	3	CCL7,CCL13,CCL4	0.00251806	1	6	Bone Marrow
CCR5 -> TP53 signaling	17	3	CCL7,CCL13,CCL4	0.00154378	1	6	Bone Marrow
Cyclosporine-Induced Nephrotoxicity	47	3	FOS,JUN,SOD2	0.0505632	1	6	Bone Marrow
Direct DNA Repair	19	3	RECQL4,RECQL,RFC2	0.0494191	6	6	Bone Marrow
DNA Replication	29	3	RFC5,RFC2,CKS1B	0.0542854	6	6	Bone Marrow
Double Strand DNA Non-Homologous Repair	32	3	RECQL4,RECQL,RFC2	0.0562958	6	6	Bone Marrow
Fatty acid oxidation	73	3	ECI2,ACSL5,MECR	0.0213188	5	6	Bone Marrow
Glutathione metabolism	94	3	Gstm3,TXNRD1,GSTM4	0.00391368	1	6	Bone Marrow
Heme biosynthesis	54	3	ALAD,HMBS,CPOX	0.00263353	12	6	Bone Marrow
ICAM1 -> AP-1/CREB/ELK-SRF signaling	29	3	FOS,JUN,ICAM1	0.040153	1	6	Bone Marrow
Malonate, propanoate and beta-alanine metabolism	99	3	SUCLG1,ALDH2,ECHS1	0.0454402	6	6	Bone Marrow
Nicotinate and nicotinamide metabolism	54	3	NAPRT1,Nt5dc2,NT5DC2	0.0154974	6	6	Bone Marrow
ProstaglandinFR -> ATF1/ELK-SRF/CREB signaling	28	3	EGR1,FOS,JUN	0.0382701	1	6	Bone Marrow
RNA Gene Silencing	23	3	EXOSC7,TARBP2,POLR2B	0.0499471	5	6	Bone Marrow
RNA Gene Silencing	23	3	POLR2J,POLR2F,NUP37	0.0330608	6	6	Bone Marrow
Single-Strand Base Excision DNA Repair	20	3	RECQL4,RECQL,RFC2	0.0412445	6	6	Bone Marrow
TGFBR -> AP-1 signaling	16	3	TGFB2,FOS,JUN	0.00128303	1	6	Bone Marrow
Tight Junction Assembly (Claudins)	37	3	FOS,JUN,F11R	0.0184293	1	6	Bone Marrow
Tight Junction Assembly (JAMs)	32	3	JAM3,AMOTL2,CDH5	0.0065618	2	6	Bone Marrow
Tight Junction Regulation	5	3	SDC2,AMOTL2,CDH5	0.0117445	2	6	Bone Marrow
Tricarboxylic acid cycle	55	3	IDH3A,PCK2,PKLR	0.00972154	5	6	Bone Marrow
Double Strand DNA Homologous Repair	30	4	MCM2,UNG,MCM7,POLD1	0.0488782	5	6	Bone Marrow
Double Strand DNA Homologous Repair	30	4	RECQL4,RFC5,RFC2,RECQL	0.0289596	6	6	Bone Marrow
EphrinR -> actin signaling	15	4	ANK1,ODF2,ODF1,EPB49	0.0548782	12	6	Bone Marrow
Pterine biosynthesis	55	4	QDPR,RECQL,NUDT1,PCBD2	0.00394416	6	6	Bone Marrow
Pyrimidine metabolism	105	4	PNP,PKLR,POLR2B,POLD1	0.0234557	5	6	Bone Marrow
Respiratory chain and oxidative phosphorylation	25	4	UQCRC1,NDUFV1,Ndufs6,NDUFS6	0.00555242	5	6	Bone Marrow
Single-Strand Mismatch DNA Repair	19	4	RECQL4,RECQL,RFC5,RFC2	0.00784363	6	6	Bone Marrow
CHRAC Chromating Remodeling	16	5	SAP18,POLR2J,POLR2F,ING3,POLR3H	0.0349583	6	6	Bone Marrow
Double Strand DNA Homologous Repair	30	6	FAM175A,BRCA2,RBBP8,RAD51AP1,TOP2A,NBN	0.0398686	12	6	Bone Marrow
EphrinR -> actin signaling	15	6	SDC2,PLS3,FERMT2,LIMA1,TAGLN,STK17B	0.0326731	2	6	Bone Marrow
Histones Sumoylation	25	6	H2AFY,SMARCC1,RUVBL1,SAE1,NASP,NAP1L4	0.033769	11	6	Bone Marrow
mRNA Transcription and Processing	49	6	ING2,SAP18,POLR2J,POLR2F,ING3,PHF5A	0.0347643	6	6	Bone Marrow
Purine metabolism	149	6	PNP,IMPDH2,PKLR,POLR2B,POLD1,GMPS	0.00506527	5	6	Bone Marrow
Histone Acethylation	33	7	H2AFY,SMARCC1,TPR,NUP93,RUVBL1,NASP,NAP1L4	0.0390924	11	6	Bone Marrow
Histones Ubiquitylation	23	7	H2AFY,SMARCC1,UBE2E2,RUVBL1,SAE1,NASP,NAP1L4	0.0385372	11	6	Bone Marrow
Purine metabolism	149	7	NUDT2,NUDT5,POLR2J,POLR2F,POLR3H,Nt5dc2,NT5DC2	0.00165331	6	6	Bone Marrow
Pyrimidine metabolism	105	7	NUDT2,DTYMK,POLR2J,POLR2F,POLR3H,Nt5dc2,NT5DC2	0.00013507	6	6	Bone Marrow
Single-Strand Nucleotide Excision DNA Repair	26	7	PAPD7,GTF2H4,RFC1,LIG1,RPA3,RPA1,POLE	0.00167788	13	6	Bone Marrow
TRRAP/Tip60 Chromating Remodeling	35	7	RECQL4,SAP18,POLR2J,POLR2F,ING3,RFC2,RECQL	0.0125822	6	6	Bone Marrow
Ethanol-Induced Hepatotoxicity	53	8	UQCRC1,CYC1,NDUFV1,Ndufs6,ECI2,ACSL5,ATP5G2,NDUFS6	0.00898684	5	6	Bone Marrow
INO80 Chromating Remodeling	25	8	RECQL4,SAP18,POLR2J,POLR2F,ING3,RFC5,RFC2,RECQL	0.00549378	6	6	Bone Marrow
Insulin Action	50	8	SUCLG1,NUDT5,SORD,ECHS1,ALDH2,EIF3I,MRPL18,EEF1D	0.0484695	6	6	Bone Marrow
NURD Chromating Remodeling	31	8	HMGB3,CENPF,SMC2,SMC4,NCAPH,HDAC6,HP1BP3,SMARCAL1	0.0578481	12	6	Bone Marrow
Tight Junction Assembly (Occludin)	38	8	CPSF1,HNRNPL,SNRPA,SNRPD2,HNRNPA2B1,SNRPF,SNRPG,PRPF19	0.00671885	11	6	Bone Marrow
TRRAP/Tip60 Chromating Remodeling	35	8	RAD1,MSH2,ERCC4,RUVBL1,H2AFY,SMARCC1,NASP,NAP1L4	0.0429878	11	6	Bone Marrow
Unfolded Protein Response	36	8	MRPL9,EIF3F,MRPS30,RPL22L1,MRPL30,RPL21,RPL10A,TUFM	0.00270587	5	6	Bone Marrow
Actin Cytoskeleton Regulation	51	9	TWF1,RHOC,RHOB,DUSP3,MARCKS,PDLIM5,ANGPT2,ANGPTL4,CTGF	0.0421894	1	6	Bone Marrow
Ethanol-Induced Hepatotoxicity	53	9	ATP5J,NDUFB5,ETFB,ETFA,PPA1,NDUFAB1,ECHS1,ATP5G1,ALDH2	0.00215219	6	6	Bone Marrow
Ethanol-Induced Hepatotoxicity	53	9	NDUFS1,Ndufa9,ATP5C1,NDUFS4,DECR1,NDUFB10,NDUFS8,NDUFA9,ACAT1	0.00215219	11	6	Bone Marrow
Gap Junction Regulation	51	9	HCK,PRKAR1A,MAPK6,S1PR1,LPAR1,PENK,APLN,PDGFA,FGF7	0.0337852	2	6	Bone Marrow
Hedgehog Pathway	17	9	UNG,DKC1,ACD,TRAF7,BANF1,MCM2,MCM7,NASP,CHAF1B	0.01309	5	6	Bone Marrow
Histone Acethylation	33	9	HMGB3,CENPF,SMC2,SMC4,NCAPH,KPNA2,HDAC6,HP1BP3,SMARCAL1	0.0342515	12	6	Bone Marrow
Histone and DNA Methylation	37	9	CENPF,SMC2,SMC4,NCAPH,HMGB3,TOP2A,HDAC6,HP1BP3,SMARCAL1	0.049636	12	6	Bone Marrow
Histone Phosphorylation	35	9	CDK1,AURKA,RAD51AP1,AURKB,TOP2A,NBN,SMC2,SMC4,NCAPH	0.00612449	12	6	Bone Marrow
Hypoxia-Induced Mitochondrial Damage	39	9	PKLR,UQCRC1,CYC1,NDUFV1,Ndufs6,ATP5G2,NDUFS6,IDH3A,PCK2	0.00779596	5	6	Bone Marrow
Hypoxia-Induced Mitochondrial Damage	39	9	NDUFS1,Ndufa9,ATP5C1,NDUFS4,NDUFB10,NDUFS8,NDUFA9,IDH2,MDH1	0.00779596	11	6	Bone Marrow
INO80 Chromating Remodeling	25	9	UNG,PCGF1,POLD1,BANF1,POLR2B,MCM2,MCM7,NASP,CHAF1B	0.00452054	5	6	Bone Marrow
INO80 Chromating Remodeling	25	9	RAD1,MSH2,ERCC4,RUVBL1,H2AFY,SMARCC1,MCM6,NASP,NAP1L4	0.0270122	11	6	Bone Marrow
Melanogenesis	50	9	CYP1B1,PRKAR1A,MAPK6,S1PR1,LPAR1,PENK,APLN,PDGFA,FGF7	0.044277	2	6	Bone Marrow
RNA Gene Silencing	23	9	NUP155,NUP160,NUP107,NUP210,NUP205,Nup43,EXOSC8,DROSHA,NUP43	0.0171025	13	6	Bone Marrow
Actin Cytoskeleton Regulation	51	10	SDC2,HCK,MAPK6,PLS3,FERMT2,LIMA1,TAGLN,STK17B,PDGFA,FGF7	0.00355004	2	6	Bone Marrow
Hedgehog Pathway	17	10	RAD1,MSH2,ERCC4,PRPF19,RUVBL1,H2AFY,SMARCC1,MCM6,NASP,NAP1L4	0.00410561	11	6	Bone Marrow
Adherens Junction Regulation	41	11	BAMBI,RHOC,RHOB,TGFB2,FST,PVR,ZNF823,PVRL2,ANGPT2,ANGPTL4,CTGF	0.0308908	1	6	Bone Marrow
Hypoxia-Induced Mitochondrial Damage	39	11	ATP5J,NDUFB5,NUDT5,SORD,ETFB,ETFA,PPA1,NDUFAB1,ATP5G1,SUCLG1,ALDH2	0.000394276	6	6	Bone Marrow
Purine metabolism	149	12	PFAS,GUK1,Pola1,RRM1,POLA1,POLE2,POLE3,POLE,NT5C3L,PAPD7,POLR1A,Rrm1	0.00291472	13	6	Bone Marrow
Insulin Action	50	13	IDH3A,PCK2,PKLR,ECI2,ACSL5,MRPL9,EIF3F,MRPS30,RPL22L1,MRPL30,RPL21,RPL10A,TUFM	0.00254129	5	6	Bone Marrow
Dexamethasone-Induced Neurotoxicity	24	14	KIF20B,LRP5,RACGAP1,TUBB4,TUBE1,TUBB,TUBB2A,CKAP5,ATG4D,MAST2,HDAC6,KIF11,SPAG5,KIF4A	1.35302e-09	12	6	Bone Marrow
Pyrimidine metabolism	105	15	DUT,Tk1,TK1,Dut,DTYMK,Pola1,RRM1,POLA1,POLE2,POLE3,POLE,NT5C3L,PAPD7,POLR1A,Rrm1	4.0213e-07	13	6	Bone Marrow
Histones Sumoylation	25	17	HIRIP3,PBRM1,SUPT16H,H2AFV,SUV39H1,RANGAP1,RCC1,CBX2,POLE3,ACTL6A,ASF1A,DNMT1,SSRP1,ATRX,SUV39H2,HELLS,HAT1	0.00788466	13	6	Bone Marrow
SWI/SNF BRG1/BAF Chromating Remodeling	25	17	POLE3,DNMT1,H2afv,SSRP1,HIRIP3,PBRM1,SUPT16H,H2AFV,SUV39H1,RCC1,CBX2,ACTL6A,ASF1A,ATRX,SUV39H2,HELLS,HAT1	0.0256152	13	6	Bone Marrow
Cell Cycle Regulation	135	18	APITD1,POLR2J,POLR2F,RFC5,RFC2,POLR3H,EIF3I,MRPL18,RECQL,EEF1D,RECQL4,LMNB2,PDCD7,DDX19B,PHF5A,RALY,SAP18,ING3	0.00203307	6	6	Bone Marrow
NURD Chromating Remodeling	31	19	POLE3,DNMT1,H2afv,NCAPD2,PAPD7,SSRP1,HIRIP3,PBRM1,SUPT16H,H2AFV,SUV39H1,RCC1,CBX2,ACTL6A,ASF1A,ATRX,SUV39H2,HELLS,HAT1	0.0133559	13	6	Bone Marrow
Double Strand DNA Non-Homologous Repair	32	20	RAD54L,PARP1,POLE2,TOPBP1,FEN1,POLE3,LIG1,FANCD2,MSH6,RPA3,DDB2,RPA1,RAD51C,XRCC2,PARP2,OGG1,XRCC6,RAD50,RAD21,RAD18	4.53964e-08	13	6	Bone Marrow
ROS in Neutrophil-Mediated Cell Damage	64	20	RAD54L,PARP1,TOPBP1,POLE3,FANCD2,MSH6,DDB2,RAD51C,XRCC2,PARP2,OGG1,XRCC6,RAD50,RAD21,POLE2,FEN1,LIG1,RPA3,RPA1,RAD18	0.00134019	13	6	Bone Marrow
Cell Cycle Regulation	135	21	DKC1,ELP3,TARBP2,POLR2B,MCM2,MCM7,POLR3C,MRPL9,EIF3F,MRPS30,RPL22L1,MRPL30,RPL21,RPL10A,TUFM,UNG,SRSF4,LSM7,BANF1,NASP,CHAF1B	0.0111704	5	6	Bone Marrow
Direct DNA Repair	19	21	RAD54L,PARP1,POLE2,TOPBP1,FEN1,POLE3,LIG1,FANCD2,MSH6,RPA3,DDB2,RPA1,RAD51C,XRCC2,PARP2,OGG1,XRCC6,RAD50,DNMT1,RAD21,RAD18	3.0123e-09	13	6	Bone Marrow
Single-Strand Base Excision DNA Repair	20	21	RAD54L,PARP1,POLE2,TOPBP1,FEN1,POLE3,LIG1,FANCD2,MSH6,RPA3,DDB2,RPA1,RAD51C,XRCC2,PARP2,POLE,OGG1,XRCC6,RAD50,RAD21,RAD18	7.54126e-10	13	6	Bone Marrow
Guanylate Cyclase Pathway	36	25	LMNB1,KIF20B,SLC20A1,TTBK2,EPB49,KIF11,SPAG5,KIF4A,ANK1,ODF2,ODF1,CENPF,TUBB2A,AP2A2,HMGB3,RACGAP1,TUBB4,TUBE1,TUBB,CKAP5,ATG4D,MAST2,HDAC6,HP1BP3,SMARCAL1	0.00160261	12	6	Bone Marrow
Single-Strand Mismatch DNA Repair	19	25	RAD54L,PARP1,RFC1,POLE2,POLD3,TOPBP1,FEN1,POLE3,LIG1,FANCD2,MSH6,RPA3,DDB2,RPA1,RAD51C,XRCC2,PARP2,POLE,OGG1,RFC3,RFC4,XRCC6,RAD50,RAD21,RAD18	6.022e-13	13	6	Bone Marrow
Apoptosis Regulation	69	26	RAD54L,PARP1,TOPBP1,POLE3,FANCD2,MSH6,DDB2,TNFRSF14,RAD51C,XRCC2,IKBKB,PARP2,OGG1,XRCC6,RAD50,BIRC5,RAD21,PRKACA,PRKAR2A,POLE2,FEN1,LIG1,RPA3,RPA1,TRPC2,RAD18	0.00998938	13	6	Bone Marrow
Histone Acethylation	33	26	RANGAP1,NUP155,NUP160,NUP107,NUP210,NUP205,POLE3,DNMT1,CSE1L,NCAPD2,PAPD7,KPNA3,SSRP1,HIRIP3,PBRM1,SUPT16H,H2AFV,SUV39H1,RCC1,CBX2,ACTL6A,ASF1A,ATRX,SUV39H2,HELLS,HAT1	8.34787e-05	13	6	Bone Marrow
Histone Phosphorylation	35	27	VRK1,CDK2,RAD54L,H2AFV,PARP1,POLE2,TOPBP1,FEN1,POLE3,LIG1,FANCD2,MSH6,RPA3,SMC1A,DDB2,RPA1,RAD51C,XRCC2,PARP2,OGG1,XRCC6,RAD50,NCAPD2,PAPD7,RAD21,SMC3,RAD18	1.13408e-07	13	6	Bone Marrow
DNA Replication	29	28	WDHD1,CDK2,POLA1,MCM4,RFC1,POLE2,POLD3,CDC45,MCM5,FEN1,LIG1,ACTL6A,RPA3,RNASEH2A,ASF1A,CDT1,RPA1,PRIM2,POLE,RFC3,RFC4,POLA2,DNMT1,ERH,GINS4,GINS1,GMNN,GINS3	5.86453e-15	13	6	Bone Marrow
Cell Cycle Regulation	135	29	CENPP,EXOSC5,RUVBL1,MCM6,MAD1L1,MRPS15,MRPL23,MRPL48,TBCD,TPR,NUP93,RAD1,MSH2,ERCC4,PRPF19,CPSF1,HNRNPL,SNRPA,SNRPD2,HNRNPA2B1,SNRPF,SNRPG,NHP2,FBL,FARS2,H2AFY,SMARCC1,NASP,NAP1L4	4.05119e-07	11	6	Bone Marrow
Cell cycle	140	31	CHEK2,CDC25A,CDKN2C,CCNB2,CCNB1,CENPL,CDCA8,MAD2L1,KIF2C,CENPE,KIF22,AURKB,BUB1B,INCENP,NUF2,CENPF,SMC2,SMC4,NCAPH,CDCA3,MED30,CDK1,AURKA,PLK1,TOP2A,TACC3,ESPL1,CCNA2,HDAC6,TTK,FBXO5	1.80554e-13	12	6	Bone Marrow
Notch Pathway	40	31	PSMD5,LMNB1,UBE2T,MXD3,KIF20B,TTBK2,EPB49,DIAPH3,KIF11,SPAG5,KIF4A,TROAP,GUSB,ANK1,ODF2,ODF1,CENPF,CD82,NBN,TUBB2A,HMGB3,RACGAP1,TUBB4,TUBE1,TUBB,CKAP5,ATG4D,MAST2,HDAC6,HP1BP3,SMARCAL1	0.000211596	12	6	Bone Marrow
Histone and DNA Methylation	37	36	POLE3,DNMT1,H2afv,NCAPD2,PAPD7,UHRF1,SSRP1,HIRIP3,PBRM1,SUPT16H,H2AFV,SUV39H1,RCC1,CBX2,POLA1,MCM4,RFC1,POLE2,POLD3,MCM5,FEN1,LIG1,ACTL6A,RPA3,RNASEH2A,ASF1A,CDT1,RPA1,PRIM2,RFC3,RFC4,POLA2,ATRX,SUV39H2,HELLS,HAT1	2.65983e-09	13	6	Bone Marrow
TRRAP/Tip60 Chromating Remodeling	35	36	RAD54L,PARP1,TOPBP1,POLE3,FANCD2,MSH6,DDB2,RAD51C,XRCC2,PARP2,OGG1,XRCC6,RAD50,DNMT1,H2afv,RAD21,SSRP1,HIRIP3,PBRM1,SUPT16H,H2AFV,SUV39H1,RCC1,CBX2,POLE2,FEN1,LIG1,ACTL6A,RPA3,ASF1A,RPA1,RAD18,ATRX,SUV39H2,HELLS,HAT1	1.62655e-07	13	6	Bone Marrow
Double Strand DNA Homologous Repair	30	42	MDC1,RAD54L,Pola1,RAD51,POLA1,MCM4,PARP1,RFC1,POLE2,POLD3,MCM5,TOPBP1,FEN1,POLE3,LIG1,ACTL6A,FANCD2,MSH6,RPA3,SMC1A,RNASEH2A,ASF1A,DDB2,CDT1,RPA1,PRIM2,RAD51C,XRCC2,PARP2,POLE,OGG1,RFC3,RFC4,POLA2,XRCC6,RAD50,DNMT1,PAPD7,RAD21,RAD18,ATRX,BARD1	3.34625e-24	13	6	Bone Marrow
Cell Cycle Regulation	135	49	LRP5,CENPL,CDCA8,MAD2L1,KIF2C,CENPE,KIF22,AURKB,BUB1B,INCENP,NUF2,CENPF,NBN,MED30,CDK1,TOP2A,TACC3,ESPL1,CCNA2,BRCA2,CHEK2,CDC25A,CDKN2C,CCNB2,CCNB1,RAD51AP1,KPNA2,LMNB1,KIF20B,TTBK2,NAA38,TTK,FBXO5,KIF11,SPAG5,KIF4A,KIF23,TUBB2A,HMGB3,RACGAP1,TUBB4,TUBE1,TUBB,CKAP5,ATG4D,MAST2,HDAC6,HP1BP3,SMARCAL1	5.57144e-09	12	6	Bone Marrow
INO80 Chromating Remodeling	25	50	RAD54L,Pola1,PARP1,TOPBP1,POLE3,FANCD2,MSH6,DDB2,RAD51C,XRCC2,PARP2,OGG1,POLE,XRCC6,RAD50,DNMT1,H2afv,PAPD7,RAD21,SSRP1,HIRIP3,PBRM1,SUPT16H,H2AFV,SUV39H1,RCC1,CBX2,POLA1,MCM4,RFC1,POLE2,POLD3,MCM5,FEN1,LIG1,ACTL6A,RPA3,RNASEH2A,ASF1A,CDT1,RPA1,PRIM2,RFC3,RFC4,POLA2,RAD18,ATRX,SUV39H2,HELLS,HAT1	1.26299e-14	13	6	Bone Marrow
Cell cycle	140	52	CLSPN,CHEK1,CCNE1,CENPH,CDC45,CENPN,CENPI,CENPM,SMC1A,CENPT,XRCC6,BIRC5,KNTC1,DNMT1,E2F1,E2F8,H2afv,NCAPD2,PAPD7,RAD21,CHTF18,SMC3,PRKACA,PRKAR2A,GMNN,CEP57,CDK2,CTDP1,H2AFV,GTF2H4,TTF2,POLA1,MCM4,RFC1,POLE2,POLD3,MCM5,FEN1,LIG1,ACTL6A,RPA3,RNASEH2A,ASF1A,CDT1,RPA1,PRIM2,RFC3,RFC4,POLA2,ANAPC5,ANAPC1,FZR1	3.3392e-11	13	6	Bone Marrow
Hedgehog Pathway	17	54	RAD54L,PARP1,TOPBP1,POLE3,FANCD2,MSH6,DDB2,RAD51C,XRCC2,PARP2,OGG1,XRCC6,RAD50,DNMT1,TERF1,RAD21,FBXO3,SSRP1,PRKACA,PRKAR2A,CUL4A,BARD1,HIRIP3,PBRM1,SUPT16H,H2AFV,SUV39H1,RCC1,CBX2,POLA1,MCM4,RFC1,POLE2,POLD3,MCM5,FEN1,LIG1,ACTL6A,RPA3,RNASEH2A,ASF1A,CDT1,RPA1,PRIM2,RFC3,WNT2,RFC4,POLA2,ANAPC1,RAD18,ATRX,SUV39H2,HELLS,HAT1	1.69646e-16	13	6	Bone Marrow
Cell Cycle Regulation	135	103	E2F1,E2F8,SSRP1,RBL1,CAV1,CENPH,CENPN,CENPI,CENPM,SMC1A,TNFRSF14,CENPT,KNTC1,RAD21,CHTF18,SMC3,CEP57,CDK2,CTDP1,GTF2H4,TTF2,POLA1,MCM4,RFC1,POLE2,POLD3,MCM5,FEN1,LIG1,ACTL6A,RPA3,RNASEH2A,ASF1A,CDT1,RPA1,PRIM2,RFC3,WNT2,RFC4,POLA2,MRPL14,DARS2,MRPS36,PDGFA,RAD18,MRPS11,MRPL21,RAD51,RANGAP1,CHEK1,NUP155,NUP160,NUP107,NUP210,CCNE1,NUP205,PARP1,TOPBP1,POLE3,FANCD2,MSH6,DDB2,RAD51C,XRCC2,IKBKB,PARP2,…	3.25055e-14	13	6	Bone Marrow

## Sheet: greater than 2 entities short
Name	Total # of Entities in Pathway	Overlap	Overlapping Entities	p-value	EPIG Pattern
Cell Cycle Regulation	135	103	E2F1,E2F8,SSRP1,RBL1,CAV1,CENPH,CENPN,CENPI,CENPM,SMC1A,TNFRSF14,CENPT,KNTC1,RAD21,CHTF18,SMC3,CEP57,CDK2,CTDP1,GTF2H4,TTF2,POLA1,MCM4,RFC1,POLE2,POLD3,MCM5,FEN1,LIG1,ACTL6A,RPA3,RNASEH2A,ASF1A,CDT1,RPA1,PRIM2,RFC3,WNT2,RFC4,POLA2,MRPL14,DARS2,MRPS36,PDGFA,RAD18,MRPS11,MRPL21,RAD51,RANGAP1,CHEK1,NUP155,NUP160,NUP107,NUP210,CCNE1,NUP205,PARP1,TOPBP1,POLE3,FANCD2,MSH6,DDB2,RAD51C,XRCC2,IKBKB,PARP2,…	3.25055e-14	13
Hedgehog Pathway	17	54	RAD54L,PARP1,TOPBP1,POLE3,FANCD2,MSH6,DDB2,RAD51C,XRCC2,PARP2,OGG1,XRCC6,RAD50,DNMT1,TERF1,RAD21,FBXO3,SSRP1,PRKACA,PRKAR2A,CUL4A,BARD1,HIRIP3,PBRM1,SUPT16H,H2AFV,SUV39H1,RCC1,CBX2,POLA1,MCM4,RFC1,POLE2,POLD3,MCM5,FEN1,LIG1,ACTL6A,RPA3,RNASEH2A,ASF1A,CDT1,RPA1,PRIM2,RFC3,WNT2,RFC4,POLA2,ANAPC1,RAD18,ATRX,SUV39H2,HELLS,HAT1	1.69646e-16	13
Cell cycle	140	52	CLSPN,CHEK1,CCNE1,CENPH,CDC45,CENPN,CENPI,CENPM,SMC1A,CENPT,XRCC6,BIRC5,KNTC1,DNMT1,E2F1,E2F8,H2afv,NCAPD2,PAPD7,RAD21,CHTF18,SMC3,PRKACA,PRKAR2A,GMNN,CEP57,CDK2,CTDP1,H2AFV,GTF2H4,TTF2,POLA1,MCM4,RFC1,POLE2,POLD3,MCM5,FEN1,LIG1,ACTL6A,RPA3,RNASEH2A,ASF1A,CDT1,RPA1,PRIM2,RFC3,RFC4,POLA2,ANAPC5,ANAPC1,FZR1	3.3392e-11	13
INO80 Chromating Remodeling	25	50	RAD54L,Pola1,PARP1,TOPBP1,POLE3,FANCD2,MSH6,DDB2,RAD51C,XRCC2,PARP2,OGG1,POLE,XRCC6,RAD50,DNMT1,H2afv,PAPD7,RAD21,SSRP1,HIRIP3,PBRM1,SUPT16H,H2AFV,SUV39H1,RCC1,CBX2,POLA1,MCM4,RFC1,POLE2,POLD3,MCM5,FEN1,LIG1,ACTL6A,RPA3,RNASEH2A,ASF1A,CDT1,RPA1,PRIM2,RFC3,RFC4,POLA2,RAD18,ATRX,SUV39H2,HELLS,HAT1	1.26299e-14	13
Cell Cycle Regulation	135	49	LRP5,CENPL,CDCA8,MAD2L1,KIF2C,CENPE,KIF22,AURKB,BUB1B,INCENP,NUF2,CENPF,NBN,MED30,CDK1,TOP2A,TACC3,ESPL1,CCNA2,BRCA2,CHEK2,CDC25A,CDKN2C,CCNB2,CCNB1,RAD51AP1,KPNA2,LMNB1,KIF20B,TTBK2,NAA38,TTK,FBXO5,KIF11,SPAG5,KIF4A,KIF23,TUBB2A,HMGB3,RACGAP1,TUBB4,TUBE1,TUBB,CKAP5,ATG4D,MAST2,HDAC6,HP1BP3,SMARCAL1	5.57144e-09	12
Double Strand DNA Homologous Repair	30	42	MDC1,RAD54L,Pola1,RAD51,POLA1,MCM4,PARP1,RFC1,POLE2,POLD3,MCM5,TOPBP1,FEN1,POLE3,LIG1,ACTL6A,FANCD2,MSH6,RPA3,SMC1A,RNASEH2A,ASF1A,DDB2,CDT1,RPA1,PRIM2,RAD51C,XRCC2,PARP2,POLE,OGG1,RFC3,RFC4,POLA2,XRCC6,RAD50,DNMT1,PAPD7,RAD21,RAD18,ATRX,BARD1	3.34625e-24	13
Histone and DNA Methylation	37	36	POLE3,DNMT1,H2afv,NCAPD2,PAPD7,UHRF1,SSRP1,HIRIP3,PBRM1,SUPT16H,H2AFV,SUV39H1,RCC1,CBX2,POLA1,MCM4,RFC1,POLE2,POLD3,MCM5,FEN1,LIG1,ACTL6A,RPA3,RNASEH2A,ASF1A,CDT1,RPA1,PRIM2,RFC3,RFC4,POLA2,ATRX,SUV39H2,HELLS,HAT1	2.65983e-09	13
TRRAP/Tip60 Chromating Remodeling	35	36	RAD54L,PARP1,TOPBP1,POLE3,FANCD2,MSH6,DDB2,RAD51C,XRCC2,PARP2,OGG1,XRCC6,RAD50,DNMT1,H2afv,RAD21,SSRP1,HIRIP3,PBRM1,SUPT16H,H2AFV,SUV39H1,RCC1,CBX2,POLE2,FEN1,LIG1,ACTL6A,RPA3,ASF1A,RPA1,RAD18,ATRX,SUV39H2,HELLS,HAT1	1.62655e-07	13
Cell cycle	140	31	CHEK2,CDC25A,CDKN2C,CCNB2,CCNB1,CENPL,CDCA8,MAD2L1,KIF2C,CENPE,KIF22,AURKB,BUB1B,INCENP,NUF2,CENPF,SMC2,SMC4,NCAPH,CDCA3,MED30,CDK1,AURKA,PLK1,TOP2A,TACC3,ESPL1,CCNA2,HDAC6,TTK,FBXO5	1.80554e-13	12
Notch Pathway	40	31	PSMD5,LMNB1,UBE2T,MXD3,KIF20B,TTBK2,EPB49,DIAPH3,KIF11,SPAG5,KIF4A,TROAP,GUSB,ANK1,ODF2,ODF1,CENPF,CD82,NBN,TUBB2A,HMGB3,RACGAP1,TUBB4,TUBE1,TUBB,CKAP5,ATG4D,MAST2,HDAC6,HP1BP3,SMARCAL1	0.000211596	12
Cell Cycle Regulation	135	29	CENPP,EXOSC5,RUVBL1,MCM6,MAD1L1,MRPS15,MRPL23,MRPL48,TBCD,TPR,NUP93,RAD1,MSH2,ERCC4,PRPF19,CPSF1,HNRNPL,SNRPA,SNRPD2,HNRNPA2B1,SNRPF,SNRPG,NHP2,FBL,FARS2,H2AFY,SMARCC1,NASP,NAP1L4	4.05119e-07	11
DNA Replication	29	28	WDHD1,CDK2,POLA1,MCM4,RFC1,POLE2,POLD3,CDC45,MCM5,FEN1,LIG1,ACTL6A,RPA3,RNASEH2A,ASF1A,CDT1,RPA1,PRIM2,POLE,RFC3,RFC4,POLA2,DNMT1,ERH,GINS4,GINS1,GMNN,GINS3	5.86453e-15	13
Histone Phosphorylation	35	27	VRK1,CDK2,RAD54L,H2AFV,PARP1,POLE2,TOPBP1,FEN1,POLE3,LIG1,FANCD2,MSH6,RPA3,SMC1A,DDB2,RPA1,RAD51C,XRCC2,PARP2,OGG1,XRCC6,RAD50,NCAPD2,PAPD7,RAD21,SMC3,RAD18	1.13408e-07	13
Apoptosis Regulation	69	26	RAD54L,PARP1,TOPBP1,POLE3,FANCD2,MSH6,DDB2,TNFRSF14,RAD51C,XRCC2,IKBKB,PARP2,OGG1,XRCC6,RAD50,BIRC5,RAD21,PRKACA,PRKAR2A,POLE2,FEN1,LIG1,RPA3,RPA1,TRPC2,RAD18	0.00998938	13
Histone Acethylation	33	26	RANGAP1,NUP155,NUP160,NUP107,NUP210,NUP205,POLE3,DNMT1,CSE1L,NCAPD2,PAPD7,KPNA3,SSRP1,HIRIP3,PBRM1,SUPT16H,H2AFV,SUV39H1,RCC1,CBX2,ACTL6A,ASF1A,ATRX,SUV39H2,HELLS,HAT1	8.34787e-05	13
Guanylate Cyclase Pathway	36	25	LMNB1,KIF20B,SLC20A1,TTBK2,EPB49,KIF11,SPAG5,KIF4A,ANK1,ODF2,ODF1,CENPF,TUBB2A,AP2A2,HMGB3,RACGAP1,TUBB4,TUBE1,TUBB,CKAP5,ATG4D,MAST2,HDAC6,HP1BP3,SMARCAL1	0.00160261	12
Single-Strand Mismatch DNA Repair	19	25	RAD54L,PARP1,RFC1,POLE2,POLD3,TOPBP1,FEN1,POLE3,LIG1,FANCD2,MSH6,RPA3,DDB2,RPA1,RAD51C,XRCC2,PARP2,POLE,OGG1,RFC3,RFC4,XRCC6,RAD50,RAD21,RAD18	6.022e-13	13
Cell Cycle Regulation	135	21	DKC1,ELP3,TARBP2,POLR2B,MCM2,MCM7,POLR3C,MRPL9,EIF3F,MRPS30,RPL22L1,MRPL30,RPL21,RPL10A,TUFM,UNG,SRSF4,LSM7,BANF1,NASP,CHAF1B	0.0111704	5
Direct DNA Repair	19	21	RAD54L,PARP1,POLE2,TOPBP1,FEN1,POLE3,LIG1,FANCD2,MSH6,RPA3,DDB2,RPA1,RAD51C,XRCC2,PARP2,OGG1,XRCC6,RAD50,DNMT1,RAD21,RAD18	3.0123e-09	13
Single-Strand Base Excision DNA Repair	20	21	RAD54L,PARP1,POLE2,TOPBP1,FEN1,POLE3,LIG1,FANCD2,MSH6,RPA3,DDB2,RPA1,RAD51C,XRCC2,PARP2,POLE,OGG1,XRCC6,RAD50,RAD21,RAD18	7.54126e-10	13
Double Strand DNA Non-Homologous Repair	32	20	RAD54L,PARP1,POLE2,TOPBP1,FEN1,POLE3,LIG1,FANCD2,MSH6,RPA3,DDB2,RPA1,RAD51C,XRCC2,PARP2,OGG1,XRCC6,RAD50,RAD21,RAD18	4.53964e-08	13
ROS in Neutrophil-Mediated Cell Damage	64	20	RAD54L,PARP1,TOPBP1,POLE3,FANCD2,MSH6,DDB2,RAD51C,XRCC2,PARP2,OGG1,XRCC6,RAD50,RAD21,POLE2,FEN1,LIG1,RPA3,RPA1,RAD18	0.00134019	13
NURD Chromatin Remodeling	31	19	POLE3,DNMT1,H2afv,NCAPD2,PAPD7,SSRP1,HIRIP3,PBRM1,SUPT16H,H2AFV,SUV39H1,RCC1,CBX2,ACTL6A,ASF1A,ATRX,SUV39H2,HELLS,HAT1	0.0133559	13
Cell Cycle Regulation	135	18	APITD1,POLR2J,POLR2F,RFC5,RFC2,POLR3H,EIF3I,MRPL18,RECQL,EEF1D,RECQL4,LMNB2,PDCD7,DDX19B,PHF5A,RALY,SAP18,ING3	0.00203307	6
Histones Sumoylation	25	17	HIRIP3,PBRM1,SUPT16H,H2AFV,SUV39H1,RANGAP1,RCC1,CBX2,POLE3,ACTL6A,ASF1A,DNMT1,SSRP1,ATRX,SUV39H2,HELLS,HAT1	0.00788466	13
SWI/SNF BRG1/BAF Chromatin Remodeling	25	17	POLE3,DNMT1,H2afv,SSRP1,HIRIP3,PBRM1,SUPT16H,H2AFV,SUV39H1,RCC1,CBX2,ACTL6A,ASF1A,ATRX,SUV39H2,HELLS,HAT1	0.0256152	13
Pyrimidine metabolism	105	15	DUT,Tk1,TK1,Dut,DTYMK,Pola1,RRM1,POLA1,POLE2,POLE3,POLE,NT5C3L,PAPD7,POLR1A,Rrm1	4.0213e-07	13
Dexamethasone-Induced Neurotoxicity	24	14	KIF20B,LRP5,RACGAP1,TUBB4,TUBE1,TUBB,TUBB2A,CKAP5,ATG4D,MAST2,HDAC6,KIF11,SPAG5,KIF4A	1.35302e-09	12
Insulin Action	50	13	IDH3A,PCK2,PKLR,ECI2,ACSL5,MRPL9,EIF3F,MRPS30,RPL22L1,MRPL30,RPL21,RPL10A,TUFM	0.00254129	5
Purine metabolism	149	12	PFAS,GUK1,Pola1,RRM1,POLA1,POLE2,POLE3,POLE,NT5C3L,PAPD7,POLR1A,Rrm1	0.00291472	13
Adherens Junction Regulation	41	11	BAMBI,RHOC,RHOB,TGFB2,FST,PVR,ZNF823,PVRL2,ANGPT2,ANGPTL4,CTGF	0.0308908	1
Hypoxia-Induced Mitochondrial Damage	39	11	ATP5J,NDUFB5,NUDT5,SORD,ETFB,ETFA,PPA1,NDUFAB1,ATP5G1,SUCLG1,ALDH2	0.000394276	6
Actin Cytoskeleton Regulation	51	10	SDC2,HCK,MAPK6,PLS3,FERMT2,LIMA1,TAGLN,STK17B,PDGFA,FGF7	0.00355004	2
Hedgehog Pathway	17	10	RAD1,MSH2,ERCC4,PRPF19,RUVBL1,H2AFY,SMARCC1,MCM6,NASP,NAP1L4	0.00410561	11
Actin Cytoskeleton Regulation	51	9	TWF1,RHOC,RHOB,DUSP3,MARCKS,PDLIM5,ANGPT2,ANGPTL4,CTGF	0.0421894	1
Ethanol-Induced Hepatotoxicity	53	9	ATP5J,NDUFB5,ETFB,ETFA,PPA1,NDUFAB1,ECHS1,ATP5G1,ALDH2	0.00215219	6
Ethanol-Induced Hepatotoxicity	53	9	NDUFS1,Ndufa9,ATP5C1,NDUFS4,DECR1,NDUFB10,NDUFS8,NDUFA9,ACAT1	0.00215219	11
Gap Junction Regulation	51	9	HCK,PRKAR1A,MAPK6,S1PR1,LPAR1,PENK,APLN,PDGFA,FGF7	0.0337852	2
Hedgehog Pathway	17	9	UNG,DKC1,ACD,TRAF7,BANF1,MCM2,MCM7,NASP,CHAF1B	0.01309	5
Histone Acethylation	33	9	HMGB3,CENPF,SMC2,SMC4,NCAPH,KPNA2,HDAC6,HP1BP3,SMARCAL1	0.0342515	12
Histone and DNA Methylation	37	9	CENPF,SMC2,SMC4,NCAPH,HMGB3,TOP2A,HDAC6,HP1BP3,SMARCAL1	0.049636	12
Histone Phosphorylation	35	9	CDK1,AURKA,RAD51AP1,AURKB,TOP2A,NBN,SMC2,SMC4,NCAPH	0.00612449	12
Hypoxia-Induced Mitochondrial Damage	39	9	PKLR,UQCRC1,CYC1,NDUFV1,Ndufs6,ATP5G2,NDUFS6,IDH3A,PCK2	0.00779596	5
Hypoxia-Induced Mitochondrial Damage	39	9	NDUFS1,Ndufa9,ATP5C1,NDUFS4,NDUFB10,NDUFS8,NDUFA9,IDH2,MDH1	0.00779596	11
INO80 Chromating Remodeling	25	9	UNG,PCGF1,POLD1,BANF1,POLR2B,MCM2,MCM7,NASP,CHAF1B	0.00452054	5
INO80 Chromating Remodeling	25	9	RAD1,MSH2,ERCC4,RUVBL1,H2AFY,SMARCC1,MCM6,NASP,NAP1L4	0.0270122	11
Melanogenesis	50	9	CYP1B1,PRKAR1A,MAPK6,S1PR1,LPAR1,PENK,APLN,PDGFA,FGF7	0.044277	2
RNA Gene Silencing	23	9	NUP155,NUP160,NUP107,NUP210,NUP205,Nup43,EXOSC8,DROSHA,NUP43	0.0171025	13
Ethanol-Induced Hepatotoxicity	53	8	UQCRC1,CYC1,NDUFV1,Ndufs6,ECI2,ACSL5,ATP5G2,NDUFS6	0.00898684	5
INO80 Chromating Remodeling	25	8	RECQL4,SAP18,POLR2J,POLR2F,ING3,RFC5,RFC2,RECQL	0.00549378	6
Insulin Action	50	8	SUCLG1,NUDT5,SORD,ECHS1,ALDH2,EIF3I,MRPL18,EEF1D	0.0484695	6
NURD Chromating Remodeling	31	8	HMGB3,CENPF,SMC2,SMC4,NCAPH,HDAC6,HP1BP3,SMARCAL1	0.0578481	12
Tight Junction Assembly (Occludin)	38	8	CPSF1,HNRNPL,SNRPA,SNRPD2,HNRNPA2B1,SNRPF,SNRPG,PRPF19	0.00671885	11
TRRAP/Tip60 Chromatin Remodeling	35	8	RAD1,MSH2,ERCC4,RUVBL1,H2AFY,SMARCC1,NASP,NAP1L4	0.0429878	11
Unfolded Protein Response	36	8	MRPL9,EIF3F,MRPS30,RPL22L1,MRPL30,RPL21,RPL10A,TUFM	0.00270587	5
Histone Acethylation	33	7	H2AFY,SMARCC1,TPR,NUP93,RUVBL1,NASP,NAP1L4	0.0390924	11
Histones Ubiquitylation	23	7	H2AFY,SMARCC1,UBE2E2,RUVBL1,SAE1,NASP,NAP1L4	0.0385372	11
Purine metabolism	149	7	NUDT2,NUDT5,POLR2J,POLR2F,POLR3H,Nt5dc2,NT5DC2	0.00165331	6
Pyrimidine metabolism	105	7	NUDT2,DTYMK,POLR2J,POLR2F,POLR3H,Nt5dc2,NT5DC2	0.00013507	6
Single-Strand Nucleotide Excision DNA Repair	26	7	PAPD7,GTF2H4,RFC1,LIG1,RPA3,RPA1,POLE	0.00167788	13
TRRAP/Tip60 Chromating Remodeling	35	7	RECQL4,SAP18,POLR2J,POLR2F,ING3,RFC2,RECQL	0.0125822	6
Double Strand DNA Homologous Repair	30	6	FAM175A,BRCA2,RBBP8,RAD51AP1,TOP2A,NBN	0.0398686	12
EphrinR -> actin signaling	15	6	SDC2,PLS3,FERMT2,LIMA1,TAGLN,STK17B	0.0326731	2
Histones Sumoylation	25	6	H2AFY,SMARCC1,RUVBL1,SAE1,NASP,NAP1L4	0.033769	11
mRNA Transcription and Processing	49	6	ING2,SAP18,POLR2J,POLR2F,ING3,PHF5A	0.0347643	6
Purine metabolism	149	6	PNP,IMPDH2,PKLR,POLR2B,POLD1,GMPS	0.00506527	5
CHRAC Chromating Remodeling	16	5	SAP18,POLR2J,POLR2F,ING3,POLR3H	0.0349583	6
Double Strand DNA Homologous Repair	30	4	MCM2,UNG,MCM7,POLD1	0.0488782	5
Double Strand DNA Homologous Repair	30	4	RECQL4,RFC5,RFC2,RECQL	0.0289596	6
EphrinR -> actin signaling	15	4	ANK1,ODF2,ODF1,EPB49	0.0548782	12
Pterine biosynthesis	55	4	QDPR,RECQL,NUDT1,PCBD2	0.00394416	6
Pyrimidine metabolism	105	4	PNP,PKLR,POLR2B,POLD1	0.0234557	5
Respiratory chain and oxidative phosphorylation	25	4	UQCRC1,NDUFV1,Ndufs6,NDUFS6	0.00555242	5
Single-Strand Mismatch DNA Repair	19	4	RECQL4,RECQL,RFC5,RFC2	0.00784363	6
Adherens Junction Assembly (Cadherins)	39	3	CDH2,FAT1,CDH5	0.00893996	2
Adherens Junction Assembly (Nectin)	33	3	PVR,PVRL2,F11R	0.00871293	1
Branched chain amino acids metabolism	99	3	ALDH2,ECHS1,MCCC1	0.0473375	6
CCR1 -> STAT signaling	15	3	CCL7,CCL13,CCL4	0.00105204	1
CCR2/5 -> STAT signaling	20	3	CCL7,CCL13,CCL4	0.00251806	1
CCR5 -> TP53 signaling	17	3	CCL7,CCL13,CCL4	0.00154378	1
Cyclosporine-Induced Nephrotoxicity	47	3	FOS,JUN,SOD2	0.0505632	1
Direct DNA Repair	19	3	RECQL4,RECQL,RFC2	0.0494191	6
DNA Replication	29	3	RFC5,RFC2,CKS1B	0.0542854	6
Double Strand DNA Non-Homologous Repair	32	3	RECQL4,RECQL,RFC2	0.0562958	6
Fatty acid oxidation	73	3	ECI2,ACSL5,MECR	0.0213188	5
Glutathione metabolism	94	3	Gstm3,TXNRD1,GSTM4	0.00391368	1
Heme biosynthesis	54	3	ALAD,HMBS,CPOX	0.00263353	12
ICAM1 -> AP-1/CREB/ELK-SRF signaling	29	3	FOS,JUN,ICAM1	0.040153	1
Malonate, propanoate and beta-alanine metabolism	99	3	SUCLG1,ALDH2,ECHS1	0.0454402	6
Nicotinate and nicotinamide metabolism	54	3	NAPRT1,Nt5dc2,NT5DC2	0.0154974	6
ProstaglandinFR -> ATF1/ELK-SRF/CREB signaling	28	3	EGR1,FOS,JUN	0.0382701	1
RNA Gene Silencing	23	3	EXOSC7,TARBP2,POLR2B	0.0499471	5
RNA Gene Silencing	23	3	POLR2J,POLR2F,NUP37	0.0330608	6
Single-Strand Base Excision DNA Repair	20	3	RECQL4,RECQL,RFC2	0.0412445	6
TGFBR -> AP-1 signaling	16	3	TGFB2,FOS,JUN	0.00128303	1
Tight Junction Assembly (Claudins)	37	3	FOS,JUN,F11R	0.0184293	1
Tight Junction Assembly (JAMs)	32	3	JAM3,AMOTL2,CDH5	0.0065618	2
Tight Junction Regulation	5	3	SDC2,AMOTL2,CDH5	0.0117445	2
Tricarboxylic acid cycle	55	3	IDH3A,PCK2,PKLR	0.00972154	5

## Sheet: one entity
Name	# of Entities	Overlap	Overlapping Entities	p-value	EPIG Pattern	Time	Tissue
EGFR/ERBB2 -> HIF1A signaling	39	1	MTOR	0.0589185	11	6	Bone Marrow
ErythropoietinR -> STAT signaling	7	1	EPOR	0.049871	12	6	Bone Marrow
ICAM2 -> CTNNB/FOXO/STAT3 signaling	13	1	MTOR	0.0258273	11	6	Bone Marrow

## Sheet: two entities
Name	# of Entities	Overlap	Overlapping Entities	p-value	EPIG Pattern	Time	Tissue
Actin Cytoskeleton Assembly	31	2	RHOC,RHOB	0.0219465	1	6	Bone Marrow
ActivinR/BMPR -> SMAD1/5/9 signaling	27	2	BMP4,BMP2	0.0403343	2	6	Bone Marrow
AdenosineR -> AP-1 signaling	19	2	FOS,JUN	0.0490947	1	6	Bone Marrow
Adherens Junction Assembly (Nectin)	33	2	AMOTL2,CDH5	0.0467381	2	6	Bone Marrow
Coagulation Cascade	37	2	PROS1,FGL2	0.00884027	2	6	Bone Marrow
DDR1 -> NF-kB signaling	14	2	DDR1,IKBKB	0.017844	13	6	Bone Marrow
EctodysplasinR -> AP-1 signaling	19	2	FOS,JUN	0.0294608	1	6	Bone Marrow
Fatty acid biosynthesis	65	2	AASDH,LIAS	0.0433109	11	6	Bone Marrow
Folate biosynthesis	63	2	Fpgs,FPGS	0.00720824	2	6	Bone Marrow
Glut/Gln/Pro metabolsm	80	2	PRODH2,PRODH	0.0194801	1	6	Bone Marrow
Glut/Gln/Pro metabolsm	80	2	Aldh4a1,ALDH4A1	0.0567864	12	6	Bone Marrow
IL1R -> STAT3 signaling	13	2	IL1B,IL1A	0.0141499	1	6	Bone Marrow
Metabolism of estrogens and androgens	102	2	HSD11B1,CYP1B1	0.0591305	2	6	Bone Marrow
Mitochondrial Protein Transport	25	2	PPIC,FKBP9	0.0525767	2	6	Bone Marrow
Nicotinate and nicotinamide metabolism	54	2	NT5C2,FN3K	0.0408407	12	6	Bone Marrow
Single-Strand Nucleotide Excision DNA Repair	26	2	POLR2J,POLR2F	0.0396149	6	6	Bone Marrow
SomatostatinR -> ATF1/TP53 signaling	8	2	PRKACA,PRKAR2A	0.0245695	13	6	Bone Marrow
Telomere Maintenance	27	2	DKC1,ACD	0.0590177	5	6	Bone Marrow
Tricarboxylic acid cycle	55	2	IDH2,MDH1	0.0402829	11	6	Bone Marrow
