# Supplementary material for: Toxicogenomics profiling of bone marrow from rats treated with topotecan in combination with oxaliplatin: a mechanistic strategy to inform combination toxicity
Source: Front Genet. 2015 Feb 12;6:14. doi: 10.3389/fgene.2015.00014 (PMC4325931; doi:10.3389/fgene.2015.00014)
Supplement: Supplementary file 1 [file Presentation1.ZIP › Supplementary Material/Supplementary_Table_4.XLS]

## Sheet: Sheet1
Name	Total # of Entities in Pathway	Overlap	Overlapping Entities	p-value	EPIG Pattern
Notch Pathway	40	70	JDP2,JUNB,LPL,BHLHE41,HEY1,HEY2,HES1,ATOH8,STAB1,OSBPL5,APOE,FABP4,SDC2,ENG,TSPAN17,CD151,SDC1,LMO7,LMNB2,RHOC,RHOB,FBXO6,DUSP3,CUL7,RRAS,PDLIM7,PLS3,MARCKS,VCL,LCP1,FERMT2,LIMA1,TAGLN,DBN1,ACTG2,NINJ1,EMCN,PCDHGB7,C5orf13,LYVE1,VCAM1,SMARCA2,ICAM1,PCDHGA10,FBLIM1,ACTA2,DAG1,MFGE8,TPM1,PFN2,PALLD,CALD1,SGCE,TPM2,SPTAN1,LLGL1,FLNB,SPTBN1,SSPN,TUBB2A,ALDH7A1,CYP1B1,MAPRE3,MAP4,TUBB2B,MAP1LC3A,PEA15…	0.0175363	1
T Cell Activation	80	57	RASA3,CAMK1,DCLK1,CAMK2D,LAT,RHOC,RHOB,DUSP3,MAP4K4,MAP4K3,ELK3,ETV1,PRKCH,PRKCQ,RRAS,CALM1,CALM3,CALM2,PDLIM7,PLS3,MARCKS,VCL,MYO1B,DLGAP4,MYLPF,LCP1,FERMT2,LIMA1,TAGLN,DBN1,PPP2CB,DYSF,ACTG2,SDC2,ACTA2,DAG1,TPM1,PFN2,PALLD,CALD1,SGCE,TPM2,SPTAN1,LLGL1,FLNB,SPTBN1,SSPN,STXBP6,HIP1,MYLK,IL7,GPX7,TNFSF13,TNFSF12,TNFSF12-TNFSF13,BCAR1,LCP2	0.000158157	1
Axon Guidance	58	55	RASA3,LMNB2,RHOC,RHOB,DUSP3,ADCY2,SLC24A3,RRAS,CALM1,CALM3,CALM2,S1PR1,LPAR1,PDLIM7,PLS3,MARCKS,VCL,MYO1B,DLGAP4,MYLPF,SEMA6D,LCP1,FERMT2,LIMA1,TAGLN,DBN1,DYSF,ACTG2,SDC2,ACTA2,DAG1,TPM1,PFN2,PALLD,CALD1,SGCE,TPM2,SPTAN1,LLGL1,FLNB,SPTBN1,SSPN,ITGA9,UNC5B,MYLK,TNC,POLR2D,PLSCR2,PLSCR3,SLIT3,SLIT1,SLIT2,MGMT,CXCL12,EFNA1	0.00479764	1
Translation Control	86	50	RASA3,CAMK1,DCLK1,CAMK2D,DUSP3,MAP4K4,MAP4K3,PRKCH,PRKCQ,RRAS,CALM1,CALM3,CALM2,S1PR1,LPAR1,IL4R,IL6ST,MDK,PTN,PPP2CB,IGFBP4,IGFBP7,TNFRSF1A,TSPAN12,TSPAN17,TM4SF1,TSPAN6,TSPAN4,CD151,ITGA9,PDGFRA,PDGFRB,FGFR2,KDR,FGFR1,TNC,IL7,TNFSF13,TNFSF12,TNFSF12-TNFSF13,PLAU,GAS6,KITLG,ANGPT4,ANGPTL4,PDGFA,CTGF,VEGFC,CXCL12,CSF1	0.021153	1
Actin Cytoskeleton Regulation	51	47	SDC2,RASA3,ACTA2,DAG1,TPM1,PFN2,PALLD,CALD1,SGCE,TPM2,SPTAN1,LLGL1,RHOC,FLNB,RHOB,SPTBN1,SSPN,ITGA9,DUSP3,RAPGEF2,PDGFRA,PDGFRB,FGFR2,KDR,FGFR1,RRAS,TNC,F2R,PDLIM7,PLS3,MARCKS,VCL,LCP1,FERMT2,LIMA1,TAGLN,DBN1,GAS6,BCAR1,KITLG,ANGPT4,ANGPTL4,PDGFA,CTGF,VEGFC,ACTG2,CSF1	4.18538e-08	1
Cell Cycle Regulation	135	41	POLR2H,Gtf3a,GTF3A,NPM1,MRPS18A,MRPL19,MRPL12,RSL1D1,RECQL,GFM1,TUFM,MRTO4,MRPS7,TMEM48,APEX1,TDP1,NUTF2,DDX10,CPSF2,TXNL4A,SMN1,CPSF3,NHP2,NCL,GAR1,ZNF259,FBL,MKI67IP,LYAR,EBNA1BP2,NOP58,DDX21,NOLC1,DDX56,SMN2,FARS2,GJA1,H2AFY,NUDC,TCP1,RUVBL2	2.88495e-08	7
Gonadotrope Cell Activation	71	40	RASA3,CAMK1,DCLK1,CAMK2D,JDP2,JUNB,DUSP3,RAPGEF2,ADCY2,ELK3,ETV1,PRKCH,PRKCQ,RRAS,CALM1,CALM3,CALM2,PTH1R,PPP2CB,PDGFRA,PDGFRB,FGFR2,KDR,MMP2,FGFR1,MMP12,STXBP6,HIP1,ADM,GPX7,NPY,APLN,GAS6,KITLG,ANGPT4,ANGPTL4,PDGFA,CTGF,VEGFC,CSF1	0.00775559	1
Skeletal Myogenesis Control	70	39	CAMK1,DCLK1,CAMK2D,DUSP3,PRKCH,PRKCQ,CALM1,CALM3,CALM2,PTGER4,GPR182,PPP2CB,IGFBP4,IGFBP7,ENG,BAMBI,ACVR1,ACVRL1,PDGFRA,PDGFRB,FGFR2,KDR,FGFR1,ADM,BMP4,BMP2,BMP6,TGFB2,FST,NPY,APLN,GAS6,KITLG,ANGPT4,ANGPTL4,PDGFA,CTGF,VEGFC,CSF1	0.000271433	1
Adherens Junction Regulation	41	39	LMO7,TCF7L2,RHOC,RHOB,ZNF823,SNAI1,PTN,IGFBP4,IGFBP7,ENG,BAMBI,ACVR1,ACVRL1,PDGFRA,PDGFRB,FGFR2,KDR,FGFR1,ZYX,CDH2,CDH11,FAT1,DLG5,TJP1,BMP4,BMP2,BMP6,TGFB2,FST,PVRL3,PVRL2,GAS6,KITLG,ANGPT4,ANGPTL4,PDGFA,CTGF,VEGFC,CSF1	0.00620772	1
Melanogenesis	50	38	TCF7L2,RASA3,CAMK1,DCLK1,CAMK2D,DUSP3,RAPGEF2,ADCY2,PRKCH,PRKCQ,RRAS,CALM1,CALM3,CALM2,PTGER4,S1PR1,LPAR1,GPR182,PPP2CB,ALDH7A1,CYP1B1,PDGFRA,PDGFRB,FGFR2,KDR,FGFR1,ADM,NPY,APLN,GAS6,KITLG,ANGPT4,ANGPTL4,PDGFA,CTGF,VEGFC,CXCL12,CSF1	0.0100073	1
Focal Adhesion Regulation	41	29	RASA3,RHOC,FLNB,RHOB,ACTN1,JUB,PARVA,ITGA9,DUSP3,PDGFRA,PDGFRB,FGFR2,KDR,FGFR1,PRKCH,PRKCQ,RRAS,TNC,VCL,LIMA1,GAS6,BCAR1,KITLG,ANGPT4,ANGPTL4,PDGFA,CTGF,VEGFC,CSF1	1.24525e-05	1
NK Cell Activation	59	29	CAMK1,DCLK1,CAMK2D,LAT,TSPAN12,TSPAN17,TM4SF1,TSPAN6,TSPAN4,CD151,ITGA9,DUSP3,ELK3,ETV1,PRKCH,PRKCQ,STXBP6,HIP1,RRAS,CALM1,CALM3,CALM2,TNC,IL7,TNFSF13,TNFSF12,TNFSF12-TNFSF13,LCP2,PPP2CB	0.0293376	1
Cell Cycle Regulation	135	28	APITD1,EXOSC5,RUVBL1,TAF2,RFC2,MTA2,POLR3B,MAD1L1,LARS,MRPL34,RAD23B,TDG,RAN,CSE1L,SNRNP40,SRSF1,SNRPA,CSTF1,NOP56,PPIL1,RALY,CPSF2,DDX39A,EHMT1,ING3,TUBE1,MBD1,PCGF6	3.22845e-07	8
Cell Cycle Regulation	135	15	MAD2L1,SPC24,MED30,RPA3,EIF3I,MRPS21,NARS,CHEK2,XRCC2,KPNA2,TRA2A,TTBK2,TTK,H2AFZ,POLE4	0.000415413	11
Insulin Action	50	14	DDX56,DDX18,FARS2,PRPS1,PRPS1L1,MRPS18A,MRPL19,MRPL12,RSL1D1,GFM1,TUFM,MRTO4,MRPS7,RUVBL2	0.0389764	7
Doxorubicin-Induced Cardiotoxicity	67	13	TNNC1,MMP23B,ACO1,SMPD1,ADCY2,MMP2,MMP12,PRKCH,PRKCQ,CALM1,CALM3,CALM2,BAX	0.0374235	1
T Cell Activation	80	13	NFKBIZ,NFKBIE,LCK,MAP3K3,DUSP5,PRKCD,NFAT5,NFKB2,CD3D,CD3E,WIPF1,ZAP70,LTB	0.00300817	5
Translation Control	86	13	MAP3K3,DUSP5,PRKCD,CXCR3,IL2RB,IL2RG,IL1B,ITGAL,IL10RA,LTB,CCL4,CCL3L1,GRN	0.00496006	5
B Cell Activation	62	12	IRF1,NFKBIZ,NFKBIE,LCK,MAP3K3,DUSP5,PRKCD,NFAT5,NFKB2,ZAP70,HLA-B,HLA-C	0.00324872	5
mRNA Transcription and Processing	49	12	RUVBL1,RBM10,ING2,SNRNP40,SNRPA,TAF2,EHMT1,ING3,MTA2,CPSF2,MBD1,PCGF6	0.000525857	8
Adherens Junction Assembly (Nectin)	33	11	ACTN1,VCL,PVRL3,PVRL2,LMO7,ZYX,AMOTL2,F11R,MPDZ,CDH5,TJP1	2.00813e-06	1
Tight Junction Assembly (Claudins)	37	11	JDP2,JUNB,PPP2CB,AMOTL2,F11R,MPDZ,SPTAN1,LLGL1,CDH5,SPTBN1,TJP1	2.96488e-05	1
Apoptosis	93	11	UACA,TNFSF12,PALLD,LMNB2,CALD1,TNFRSF1A,SPTAN1,VCL,NGFR,LCP1,BAX	0.000471066	1
Adipocytokine Signaling	52	11	NFKBIZ,NFKBIE,MAP3K3,DUSP5,SLC2A6,NFKB2,IL2RB,IL2RG,ACOX1,IL10RA,LTB	0.00592636	5
Tight Junction Assembly (JAMs)	32	10	JAM3,PPP2CB,AMOTL2,F11R,MPDZ,SPTAN1,LLGL1,CDH5,SPTBN1,TJP1	4.81153e-05	1
Mast Cell Activation	64	10	NFKBIZ,NFKBIE,LCK,MAP3K3,DUSP5,PRKCD,NFAT5,ZAP70,NFKB2,LTB	0.00140041	5
Mitochondrial Protein Transport	25	10	TOMM70A,TIMM10,HSPD1,CCT7,FKBP3,TIMM9,HSPE1,FKBP4,CCT6A,TOMM5	1.218e-06	7
ROS in Angiotensin-Mediated Cardiovascular Remodeling and Hypertrophy	73	9	HSPB1,JDP2,JUNB,SMPD1,COL3A1,MMP2,PRKCH,PRKCQ,RRAS	0.0370521	1
Apoptosis Regulation	69	9	NFKBIZ,NFKBIE,MAP3K3,IL10RA,NFKB2,LTB,IL2RB,IL2RG,IL1B	0.0107433	5
Melanogenesis	50	9	TCF7L2,TCF7,DUSP5,TRIM5,PRKCD,CXCR3,CCL4,CCL3L1,GRN	0.0206408	5
Unfolded Protein Response	36	9	MRPS18A,MRPL19,MRPL12,RSL1D1,FARS2,GFM1,TUFM,MRTO4,MRPS7	0.000808138	7
TRRAP/Tip60 Chromating Remodeling	35	9	RAD23B,TDG,RUVBL1,EHMT1,ING3,RFC2,MTA2,MBD1,PCGF6	0.0263981	8
INO80 Chromating Remodeling	25	9	RAD23B,TDG,RUVBL1,EHMT1,ING3,RFC2,MTA2,MBD1,PCGF6	0.0442525	8
Glutathione metabolism	94	8	GSTA5,GSTA3,GSTM5,GSTA1,GPX7,GSTP1,GSTM1,Gstp1	0.000178473	1
Gap Junction Regulation	51	8	LCK,MAP3K3,DUSP5,PRKCD,CXCR3,CCL4,CCL3L1,GRN	0.042061	5
Tight Junction Assembly (Occludin)	38	8	SNRNP40,SRSF1,SNRPA,CSTF1,PPIL1,RALY,CPSF2,DDX39A	0.0112199	8
Histone Acethylation	33	8	EHMT1,ING3,MTA2,RAN,CSE1L,RUVBL1,MBD1,PCGF6	0.0211441	8
Cell cycle	140	8	CHEK2,MAD2L1,SPC24,MED30,H2AFZ,RPA3,CCNC,TTK	0.00324517	11
Actin Cytoskeleton Assembly	31	7	ACTN1,TPM1,PFN2,TPM2,RHOC,RHOB,FLNB	5.19761e-05	1
Focal Adhesion Regulation	41	7	LCK,EVL,ITGAL,MAP3K3,DUSP5,GRN,PRKCD	0.00323253	5
NK Cell Activation	59	7	LCK,ITGAL,DUSP5,PRKCD,NFAT5,ZAP70,LTB	0.0412834	5
Histones Sumoylation	25	7	EHMT1,ING3,MTA2,RUVBL1,MBD1,PCGF6,UBA2	0.0154778	8
Histones Ubiquitylation	23	7	EHMT1,ING3,MTA2,UBE3A,RUVBL1,MBD1,PCGF6	0.0570112	8
Adherens Junction Assembly (Cadherins)	39	6	PCDHGB7,VCL,CDH2,CDH11,FAT1,CDH5	0.0340608	1
ROS in Neutrophil-Mediated Cell Damage	64	6	IL10RA,PRKCD,IL2RB,IL2RG,CCL4,CCL3L1	0.016804	5
Purine metabolism	149	5	ATIC,POLR2H,ADSL,PRPS1,PRPS1L1	0.0230558	7
TRRAP/Tip60 Chromating Remodeling	35	5	MAD2L1,XRCC2,H2AFZ,POLE4,RPA3	0.0389435	11
Apoptosis	93	4	NFKB2,NFKBIZ,NFKBIE,WIPF1	0.000760835	5
IL2R -> ELK-SRF/MYC signaling	24	4	PRKCD,LCK,IL2RB,IL2RG	0.00809475	5
Vitamin K metabolism	36	3	GAS6,GGCX,PROS1	0.00697994	1
Folate biosynthesis	63	3	FPGS,Fpgs,ALDH1L2	0.0356352	1
Respiratory chain and oxidative phosphorylation	25	3	CYCS,NDUFB5,PPA1	0.0359019	7
Double Strand DNA Homologous Repair	30	3	POLE4,RPA3,XRCC2	0.0551289	11
Histones Ubiquitylation	23	3	HIST1H2BJ,UBE2S,HIST1H2BG	0.00687988	15
