# Supplementary material for: Toxicogenomics profiling of bone marrow from rats treated with topotecan in combination with oxaliplatin: a mechanistic strategy to inform combination toxicity
Source: Front Genet. 2015 Feb 12;6:14. doi: 10.3389/fgene.2015.00014 (PMC4325931; doi:10.3389/fgene.2015.00014)
Supplement: Supplementary file 1 [file Presentation1.ZIP › Supplementary Material/Supplementary_Table_5.XLSX]

## Sheet: glist.DouSng.1HR.Veh2_vs_Topo
ID	P.Value	adj.P.Val	Fold.OxTo_CtrlTo	up.down	symbol	description
1388710_at	4.75683e-19	2.98729e-15	-4.62159	-1	Rreb1	ras responsive element binding protein 1
1388965_at	4.80863e-18	2.01321e-14	-3.63875	-1	Ppp2r5e	protein phosphatase 2, regulatory subunit B', epsilon isoform
1387035_a_at	1.32507e-16	1.84921e-13	-2.86022	-1	Arhgap17	Rho GTPase activating protein 17
1373038_at	2.89386e-16	3.30426e-13	-3.38735	-1	Mllt10	myeloid/lymphoid or mixed-lineage leukemia (trithorax homolog, Drosophila); translocated to, 10
1371027_at	3.54306e-16	3.7084e-13	-4.6421	-1	Cblb	Cbl proto-oncogene B, E3 ubiquitin protein ligase
1390892_at	4.63481e-16	3.88665e-13	-3.5269	-1	Depdc1b	DEP domain containing 1B
1370183_at	4.6417e-16	3.88665e-13	-2.69192	-1	Dyrk1a	dual-specificity tyrosine-(Y)-phosphorylation regulated kinase 1A
1388906_at	5.62664e-16	4.41691e-13	-2.43773	-1	Tns3	tensin 3
1376869_at	6.66196e-16	4.89009e-13	-4.95433	-1	Tle4	transducin-like enhancer of split 4 (E(sp1) homolog, Drosophila)
1383949_at	7.2252e-16	4.89009e-13	-3.66982	-1	Med13l	mediator complex subunit 13-like
1372946_at	1.0305e-15	6.47151e-13	2.02528	1	RGD1562747	similar to RIKEN cDNA 1110012L19
1383720_at	1.13599e-15	6.52559e-13	-4.68771	-1	Kdm6a	lysine (K)-specific demethylase 6A
1391414_at	1.16434e-15	6.52559e-13	-3.03914	-1	LOC679811	similar to RIKEN cDNA D930015E06
1380616_at	1.19497e-15	6.52559e-13	-8.28256	-1	St8sia4	ST8 alpha-N-acetyl-neuraminide alpha-2,8-sialyltransferase 4
1369655_at	2.173e-15	1.00188e-12	-2.58333	-1	Pik3c3	phosphatidylinositol 3-kinase, catalytic subunit type 3
1376067_at	2.17885e-15	1.00188e-12	-3.08736	-1	Cnot2	CCR4-NOT transcription complex, subunit 2
1394086_at	2.23348e-15	1.00188e-12	-5.02438	-1	Senp7	SUMO1/sentrin specific peptidase 7
1378106_at	2.79769e-15	1.1713e-12	3.91211	1	Phlda2	pleckstrin homology-like domain, family A, member 2
1374562_at	4.33145e-15	1.7001e-12	-3.15395	-1	RGD1311429	similar to KIAA1267 protein
1369896_s_at	5.65614e-15	2.02974e-12	-3.04191	-1	Scaf8	SR-related CTD-associated factor 8
1376489_at	7.61364e-15	2.65631e-12	-3.29225	-1	Sos2	son of sevenless homolog 2 (Drosophila)
1390820_at	8.63349e-15	2.93072e-12	-4.22129	-1	Zcchc11	zinc finger, CCHC domain containing 11
1373369_at	1.0144e-14	3.2669e-12	-3.0439	-1	Zmiz1	zinc finger, MIZ-type containing 1
1388876_at	1.08321e-14	3.39888e-12	4.39084	1	Pln	phospholamban
1398369_at	1.46078e-14	4.28885e-12	-3.34118	-1	Akap13	A kinase (PRKA) anchor protein 13
1382070_at	1.47013e-14	4.28885e-12	-2.14055	-1	Atf7ip	activating transcription factor 7 interacting protein
1372785_at	1.53176e-14	4.28885e-12	-3.91109	-1	Ash1l	ash1 (absent, small, or homeotic)-like (Drosophila)
1375347_at	1.59605e-14	4.35792e-12	-2.22146	-1	Bptf	bromodomain PHD finger transcription factor
1373903_at	2.05947e-14	5.38894e-12	-2.66673	-1	Rcsd1	RCSD domain containing 1
1388169_at	2.67388e-14	6.823e-12	-3.84173	-1	Jmjd1c	jumonji domain containing 1C
1374078_at	2.71616e-14	6.823e-12	-3.05339	-1	Phf21a	PHD finger protein 21A
1368914_at	2.97414e-14	7.32455e-12	-3.00257	-1	Runx1	runt-related transcription factor 1
1372417_at	3.65595e-14	8.27584e-12	2.62564	1	Sertad1	SERTA domain containing 1
1383166_at	4.00222e-14	8.70518e-12	-2.97685	-1	Ncoa1	nuclear receptor coactivator 1
1373467_at	4.01991e-14	8.70518e-12	-2.75973	-1	Btaf1	BTAF1 RNA polymerase II, B-TFIID transcription factor-associated, (Mot1 homolog, S. cerevisiae)
1390914_at	4.80849e-14	1.00658e-11	-2.84163	-1	Fli1	Fli-1 proto-oncogene, ETS transcription factor
1398866_at	5.80624e-14	1.17623e-11	-3.85952	-1	Magi3	membrane associated guanylate kinase, WW and PDZ domain containing 3
1373916_at	6.17758e-14	1.20394e-11	-2.16338	-1	Ep300	E1A binding protein p300
1390924_at	6.18156e-14	1.20394e-11	-3.08948	-1	Taf3	TAF3 RNA polymerase II, TATA box binding protein (TBP)-associated factor
1383602_at	7.1015e-14	1.34858e-11	-3.57291	-1	Pum1	pumilio homolog 1 (Drosophila)
1391637_at	7.70491e-14	1.40252e-11	-3.36874	-1	Arhgap15	Rho GTPase activating protein 15
1385540_at	1.11763e-13	1.9182e-11	-2.36751	-1	Pias1	protein inhibitor of activated STAT, 1
1379085_at	1.12062e-13	1.9182e-11	-2.34951	-1	Asxl1	additional sex combs like 1
1382993_at	1.13015e-13	1.9182e-11	4.2072	1	Bbc3	Bcl-2 binding component 3
1371024_at	1.176e-13	1.96941e-11	-3.35985	-1	Cux1	cut-like homeobox 1
1374561_at	1.29547e-13	2.11313e-11	-3.07385	-1	Fam193a	family with sequence similarity 193, member A
1373393_at	1.39316e-13	2.19157e-11	-3.16098	-1	Ext1	exostosin glycosyltransferase 1
1393619_at	1.50154e-13	2.32375e-11	-5.7179	-1	Cnot6l	CCR4-NOT transcription complex, subunit 6-like
1375224_at	1.52767e-13	2.32375e-11	5.82782	1	Phlda3	pleckstrin homology-like domain, family A, member 3
1373426_at	1.5487e-13	2.32375e-11	-2.25311	-1	Mapk1	mitogen activated protein kinase 1
1389091_at	1.61051e-13	2.32506e-11	-2.95656	-1	Usp3	ubiquitin specific peptidase 3
1382139_at	1.65477e-13	2.3618e-11	-2.30841	-1	Rfx7	regulatory factor X, 7
1377153_a_at	1.703e-13	2.40334e-11	-3.57531	-1	Klhl6	kelch-like family member 6
1398864_at	1.98271e-13	2.72785e-11	-2.16004	-1	Ube2g1	ubiquitin-conjugating enzyme E2G 1
1388165_at	2.0075e-13	2.72785e-11	-2.01166	-1	Arhgap39	Rho GTPase activating protein 39
1379341_at	2.01982e-13	2.72785e-11	-3.19627	-1	Usp6nl	USP6 N-terminal like
1390475_at	2.39749e-13	3.16973e-11	-2.42784	-1	Rngtt	RNA guanylyltransferase and 5'-phosphatase
1367936_at	2.57321e-13	3.33191e-11	-2.66211	-1	Stk10	serine/threonine kinase 10
1374956_at	2.65737e-13	3.40577e-11	-2.4504	-1	Pcm1	pericentriolar material 1
1395826_at	2.92282e-13	3.66015e-11	-3.19701	-1	Ppp2r5e	protein phosphatase 2, regulatory subunit B', epsilon isoform
1383538_at	3.6269e-13	4.4227e-11	-3.545	-1	Ubr3	ubiquitin protein ligase E3 component n-recognin 3
1373877_at	3.79049e-13	4.49137e-11	-2.42338	-1	Picalm	phosphatidylinositol binding clathrin assembly protein
1389070_at	3.951e-13	4.59487e-11	-2.49102	-1	Trim33	tripartite motif-containing 33
1377239_at	4.39859e-13	5.06846e-11	-3.07874	-1	Apbb1ip	amyloid beta (A4) precursor protein-binding, family B, member 1 interacting protein
1379651_at	5.01452e-13	5.67409e-11	-3.83105	-1	Foxp1	forkhead box P1
1384285_at	5.09439e-13	5.70231e-11	-3.86745	-1	2014-03-03	membrane-associated ring finger (C3HC4) 3, E3 ubiquitin protein ligase
1399088_at	5.13027e-13	5.70231e-11	-3.34404	-1	Tlk2	tousled-like kinase 2
1372376_at	6.052e-13	6.60983e-11	-2.24903	-1	Setd2	SET domain containing 2
1390662_at	6.39012e-13	6.91896e-11	-2.45594	-1	Trim24	tripartite motif-containing 24
1391607_at	7.07155e-13	7.52701e-11	3.24787	1	Sesn2	sestrin 2
1396901_at	7.13638e-13	7.53218e-11	3.26887	1	Sesn2	sestrin 2
1399104_at	7.61878e-13	7.90842e-11	-3.04274	-1	Crebbp	CREB binding protein
1373051_at	7.80522e-13	8.03554e-11	-2.10647	-1	Lmbrd1	LMBR1 domain containing 1
1383523_at	8.10395e-13	8.27526e-11	-2.71479	-1	Arhgef18	rho/rac guanine nucleotide exchange factor (GEF) 18
1368851_at	8.24126e-13	8.3476e-11	-3.2399	-1	Ets1	v-ets avian erythroblastosis virus E26 oncogene homolog 1
1368831_at	8.51211e-13	8.55296e-11	-2.36505	-1	Mark3	MAP/microtubule affinity-regulating kinase 3
1390205_at	8.8937e-13	8.86547e-11	-3.28858	-1	Zswim6	zinc finger, SWIM-type containing 6
1387495_at	9.72972e-13	9.62246e-11	-5.31831	-1	Tle4	transducin-like enhancer of split 4 (E(sp1) homolog, Drosophila)
1388712_at	1.05246e-12	1.02491e-10	-2.40781	-1	Cyth3	cytohesin 3
1367488_at	1.06137e-12	1.02545e-10	-3.29599	-1	Ankrd17	ankyrin repeat domain 17
1387198_at	1.18806e-12	1.12196e-10	-2.73099	-1	Inpp5d	inositol polyphosphate-5-phosphatase D
1378389_at	1.199e-12	1.12384e-10	-2.89229	-1	Nfatc1	nuclear factor of activated T-cells, cytoplasmic, calcineurin-dependent 1
1376182_at	1.33406e-12	1.24117e-10	-3.19883	-1	Bptf	bromodomain PHD finger transcription factor
1382001_at	1.43972e-12	1.32962e-10	-3.45174	-1	Kmt2c	lysine (K)-specific methyltransferase 2C
1373605_at	1.52555e-12	1.38847e-10	-2.41696	-1	Trak1	trafficking protein, kinesin binding 1
1368842_at	1.81527e-12	1.61701e-10	-3.10691	-1	Tcf4	transcription factor 4
1372857_at	1.87664e-12	1.6599e-10	-2.09491	-1	Pacsin2	protein kinase C and casein kinase substrate in neurons 2
1374947_at	1.98068e-12	1.72953e-10	-3.32665	-1	Bcar3	breast cancer anti-estrogen resistance 3
1368837_at	1.9829e-12	1.72953e-10	-4.48923	-1	Arid4b	AT rich interactive domain 4B (Rbp1 like)
1389405_at	2.14676e-12	1.83424e-10	-2.7656	-1	Chd9	chromodomain helicase DNA binding protein 9
1398561_at	2.24702e-12	1.90693e-10	-2.51858	-1	Irf2	interferon regulatory factor 2
1382271_at	2.26608e-12	1.9102e-10	-2.82399	-1	Rps6ka5	ribosomal protein S6 kinase, polypeptide 5
1387294_at	2.34779e-12	1.96588e-10	-3.0872	-1	Sh3bp5	SH3-domain binding protein 5 (BTK-associated)
1371684_at	2.38652e-12	1.98508e-10	2.09402	1	Pelo	pelota homolog (Drosophila)
1375685_at	2.47269e-12	2.04323e-10	-2.30154	-1	Clasp1	cytoplasmic linker associated protein 1
1372989_at	2.57458e-12	2.11317e-10	-2.62602	-1	Zdhhc14	zinc finger, DHHC-type containing 14
1388679_at	2.59099e-12	2.11317e-10	-2.38152	-1	Tbc1d14	TBC1 domain family, member 14
1376240_at	2.65383e-12	2.13667e-10	-2.40873	-1	RGD1566399	similar to MYST histone acetyltransferase monocytic leukemia 4
1388674_at	2.71912e-12	2.16153e-10	8.80092	1	Cdkn1a	cyclin-dependent kinase inhibitor 1A
1372266_at	2.78398e-12	2.18542e-10	-2.89434	-1	Rev3l	REV3-like, polymerase (DNA directed), zeta, catalytic subunit
1371890_at	2.854e-12	2.22648e-10	-2.49777	-1	Rere	arginine-glutamic acid dipeptide (RE) repeats
1390441_at	2.90063e-12	2.23946e-10	-2.71356	-1	Asap1	ArfGAP with SH3 domain, ankyrin repeat and PH domain 1
1374105_at	3.13099e-12	2.36899e-10	2.86991	1	Higd1a	HIG1 hypoxia inducible domain family, member 1A
1377622_at	3.28672e-12	2.47193e-10	-2.95797	-1	Rsf1	remodeling and spacing factor 1
1391062_at	3.33767e-12	2.48054e-10	-2.49889	-1	RGD1566052	similar to elongation protein 4 homolog
1388855_at	3.36869e-12	2.48887e-10	-2.20253	-1	Cul1	cullin 1
1373388_at	3.44183e-12	2.51334e-10	-2.04413	-1	Sppl3	signal peptide peptidase like 3
1374032_at	3.752e-12	2.72399e-10	-2.3397	-1	Phf12	PHD finger protein 12
1392607_at	4.05468e-12	2.89184e-10	-4.04586	-1	Epb4.1	erythrocyte membrane protein band 4.1
1388830_at	4.17079e-12	2.92655e-10	-3.0599	-1	Pkn2	protein kinase N2
1395645_at	4.55152e-12	3.14105e-10	2.03188	1	LOC100912083	uncharacterized LOC100912083
1397634_at	4.65876e-12	3.18501e-10	-3.88621	-1	Anks1a	ankyrin repeat and sterile alpha motif domain containing 1A
1389028_at	4.66593e-12	3.18501e-10	-2.17902	-1	Ncoa6	nuclear receptor coactivator 6
1377692_at	6.27016e-12	4.1232e-10	-2.28322	-1	Ppp1r21	protein phosphatase 1, regulatory subunit 21
1374846_at	6.82135e-12	4.43918e-10	2.37872	1	Hexim1	hexamethylene bis-acetamide inducible 1
1391190_at	6.89572e-12	4.46015e-10	-2.1045	-1	Tnrc6a	trinucleotide repeat containing 6a
1389466_at	6.99614e-12	4.48324e-10	-2.30886	-1	Ccdc6	coiled-coil domain containing 6
1368068_a_at	8.03999e-12	5.04534e-10	-2.30263	-1	Pacsin2	protein kinase C and casein kinase substrate in neurons 2
1367764_at	8.76125e-12	5.42075e-10	3.50201	1	Ccng1	cyclin G1
1392446_at	8.88116e-12	5.46801e-10	-2.80976	-1	Klhl2	kelch-like family member 2
1378112_at	8.9671e-12	5.49395e-10	-2.65915	-1	Kat6a	K(lysine) acetyltransferase 6A
1390132_at	9.01078e-12	5.49395e-10	-2.19251	-1	LOC100912983	uncharacterized LOC100912983
1398947_at	9.44165e-12	5.7013e-10	-2.23732	-1	Pum2	pumilio homolog 2 (Drosophila)
1390422_at	1.00381e-11	6.00376e-10	-2.01591	-1	Pxk	PX domain containing serine/threonine kinase
1393795_at	1.03073e-11	6.1339e-10	-5.92275	-1	Zeb2	zinc finger E-box binding homeobox 2
1389368_at	1.03534e-11	6.1339e-10	-3.11578	-1	Cnksr3	Cnksr family member 3
1376882_at	1.06904e-11	6.30381e-10	-2.0686	-1	Ralgapb	Ral GTPase activating protein, beta subunit (non-catalytic)
1372274_at	1.0936e-11	6.41851e-10	-2.48883	-1	Kmt2e	lysine (K)-specific methyltransferase 2E
1374729_at	1.12305e-11	6.56071e-10	-2.61539	-1	LOC100911792	UV radiation resistance-associated gene protein-like
1393177_at	1.13712e-11	6.61214e-10	-2.66754	-1	Lrch1	leucine-rich repeats and calponin homology (CH) domain containing 1
1370501_at	1.17991e-11	6.82936e-10	-2.23347	-1	Ube2g1	ubiquitin-conjugating enzyme E2G 1
1390390_at	1.21204e-11	6.98313e-10	-2.36612	-1	Tcf20	transcription factor 20
1377787_at	1.23927e-11	7.07513e-10	-2.635	-1	Rbm6	RNA binding motif protein 6
1385143_at	1.30454e-11	7.38064e-10	-3.80936	-1	RGD1561963	similar to Dedicator of cytokinesis protein 10 (Protein zizimin 3)
1381019_x_at	1.31238e-11	7.3917e-10	-2.91381	-1	Asap1	ArfGAP with SH3 domain, ankyrin repeat and PH domain 1
1392385_at	1.42938e-11	7.9791e-10	-2.59696	-1	Ncoa3	nuclear receptor coactivator 3
1373968_at	1.43731e-11	7.9879e-10	-2.42093	-1	Ranbp9	RAN binding protein 9
1370157_at	1.52169e-11	8.41957e-10	6.78121	1	Pln	phospholamban
1373166_at	1.54083e-11	8.48805e-10	-2.39999	-1	Dgkd	diacylglycerol kinase, delta
1374412_at	1.6618e-11	9.0484e-10	-2.49814	-1	Fbxw11	F-box and WD repeat domain containing 11
1382152_at	1.75425e-11	9.43329e-10	-2.07204	-1	Kdm5b	lysine (K)-specific demethylase 5B
1377190_at	1.75586e-11	9.43329e-10	-3.45123	-1	Fam65b	family with sequence similarity 65, member B
1394012_at	1.75748e-11	9.43329e-10	-3.08202	-1	Zswim6	zinc finger, SWIM-type containing 6
1373898_at	1.77703e-11	9.49765e-10	-2.25679	-1	Pan3	PAN3 polyA specific ribonuclease subunit homolog (S. cerevisiae)
1372130_at	1.81277e-11	9.61011e-10	-3.27157	-1	Arfgef1	ADP-ribosylation factor guanine nucleotide-exchange factor 1(brefeldin A-inhibited)
1372389_at	1.96774e-11	1.02551e-09	2.78302	1	Ier2	immediate early response 2
1373431_at	1.99431e-11	1.0308e-09	-2.73988	-1	Lrrc8d	leucine rich repeat containing 8 family, member D
1372225_at	2.00914e-11	1.03421e-09	-2.60597	-1	Cep350	centrosomal protein 350
1368132_at	2.12084e-11	1.08284e-09	2.99139	1	Tob1	transducer of ErbB-2.1
1382191_at	2.13496e-11	1.08563e-09	-2.7057	-1	Pias1	protein inhibitor of activated STAT, 1
1375452_at	2.20964e-11	1.11907e-09	-2.05199	-1	LOC100912115	cutaneous T-cell lymphoma-associated antigen 5 homolog
1389241_at	2.32282e-11	1.16234e-09	-3.0421	-1	Ubr1	ubiquitin protein ligase E3 component n-recognin 1
1370153_at	2.40514e-11	1.19875e-09	22.3815	1	Gdf15	growth differentiation factor 15
1389679_at	2.63393e-11	1.28724e-09	-2.78583	-1	Glcci1	glucocorticoid induced transcript 1
1378160_at	2.72367e-11	1.31574e-09	-2.22995	-1	Frrs1	ferric-chelate reductase 1
1373250_at	2.9512e-11	1.40939e-09	-2.55311	-1	Anln	anillin, actin binding protein
1375396_at	2.99166e-11	1.42115e-09	-2.41366	-1	Pum1	pumilio homolog 1 (Drosophila)
1367547_at	3.00724e-11	1.42115e-09	-2.21695	-1	Zmym2	zinc finger, MYM-type 2
1389167_at	3.22034e-11	1.50923e-09	-2.19097	-1	Mapkap1	mitogen-activated protein kinase associated protein 1
1383288_at	3.63278e-11	1.68992e-09	2.68492	1	Mdm2	p53 E3 ubiquitin protein ligase
1372221_at	3.75072e-11	1.72723e-09	-2.08265	-1	Ube2h	ubiquitin-conjugating enzyme E2H
1373719_at	3.78495e-11	1.735e-09	-3.16597	-1	Map4k3	mitogen-activated protein kinase kinase kinase kinase 3
1376059_at	3.86998e-11	1.76752e-09	-2.53672	-1	Gigyf2	GRB10 interacting GYF protein 2
1389993_at	4.04488e-11	1.84072e-09	-2.11901	-1	Wdr33	WD repeat domain 33
1388607_at	4.06353e-11	1.84253e-09	-2.36653	-1	Smurf2	SMAD specific E3 ubiquitin protein ligase 2
1373962_at	4.10377e-11	1.85408e-09	-3.02915	-1	Usp32	ubiquitin specific peptidase 32
1390321_at	4.38642e-11	1.96762e-09	-2.03215	-1	Mms22l	MMS22-like, DNA repair protein
1381018_a_at	4.45532e-11	1.99142e-09	-2.64412	-1	Asap1	ArfGAP with SH3 domain, ankyrin repeat and PH domain 1
1374890_at	4.52333e-11	2.00899e-09	-3.37027	-1	Evi5	ecotropic viral integration site 5
1392986_at	4.54752e-11	2.01116e-09	-2.37828	-1	Strn	striatin, calmodulin binding protein
1374086_at	4.6482e-11	2.04847e-09	-2.16627	-1	Arhgap21	Rho GTPase activating protein 21
1371893_at	4.84392e-11	2.12726e-09	-2.10469	-1	Col4a3bp	collagen, type IV, alpha 3 (Goodpasture antigen) binding protein
1367867_at	5.0834e-11	2.22465e-09	2.44355	1	Gfer	growth factor, augmenter of liver regeneration
1387753_s_at	5.13788e-11	2.24069e-09	-2.31307	-1	Magi3	membrane associated guanylate kinase, WW and PDZ domain containing 3
1376587_at	5.22162e-11	2.26933e-09	-3.56552	-1	Fbxo11	F-box protein 11
1377089_a_at	5.57619e-11	2.39853e-09	-2.13889	-1	Tspan5	tetraspanin 5
1379352_at	5.68625e-11	2.42923e-09	-2.40355	-1	Pip5k1b	phosphatidylinositol-4-phosphate 5-kinase, type I, beta
1397953_at	5.7299e-11	2.43958e-09	-2.94928	-1	Stambpl1	STAM binding protein-like 1
1379580_at	5.85758e-11	2.47715e-09	-2.43632	-1	Chd6	chromodomain helicase DNA binding protein 6
1389301_at	5.91406e-11	2.49264e-09	-2.04399	-1	Mbnl2	muscleblind-like splicing regulator 2
1373398_at	6.00468e-11	2.52237e-09	-2.04127	-1	Trim37	tripartite motif-containing 37
1374113_at	6.69093e-11	2.74634e-09	-3.36945	-1	Baz1a	bromodomain adjacent to zinc finger domain, 1A
1372508_at	6.74261e-11	2.75854e-09	-2.0076	-1	Tnrc6a	trinucleotide repeat containing 6a
1379934_at	7.60996e-11	3.08326e-09	-3.83428	-1	Lyst	lysosomal trafficking regulator
1390940_at	7.97288e-11	3.21992e-09	-2.88071	-1	Zeb2	zinc finger E-box binding homeobox 2
1388821_at	8.01845e-11	3.22794e-09	-3.02928	-1	Trib2	tribbles homolog 2 (Drosophila)
1368025_at	8.04721e-11	3.22917e-09	4.47118	1	Ddit4	DNA-damage-inducible transcript 4
1397558_at	8.29094e-11	3.30585e-09	-2.61952	-1	Tet3	tet methylcytosine dioxygenase 3
1374597_at	8.72794e-11	3.44726e-09	-2.03331	-1	Lyrm4	LYR motif containing 4
1383491_at	8.79945e-11	3.46246e-09	5.62237	1	Aen	apoptosis enhancing nuclease
1370907_at	8.82374e-11	3.46246e-09	-2.75852	-1	St6gal1	ST6 beta-galactosamide alpha-2,6-sialyltranferase 1
1377674_at	8.84913e-11	3.46246e-09	-2.54188	-1	Phf21a	PHD finger protein 21A
1368221_at	8.92065e-11	3.47961e-09	-3.14296	-1	Nr3c1	nuclear receptor subfamily 3, group C, member 1
1376572_a_at	9.78646e-11	3.76035e-09	-3.12884	-1	Svil	supervillin
1386247_at	9.81539e-11	3.76035e-09	-2.13451	-1	Snx25	sorting nexin 25
1388405_at	9.82001e-11	3.76035e-09	-2.46807	-1	Ckap5	cytoskeleton associated protein 5
1377661_at	9.877e-11	3.77067e-09	-2.97152	-1	Frs2	fibroblast growth factor receptor substrate 2
1382114_at	9.91251e-11	3.77276e-09	-2.67905	-1	Tlk1	tousled-like kinase 1
1391438_at	1.04235e-10	3.94333e-09	-2.86272	-1	Evi5	ecotropic viral integration site 5
1372394_at	1.05924e-10	3.9952e-09	-2.21446	-1	Hectd1	HECT domain containing E3 ubiquitin protein ligase 1
1373549_at	1.06918e-10	4.01873e-09	-2.05138	-1	Ddx10	DEAD (Asp-Glu-Ala-Asp) box polypeptide 10
1390102_at	1.07274e-10	4.01873e-09	-2.41071	-1	Dirc2	disrupted in renal carcinoma 2
1392590_at	1.07508e-10	4.01873e-09	-2.89968	-1	Arhgap24	Rho GTPase activating protein 24
1368067_at	1.11914e-10	4.17103e-09	-2.21277	-1	Zfp148	zinc finger protein 148
1374253_at	1.13588e-10	4.2209e-09	-2.52292	-1	RGD1307235	similar to RIKEN cDNA 2310035C23
1373206_at	1.17594e-10	4.33132e-09	-2.93387	-1	Fndc3b	fibronectin type III domain containing 3B
1380775_at	1.23354e-10	4.50387e-09	-2.50779	-1	Kif20b	kinesin family member 20B
1391393_at	1.27377e-10	4.59998e-09	-2.14713	-1	Ube3a	ubiquitin protein ligase E3A
1372463_at	1.34959e-10	4.83496e-09	-2.96493	-1	Fcho2	FCH domain only 2
1374503_at	1.35117e-10	4.83496e-09	-2.49791	-1	Pbx3	pre-B-cell leukemia homeobox 3
1372582_at	1.3632e-10	4.86415e-09	-3.60516	-1	Csnk1g3	casein kinase 1, gamma 3
1368106_at	1.37404e-10	4.88893e-09	6.8466	1	Plk2	polo-like kinase 2
1373075_at	1.39134e-10	4.93652e-09	-2.06871	-1	RGD1560888	similar to Cell division protein kinase 8 (Protein kinase K35)
1384971_at	1.43948e-10	5.09292e-09	3.72693	1	Depdc7	DEP domain containing 7
1367980_at	1.48692e-10	5.21666e-09	-2.36753	-1	Rabep1	rabaptin, RAB GTPase binding effector protein 1
1383239_at	1.49335e-10	5.21935e-09	-2.22647	-1	Zcchc7	zinc finger, CCHC domain containing 7
1393641_at	1.49913e-10	5.21935e-09	-3.18478	-1	Blnk	B-cell linker
1368342_at	1.50015e-10	5.21935e-09	-2.43885	-1	Ampd3	adenosine monophosphate deaminase 3
1373370_at	1.52508e-10	5.29144e-09	-2.00385	-1	Hmg20a	high mobility group 20A
1382661_at	1.61806e-10	5.5832e-09	-2.20119	-1	Nup160	nucleoporin 160
1390103_at	1.72164e-10	5.84428e-09	-2.2256	-1	Phf2	PHD finger protein 2
1368834_at	1.77805e-10	6.01947e-09	-3.16898	-1	Camk2d	calcium/calmodulin-dependent protein kinase II delta
1374885_at	1.81713e-10	6.13526e-09	-2.65162	-1	Slc12a6	solute carrier family 12, member 6
1387369_at	1.84638e-10	6.21729e-09	-2.25068	-1	Exoc6	exocyst complex component 6
1372510_at	1.86557e-10	6.26513e-09	2.45744	1	Srxn1	sulfiredoxin 1
1369995_at	1.87371e-10	6.27569e-09	-2.04289	-1	Faf1	Fas (TNFRSF6) associated factor 1
1393458_s_at	1.91791e-10	6.40664e-09	-2.81374	-1	Phf14	PHD finger protein 14
1385953_at	1.93648e-10	6.4515e-09	-2.664	-1	Mllt3	myeloid/lymphoid or mixed-lineage leukemia (trithorax homolog, Drosophila); translocated to, 3
1392980_at	1.98604e-10	6.55159e-09	-2.81669	-1	Tiam1	T-cell lymphoma invasion and metastasis 1
1373986_at	1.99088e-10	6.55159e-09	-2.88656	-1	Fnip2	folliculin interacting protein 2
1386979_at	2.00923e-10	6.58903e-09	-2.49251	-1	Serinc5	serine incorporator 5
1378629_at	2.01684e-10	6.59676e-09	-2.57282	-1	Satb1	SATB homeobox 1
1374615_at	2.03805e-10	6.6488e-09	-3.773	-1	Ankrd44	ankyrin repeat domain 44
1383793_at	2.08289e-10	6.74609e-09	-2.80752	-1	Tmcc1	transmembrane and coiled-coil domain family 1
1398582_at	2.16537e-10	6.9736e-09	-2.47766	-1	Rps6ka5	ribosomal protein S6 kinase, polypeptide 5
1375043_at	2.22025e-10	7.13207e-09	10.8908	1	Fos	FBJ osteosarcoma oncogene
1378147_at	2.33404e-10	7.45942e-09	-2.1084	-1	Asxl1	additional sex combs like 1
1382345_at	2.35856e-10	7.5066e-09	-2.5659	-1	Cdk17	cyclin-dependent kinase 17
1373290_at	2.39231e-10	7.58775e-09	-2.39984	-1	Ezh2	enhancer of zeste homolog 2 (Drosophila)
1389617_at	2.46265e-10	7.77157e-09	-3.06163	-1	Elk3	ELK3, member of ETS oncogene family
1383095_at	2.47095e-10	7.77822e-09	-2.69489	-1	Fam208a	family with sequence similarity 208, member A
1391878_at	2.6835e-10	8.32216e-09	-2.76455	-1	RGD1560020_predicted	similar to Myb proto-oncogene protein (C-myb) (predicted)
1377833_at	3.00281e-10	9.17646e-09	-2.26927	-1	Rif1	RAP1 interacting factor homolog (yeast)
1368018_at	3.09787e-10	9.44401e-09	-2.25698	-1	Mkln1	muskelin 1, intracellular mediator containing kelch motifs
1373933_at	3.14104e-10	9.55241e-09	-4.24533	-1	Rapgef2	Rap guanine nucleotide exchange factor (GEF) 2
1391416_at	3.26696e-10	9.88748e-09	-2.37221	-1	Ankrd17	ankyrin repeat domain 17
1374641_at	3.34973e-10	1.01136e-08	-2.15624	-1	Lmtk2	lemur tyrosine kinase 2
1388911_at	3.36883e-10	1.01226e-08	-2.72471	-1	Prim2	primase, DNA, polypeptide 2
1380890_at	3.38273e-10	1.01401e-08	-2.50131	-1	Cspp1	centrosome and spindle pole associated protein 1
1370413_at	3.4423e-10	1.02941e-08	-2.04906	-1	Nr2c1	nuclear receptor subfamily 2, group C, member 1
1369179_a_at	3.53801e-10	1.05276e-08	-2.71447	-1	Pparg	peroxisome proliferator-activated receptor gamma
1375956_at	3.57701e-10	1.05961e-08	-2.31654	-1	Mnat1	MNAT CDK-activating kinase assembly factor 1
1398574_a_at	3.94962e-10	1.15366e-08	-2.42339	-1	Cdk13	cyclin-dependent kinase 13
1376827_at	4.18164e-10	1.21297e-08	-2.06658	-1	Eml4	echinoderm microtubule associated protein like 4
1390350_at	4.27402e-10	1.23549e-08	-2.03379	-1	Smap2	small ArfGAP2
1381925_x_at	4.2864e-10	1.23549e-08	-3.28279	-1	Arid1b	AT rich interactive domain 1B (Swi1 like)
1377949_s_at	4.527e-10	1.2952e-08	-3.02157	-1	Anks1a	ankyrin repeat and sterile alpha motif domain containing 1A
1382223_at	4.633e-10	1.31356e-08	-2.20157	-1	Zmym4	zinc finger, MYM-type 4
1392452_at	4.90908e-10	1.38247e-08	-2.5352	-1	Phf14	PHD finger protein 14
1386426_at	5.01089e-10	1.40484e-08	-2.12045	-1	Atp2b1	ATPase, Ca++ transporting, plasma membrane 1
1383926_at	5.04196e-10	1.40727e-08	-2.17596	-1	Bub1b	BUB1 mitotic checkpoint serine/threonine kinase B
1384106_at	5.07818e-10	1.41423e-08	-2.90061	-1	Sgms1	sphingomyelin synthase 1
1373190_at	5.10278e-10	1.41794e-08	-2.5714	-1	Cnot4	CCR4-NOT transcription complex, subunit 4
1398225_at	5.13742e-10	1.42442e-08	-2.1951	-1	Chd6	chromodomain helicase DNA binding protein 6
1382783_at	5.1654e-10	1.42902e-08	-2.12342	-1	Blm	Bloom syndrome, RecQ helicase-like
1374590_at	5.2367e-10	1.44239e-08	-2.2913	-1	Plcl2	phospholipase C-like 2
1389431_at	5.41919e-10	1.48614e-08	-2.20495	-1	Prkdc	protein kinase, DNA activated, catalytic polypeptide
1374750_at	5.53888e-10	1.50581e-08	-2.66168	-1	Fnip1	folliculin interacting protein 1
1373502_at	5.66758e-10	1.53747e-08	-2.01736	-1	Dym	dymeclin
1381902_at	6.03193e-10	1.61882e-08	-2.37101	-1	Zfp292	zinc finger protein 292
1382020_at	6.18199e-10	1.64853e-08	-3.58366	-1	Spag9	sperm associated antigen 9
1373050_at	6.2471e-10	1.66236e-08	-2.08637	-1	Tbc1d1	TBC1 (tre-2/USP6, BUB2, cdc16) domain family, member 1
1370196_at	6.43378e-10	1.70123e-08	2.40685	1	Pias3	protein inhibitor of activated STAT, 3
1391560_at	6.49364e-10	1.71345e-08	-3.39613	-1	Hivep1	human immunodeficiency virus type I enhancer binding protein 1
1389710_at	6.91813e-10	1.80648e-08	-2.08283	-1	Sos1	Son of sevenless homolog 1 (Drosophila)
1372528_at	7.14828e-10	1.84737e-08	-2.2371	-1	Nsf	N-ethylmaleimide-sensitive factor
1384022_at	7.18795e-10	1.84824e-08	-2.28603	-1	Agfg1	ArfGAP with FG repeats 1
1374650_at	7.54217e-10	1.9254e-08	-2.66121	-1	Nedd9	neural precursor cell expressed, developmentally down-regulated 9
1376782_at	7.69763e-10	1.9611e-08	-2.67705	-1	Cdc14a	cell division cycle 14A
1389981_at	7.84083e-10	1.99354e-08	-2.39742	-1	Rbm27	RNA binding motif protein 27
1367516_at	7.92491e-10	2.01085e-08	-2.13152	-1	Dtnbp1	dystrobrevin binding protein 1
1374580_at	7.95892e-10	2.0154e-08	-2.17594	-1	Senp6	SUMO1/sentrin specific peptidase 6
1374957_at	8.03544e-10	2.03069e-08	-2.98054	-1	Stxbp5	syntaxin binding protein 5 (tomosyn)
1390952_at	8.15333e-10	2.05634e-08	-2.62369	-1	Rcor1	REST corepressor 1
1382316_at	8.2935e-10	2.0875e-08	-2.32698	-1	Hira	HIR histone cell cycle regulation defective homolog A (S. cerevisiae)
1389084_at	8.36897e-10	2.10229e-08	2.25688	1	LOC100912167	uncharacterized LOC100912167
1374405_at	8.44474e-10	2.11709e-08	2.0147	1	Hnrnpa3	heterogeneous nuclear ribonucleoprotein A3
1368099_at	8.61164e-10	2.15358e-08	-2.69155	-1	Clasp2	cytoplasmic linker associated protein 2
1368233_at	8.77693e-10	2.18294e-08	-2.19465	-1	Gtf2f2	general transcription factor IIF, polypeptide 2
1373521_at	8.84451e-10	2.19107e-08	-2.52618	-1	Sh3tc2	SH3 domain and tetratricopeptide repeats 2
1393343_at	8.92345e-10	2.20627e-08	-2.52966	-1	Cul3	cullin 3
1384525_at	9.83589e-10	2.39881e-08	-2.09678	-1	Dock11	dedicator of cytokinesis 11
1398951_at	1.00704e-09	2.4465e-08	-2.22836	-1	Cnot1	CCR4-NOT transcription complex, subunit 1
1390699_at	1.01079e-09	2.45088e-08	-2.25307	-1	RGD1311595	similar to KIAA2026 protein
1380045_at	1.01512e-09	2.45664e-08	2.02122	1	Pdp2	pyruvate dehyrogenase phosphatase catalytic subunit 2
1397239_at	1.01846e-09	2.45997e-08	-2.2414	-1	RGD1561963	similar to Dedicator of cytokinesis protein 10 (Protein zizimin 3)
1389226_at	1.10366e-09	2.64036e-08	-3.07963	-1	Stag1	stromal antigen 1
1373804_at	1.16598e-09	2.75276e-08	-3.86405	-1	Foxp1	forkhead box P1
1381259_at	1.22654e-09	2.87414e-08	-2.90583	-1	Stag1	stromal antigen 1
1383849_at	1.25685e-09	2.92877e-08	-2.44432	-1	Rfx7	regulatory factor X, 7
1391626_at	1.29163e-09	2.99868e-08	-2.10367	-1	Mnd1	meiotic nuclear divisions 1 homolog (S. cerevisiae)
1368489_at	1.30399e-09	3.01623e-08	2.31544	1	Fosl1	fos-like antigen 1
1374586_at	1.30674e-09	3.01704e-08	-3.51993	-1	Arl15	ADP-ribosylation factor-like 15
1379443_at	1.31242e-09	3.01904e-08	-2.2375	-1	Hps3	Hermansky-Pudlak syndrome 3 homolog (human)
1376609_at	1.31991e-09	3.03072e-08	-2.09945	-1	Trappc8	trafficking protein particle complex 8
1389375_at	1.32286e-09	3.03196e-08	-2.09885	-1	Upf2	UPF2 regulator of nonsense transcripts homolog (yeast)
1377664_at	1.35544e-09	3.07854e-08	-2.18527	-1	Cep170	centrosomal protein 170
1372360_at	1.39943e-09	3.16699e-08	-2.10331	-1	Abi1	abl-interactor 1
1398401_at	1.41805e-09	3.19762e-08	-2.16581	-1	Tdrd3	tudor domain containing 3
1389355_at	1.48326e-09	3.33263e-08	2.73386	1	Ier5	immediate early response 5
1374625_at	1.51565e-09	3.3873e-08	2.01	1	Hes6	hairy and enhancer of split 6 (Drosophila)
1382341_at	1.56025e-09	3.46844e-08	-2.6219	-1	Asxl1	additional sex combs like 1
1387206_at	1.57266e-09	3.48371e-08	-2.82359	-1	B4galt6	UDP-Gal:betaGlcNAc beta 1,4-galactosyltransferase, polypeptide 6
1382536_at	1.58597e-09	3.50701e-08	-2.06785	-1	Med13l	mediator complex subunit 13-like
1389074_at	1.66453e-09	3.67426e-08	-2.5845	-1	Fchsd2	FCH and double SH3 domains 2
1375973_at	1.67967e-09	3.70117e-08	-2.33039	-1	Arih1	ariadne homolog, ubiquitin-conjugating enzyme E2 binding protein, 1 (Drosophila)
1382741_at	1.84238e-09	4.02439e-08	-2.6254	-1	Ube3a	ubiquitin protein ligase E3A
1393955_at	1.86185e-09	4.05987e-08	-2.58704	-1	Wdr44	WD repeat domain 44
1398407_at	1.88368e-09	4.09325e-08	-2.62159	-1	Tnfaip8	tumor necrosis factor, alpha-induced protein 8
1380513_at	1.90898e-09	4.14107e-08	-2.48573	-1	Rpap2	RNA polymerase II associated protein 2
1390480_at	1.95847e-09	4.23409e-08	-2.2046	-1	Kif13a	kinesin family member 13A
1391608_at	1.9586e-09	4.23409e-08	-2.06107	-1	Parn	poly(A)-specific ribonuclease
1383512_at	2.0191e-09	4.35737e-08	-2.00496	-1	Mllt10	myeloid/lymphoid or mixed-lineage leukemia (trithorax homolog, Drosophila); translocated to, 10
1391439_at	2.06396e-09	4.43893e-08	-2.07855	-1	Mical3	microtubule associated monooxygenase, calponin and LIM domain containing 3
1376010_at	2.28327e-09	4.8855e-08	-2.44471	-1	Prpf4b	PRP4 pre-mRNA processing factor 4 homolog B (yeast)
1393944_at	2.32435e-09	4.9565e-08	-2.30731	-1	Zfp521	zinc finger protein 521
1389017_at	2.34528e-09	4.98422e-08	-2.31107	-1	Antxr2	anthrax toxin receptor 2
1382602_at	2.48199e-09	5.2305e-08	-3.11834	-1	Ubr3	ubiquitin protein ligase E3 component n-recognin 3
1390947_at	2.58989e-09	5.43963e-08	-2.02598	-1	Heatr5a	HEAT repeat containing 5A
1390010_at	2.6221e-09	5.4981e-08	-2.58557	-1	Ncoa1	nuclear receptor coactivator 1
1389644_at	2.64706e-09	5.53715e-08	-2.04648	-1	Tbc1d31	TBC1 domain family, member 31
1373381_at	2.64955e-09	5.53715e-08	-2.25146	-1	Herc4	HECT and RLD domain containing E3 ubiquitin protein ligase 4
1385046_at	2.71649e-09	5.64886e-08	-2.4462	-1	Nxpe3	neurexophilin and PC-esterase domain family, member 3
1383909_at	2.77321e-09	5.74777e-08	-2.42888	-1	Ube3a	ubiquitin protein ligase E3A
1376357_at	2.78087e-09	5.75202e-08	-2.05019	-1	Ankib1	ankyrin repeat and IBR domain containing 1
1382283_at	2.85393e-09	5.86668e-08	-2.1555	-1	Wipf1	WAS/WASL interacting protein family, member 1
1388520_at	2.8596e-09	5.86872e-08	-2.20064	-1	Spag9	sperm associated antigen 9
1384169_a_at	2.98381e-09	6.07401e-08	-2.4393	-1	Vav2	vav 2 guanine nucleotide exchange factor
1374137_at	3.03049e-09	6.15906e-08	-2.62482	-1	Elf1	E74-like factor 1
1395697_at	3.04308e-09	6.17466e-08	-2.3074	-1	Ezh2	enhancer of zeste homolog 2 (Drosophila)
1383485_at	3.10587e-09	6.28176e-08	3.44355	1	Mdm2	p53 E3 ubiquitin protein ligase
1395226_at	3.17773e-09	6.38596e-08	-2.47676	-1	Aftph	aftiphilin
1382903_at	3.23726e-09	6.47452e-08	-2.13736	-1	Zzz3	zinc finger, ZZ-type containing 3
1377172_at	3.31166e-09	6.6023e-08	-2.51267	-1	Gpsm2	G-protein signaling modulator 2
1377532_at	3.33507e-09	6.63842e-08	-2.09306	-1	Phf20	PHD finger protein 20
1368326_at	3.3979e-09	6.75279e-08	-2.12395	-1	Eif2ak3	eukaryotic translation initiation factor 2 alpha kinase 3
1384427_at	3.50069e-09	6.91332e-08	2.80065	1	Mdm2	p53 E3 ubiquitin protein ligase
1388420_at	3.54741e-09	6.99458e-08	-2.00717	-1	Top2b	topoisomerase (DNA) II beta
1375536_at	3.55686e-09	7.00222e-08	-3.01676	-1	Numb	numb homolog (Drosophila)
1389372_at	3.63207e-09	7.11682e-08	-2.43948	-1	RGD1308489	similar to hypothetical protein
1390155_at	3.72478e-09	7.27578e-08	-2.19607	-1	Abhd6	abhydrolase domain containing 6
1374816_at	3.91719e-09	7.60432e-08	-3.8988	-1	Gcom1	GRINL1A complex locus 1
1380027_at	4.05693e-09	7.82454e-08	2.02289	1	Crebbp	CREB binding protein
1383747_at	4.56084e-09	8.61416e-08	-2.91468	-1	Ect2	epithelial cell transforming sequence 2 oncogene
1380611_at	4.73733e-09	8.90732e-08	-2.16338	-1	Fkbp5	FK506 binding protein 5
1380334_at	4.79514e-09	8.9891e-08	-2.17838	-1	Rbm47	RNA binding motif protein 47
1381850_at	4.96735e-09	9.25945e-08	-2.85013	-1	Ppp1r12a	protein phosphatase 1, regulatory subunit 12A
1377043_at	4.97377e-09	9.25945e-08	-2.2081	-1	Fam49b	family with sequence similarity 49, member B
1377100_at	4.97622e-09	9.25945e-08	-2.34926	-1	Pds5b	PDS5, regulator of cohesion maintenance, homolog B (S. cerevisiae)
1390189_at	5.09875e-09	9.44548e-08	-2.34159	-1	Zfp277	zinc finger protein 277
1379982_at	5.13155e-09	9.49224e-08	-2.49692	-1	Nrip1	nuclear receptor interacting protein 1
1368279_at	5.14795e-09	9.49841e-08	-2.23699	-1	Mllt3	myeloid/lymphoid or mixed-lineage leukemia (trithorax homolog, Drosophila); translocated to, 3
1385124_at	5.15001e-09	9.49841e-08	-2.29094	-1	Trib2	tribbles homolog 2 (Drosophila)
1374923_at	5.17063e-09	9.52245e-08	-2.33484	-1	Ambra1	autophagy/beclin 1 regulator 1
1386755_at	5.24057e-09	9.62304e-08	-2.19462	-1	Ccdc91	coiled-coil domain containing 91
1392913_at	5.54264e-09	1.01185e-07	-2.15715	-1	Zfp710	zinc finger protein 710
1369452_a_at	5.64803e-09	1.02662e-07	-2.51756	-1	Picalm	phosphatidylinositol binding clathrin assembly protein
1382198_at	5.69266e-09	1.03174e-07	-2.63722	-1	Pum2	pumilio homolog 2 (Drosophila)
1368871_at	5.79267e-09	1.04534e-07	-2.23785	-1	Map3k1	mitogen activated protein kinase kinase kinase 1
1392421_at	5.83714e-09	1.05186e-07	-2.69968	-1	Baz2b	bromodomain adjacent to zinc finger domain, 2B
1382317_at	6.09329e-09	1.09488e-07	-2.60246	-1	Eps8	epidermal growth factor receptor pathway substrate 8
1392891_at	6.32027e-09	1.13242e-07	-2.10328	-1	Pds5b	PDS5, regulator of cohesion maintenance, homolog B (S. cerevisiae)
1370346_at	6.41291e-09	1.14561e-07	-2.15975	-1	Ccnb1	cyclin B1
1371726_at	6.42123e-09	1.14561e-07	-2.593	-1	Cbfa2t2	core-binding factor, runt domain, alpha subunit 2; translocated to, 2
1387757_at	6.95918e-09	1.22936e-07	-2.07561	-1	Lmbrd1	LMBR1 domain containing 1
1393745_at	6.99923e-09	1.23217e-07	-2.21804	-1	Orc3	origin recognition complex, subunit 3
1390145_at	7.63237e-09	1.33513e-07	-3.83631	-1	Dmxl2	Dmx-like 2
1384390_at	7.85333e-09	1.37187e-07	-2.00532	-1	Jarid2	jumonji, AT rich interactive domain 2
1397812_at	8.03467e-09	1.4016e-07	-2.57453	-1	Senp6	SUMO1/sentrin specific peptidase 6
1391498_at	8.0532e-09	1.40289e-07	-2.24867	-1	Sin3a	SIN3 transcription regulator homolog A (yeast)
1373416_at	8.58739e-09	1.49181e-07	-2.14193	-1	Fndc3b	fibronectin type III domain containing 3B
1376860_at	8.69814e-09	1.50475e-07	-2.17567	-1	Slc22a23	solute carrier family 22, member 23
1389632_at	9.30778e-09	1.59926e-07	-2.10355	-1	Rhobtb1	Rho-related BTB domain containing 1
1383151_at	9.45534e-09	1.61688e-07	-2.24842	-1	Akap9	A kinase (PRKA) anchor protein (yotiao) 9
1375724_at	9.46181e-09	1.61688e-07	-2.36485	-1	Glcci1	glucocorticoid induced transcript 1
1380321_at	1.09694e-08	1.85432e-07	-2.88014	-1	Mtus1	microtubule associated tumor suppressor 1
1367877_at	1.12462e-08	1.896e-07	-2.04328	-1	Slc11a2	solute carrier family 11 (proton-coupled divalent metal ion transporter), member 2
1397854_at	1.15309e-08	1.93363e-07	-2.61993	-1	Dpf3	D4, zinc and double PHD fingers, family 3
1377970_at	1.18543e-08	1.98255e-07	-2.76777	-1	Parp8	poly (ADP-ribose) polymerase family, member 8
1376611_at	1.20082e-08	2.00066e-07	-2.42487	-1	Pola1	polymerase (DNA directed), alpha 1, catalytic subunit
1393605_at	1.22573e-08	2.03279e-07	-2.01047	-1	Vav3	vav 3 guanine nucleotide exchange factor
1371115_at	1.23225e-08	2.03914e-07	-2.49384	-1	Ptpre	protein tyrosine phosphatase, receptor type, E
1384907_at	1.25316e-08	2.06829e-07	-3.00123	-1	LOC306096	similar to Dachshund homolog 1 (Dach1)
1375417_at	1.27132e-08	2.09276e-07	-2.07443	-1	Zmynd8	zinc finger, MYND-type containing 8
1389146_at	1.27308e-08	2.09291e-07	-2.049	-1	Fam107b	family with sequence similarity 107, member B
1374526_at	1.28031e-08	2.10205e-07	-2.13336	-1	Ankfy1	ankyrin repeat and FYVE domain containing 1
1374879_x_at	1.29177e-08	2.11534e-07	-2.20586	-1	Larp4b	La ribonucleoprotein domain family, member 4B
1388395_at	1.31987e-08	2.15854e-07	3.39322	1	G0s2	G0/G1switch 2
1377607_at	1.38241e-08	2.25202e-07	-2.01143	-1	Map3k3	mitogen activated protein kinase kinase kinase 3
1388666_at	1.38429e-08	2.25216e-07	4.58307	1	Enc1	ectodermal-neural cortex 1
1389445_at	1.389e-08	2.2569e-07	2.65986	1	Zfp688	zinc finger protein 688
1370940_at	1.39167e-08	2.25826e-07	-2.37564	-1	Tjp2	tight junction protein 2
1383506_at	1.49489e-08	2.40716e-07	-2.53454	-1	Bcl11a	B-cell CLL/lymphoma 11A (zinc finger protein)
1376649_at	1.5956e-08	2.54972e-07	-2.44271	-1	Sik2	salt-inducible kinase 2
1375247_at	1.59821e-08	2.55063e-07	-2.55484	-1	Mgll	monoglyceride lipase
1371064_at	1.63715e-08	2.59957e-07	-2.12544	-1	Pcm1	pericentriolar material 1
1374715_at	1.77222e-08	2.77199e-07	-2.23454	-1	Wdr70	WD repeat domain 70
1384523_at	1.92644e-08	2.98349e-07	-2.25549	-1	Pms1	postmeiotic segregation increased 1 (S. cerevisiae)
1370297_at	1.9461e-08	3.00652e-07	-2.04516	-1	Plk1	polo-like kinase 1
1398965_at	2.14187e-08	3.26083e-07	-2.04424	-1	Golga4	golgin A4
1378906_at	2.21258e-08	3.35551e-07	2.41424	1	RGD1559690	similar to hypothetical protein FLJ25416
1393363_at	2.21474e-08	3.35551e-07	-2.81423	-1	Zmym2	zinc finger, MYM-type 2
1373116_at	2.26416e-08	3.41391e-07	-2.12	-1	Kpna3	karyopherin alpha 3
1373880_at	2.34605e-08	3.50373e-07	-2.07214	-1	Epg5	ectopic P-granules autophagy protein 5 homolog (C. elegans)
1372162_at	2.45609e-08	3.6464e-07	-2.47017	-1	Acss1	acyl-CoA synthetase short-chain family member 1
1375047_at	2.47989e-08	3.67739e-07	-2.12385	-1	Spata5	spermatogenesis associated 5
1370570_at	2.50981e-08	3.70862e-07	-2.45153	-1	Nrp1	neuropilin 1
1383623_at	2.56312e-08	3.77849e-07	2.04485	1	Thyn1	thymocyte nuclear protein 1
1399157_at	2.61508e-08	3.85057e-07	-2.2441	-1	Uri1	URI1, prefoldin-like chaperone
1390891_at	2.6623e-08	3.90637e-07	-2.21122	-1	Kif11	kinesin family member 11
1368748_at	2.70251e-08	3.94744e-07	-2.2937	-1	Tesk2	testis-specific kinase 2
1379703_at	2.70287e-08	3.94744e-07	-2.24852	-1	Dennd3	DENN/MADD domain containing 3
1387929_at	2.83485e-08	4.1273e-07	-2.74358	-1	Pmf31	PMF32 protein
1369103_at	2.83916e-08	4.1273e-07	-2.14517	-1	Fyn	FYN oncogene related to SRC, FGR, YES
1382264_at	2.89703e-08	4.2017e-07	-2.01136	-1	Crebbp	CREB binding protein
1369590_a_at	3.09054e-08	4.41606e-07	3.05943	1	Ddit3	DNA-damage inducible transcript 3
1394095_at	3.32682e-08	4.73215e-07	-2.5148	-1	Gin1	gypsy retrotransposon integrase 1
1389127_at	3.34678e-08	4.74442e-07	-2.04938	-1	Smad3	SMAD family member 3
1389276_at	3.46132e-08	4.87926e-07	-2.08238	-1	L3mbtl3	l(3)mbt-like 3 (Drosophila)
1395355_at	3.502e-08	4.93106e-07	-2.16305	-1	Far1	fatty acyl CoA reductase 1
1394107_at	3.56022e-08	5.00743e-07	-2.07784	-1	Tbl1xr1	transducin (beta)-like 1 X-linked receptor 1
1392958_at	3.68532e-08	5.12599e-07	-2.14551	-1	RGD1565647	similar to cylindromatosis (turban tumor syndrome)
1368818_at	3.92415e-08	5.43414e-07	-2.17743	-1	Psme4	proteasome (prosome, macropain) activator subunit 4
1372811_at	3.92417e-08	5.43414e-07	-2.00118	-1	Ktn1	kinectin 1 (kinesin receptor)
1367540_at	3.98014e-08	5.48744e-07	-2.16574	-1	Zfyve26	zinc finger, FYVE domain containing 26
1377836_at	4.04648e-08	5.57279e-07	-2.62714	-1	Zfp280d	zinc finger protein 280D
1394200_at	4.16755e-08	5.70823e-07	2.27509	1	Hspa2	heat shock protein 2
1389455_at	4.20292e-08	5.7504e-07	-2.04478	-1	Sec24b	SEC24 family, member B (S. cerevisiae)
1373219_at	4.34407e-08	5.91773e-07	2.33553	1	Snai1	snail family zinc finger 1
1374539_at	4.43635e-08	6.02385e-07	-2.03786	-1	Atp10d	ATPase, class V, type 10D
1394731_at	4.45654e-08	6.03821e-07	-2.32376	-1	Csnk1g3	casein kinase 1, gamma 3
1368949_at	4.47493e-08	6.05659e-07	-3.04462	-1	Ebf1	early B-cell factor 1
1379780_at	4.7659e-08	6.42962e-07	-2.30464	-1	Fam65b	family with sequence similarity 65, member B
1389552_at	4.8874e-08	6.57236e-07	-2.32469	-1	Gcc2	GRIP and coiled-coil domain containing 2
1384997_at	4.92448e-08	6.61514e-07	3.73829	1	Aen	apoptosis enhancing nuclease
1374400_at	5.13893e-08	6.83739e-07	-2.13223	-1	Efr3a	EFR3 homolog A (S. cerevisiae)
1367544_at	5.33228e-08	7.0647e-07	-2.144	-1	Rnf111	ring finger protein 111
1368679_a_at	5.3486e-08	7.07886e-07	-2.73551	-1	Lyn	v-yes-1 Yamaguchi sarcoma viral related oncogene homolog
1389545_at	5.71992e-08	7.49919e-07	-2.14352	-1	Tbl1xr1	transducin (beta)-like 1 X-linked receptor 1
1390863_at	5.92372e-08	7.73409e-07	2.32547	1	Slc19a2	solute carrier family 19 (thiamine transporter), member 2
1384837_at	5.94339e-08	7.75171e-07	3.39824	1	Cd69	Cd69 molecule
1390945_at	6.25302e-08	8.10505e-07	-2.75529	-1	Zfp292	zinc finger protein 292
1396053_at	6.31796e-08	8.18078e-07	-2.21259	-1	Nedd9	neural precursor cell expressed, developmentally down-regulated 9
1376982_at	6.35697e-08	8.22282e-07	-2.25758	-1	Tnrc6b	trinucleotide repeat containing 6B
1396036_at	6.36521e-08	8.225e-07	-2.12914	-1	Ralgps2	Ral GEF with PH domain and SH3 binding motif 2
1368117_at	6.48107e-08	8.34895e-07	-2.01009	-1	Gphn	gephyrin
1371263_a_at	6.79891e-08	8.71371e-07	-2.47472	-1	Camk2d	calcium/calmodulin-dependent protein kinase II delta
1373764_at	6.9425e-08	8.86156e-07	-2.22988	-1	Zfp638	zinc finger protein 638
1390500_at	7.6771e-08	9.70064e-07	-2.01424	-1	Aftph	aftiphilin
1384742_at	8.15932e-08	1.02481e-06	-2.44055	-1	Atrx	alpha thalassemia/mental retardation syndrome X-linked
1399119_at	8.27731e-08	1.03446e-06	-2.36556	-1	Zfp292	zinc finger protein 292
1377156_at	9.44351e-08	1.15492e-06	-2.53242	-1	Tcf7l2	transcription factor 7-like 2 (T-cell specific, HMG-box)
1380371_at	9.49757e-08	1.1604e-06	-2.97889	-1	Nipbl	Nipped-B homolog (Drosophila)
1374647_at	1.05677e-07	1.27258e-06	-2.48887	-1	Rsbn1	round spermatid basic protein 1
1385977_at	1.09124e-07	1.30534e-06	-2.06847	-1	Zfp644	zinc finger protein 644
1385050_at	1.09229e-07	1.30535e-06	-2.26544	-1	Zfp292	zinc finger protein 292
1372457_at	1.09992e-07	1.31072e-06	-2.3934	-1	Mtus1	microtubule associated tumor suppressor 1
1385559_at	1.1368e-07	1.34871e-06	2.22651	1	RGD1563441	similar to RIKEN cDNA A030009H04
1369670_at	1.19918e-07	1.41557e-06	-2.73762	-1	Cd200	Cd200 molecule
1390403_at	1.24374e-07	1.46131e-06	2.04077	1	Fam43a	family with sequence similarity 43, member A
1376788_at	1.24901e-07	1.46613e-06	-2.11831	-1	Dapk1	death associated protein kinase 1
1378016_at	1.28163e-07	1.49742e-06	-2.54699	-1	Eml4	echinoderm microtubule associated protein like 4
1383827_at	1.29769e-07	1.51337e-06	-2.31405	-1	Tlk1	tousled-like kinase 1
1392019_at	1.3344e-07	1.54864e-06	-2.2623	-1	Asap1	ArfGAP with SH3 domain, ankyrin repeat and PH domain 1
1377011_at	1.33656e-07	1.54864e-06	-2.5788	-1	Fry	furry homolog (Drosophila)
1368408_at	1.3398e-07	1.55096e-06	-2.01857	-1	Grk5	G protein-coupled receptor kinase 5
1370530_a_at	1.36494e-07	1.57545e-06	-2.50384	-1	Pld1	phospholipase D1
1389476_at	1.36598e-07	1.57545e-06	-2.39079	-1	RGD1307100	similar to RIKEN cDNA D630029K19
1374605_at	1.46152e-07	1.67336e-06	-2.03196	-1	Tmem161b	transmembrane protein 161B
1390486_at	1.47285e-07	1.68343e-06	-2.42369	-1	Usp32	ubiquitin specific peptidase 32
1375504_at	1.50239e-07	1.7139e-06	2.174	1	Polg2	polymerase (DNA directed), gamma 2, accessory subunit
1393055_at	1.53981e-07	1.75181e-06	-2.31474	-1	Pkn2	protein kinase N2
1392619_at	1.54813e-07	1.7581e-06	-2.49408	-1	Ebf1	early B-cell factor 1
1367981_at	1.56525e-07	1.77433e-06	-2.01145	-1	Rabep1	rabaptin, RAB GTPase binding effector protein 1
1378902_at	1.72598e-07	1.93211e-06	-2.24918	-1	Tyw1	tRNA-yW synthesizing protein 1 homolog (S. cerevisiae)
1375846_at	2.02666e-07	2.23485e-06	-2.38996	-1	Xpr1	xenotropic and polytropic retrovirus receptor 1
1377727_at	2.0852e-07	2.28935e-06	-2.3036	-1	Baz1a	bromodomain adjacent to zinc finger domain, 1A
1388895_at	2.09175e-07	2.29454e-06	-2.18431	-1	Wapal	wings apart-like homolog (Drosophila)
1372563_at	2.09585e-07	2.29702e-06	-2.24299	-1	RGD1308143	similar to D330021B20 protein
1379238_at	2.14924e-07	2.34939e-06	-2.14614	-1	Ctdspl	CTD (carboxy-terminal domain, RNA polymerase II, polypeptide A) small phosphatase-like
1387675_at	2.17766e-07	2.37632e-06	2.01666	1	Plau	plasminogen activator, urokinase
1387028_a_at	2.2951e-07	2.49363e-06	2.11222	1	Id1	inhibitor of DNA binding 1
1368947_at	2.62344e-07	2.81868e-06	2.0109	1	Gadd45a	growth arrest and DNA-damage-inducible, alpha
1368869_at	2.66341e-07	2.8543e-06	-3.79498	-1	Akap12	A kinase (PRKA) anchor protein 12
1371785_at	2.76384e-07	2.94185e-06	2.3071	1	Tnfrsf12a	tumor necrosis factor receptor superfamily, member 12a
1383339_at	2.80324e-07	2.97874e-06	-2.78636	-1	Uri1	URI1, prefoldin-like chaperone
1388553_at	2.97702e-07	3.12637e-06	-2.66828	-1	Wapal	wings apart-like homolog (Drosophila)
1375020_at	3.00242e-07	3.14778e-06	-2.19757	-1	Rin3	Ras and Rab interactor 3
1370354_at	3.07028e-07	3.21624e-06	-2.38006	-1	Parg	poly (ADP-ribose) glycohydrolase
1372189_at	3.27863e-07	3.39765e-06	-2.02998	-1	Dnajc13	DnaJ (Hsp40) homolog, subfamily C, member 13
1389128_at	3.48323e-07	3.57722e-06	-2.09771	-1	Wdfy3	WD repeat and FYVE domain containing 3
1375595_at	3.54975e-07	3.63018e-06	-2.34532	-1	Arih1	ariadne homolog, ubiquitin-conjugating enzyme E2 binding protein, 1 (Drosophila)
1389507_at	3.55214e-07	3.63018e-06	-2.76568	-1	Nedd4l	neural precursor cell expressed, developmentally down-regulated 4-like, E3 ubiquitin protein ligase
1379803_at	3.58381e-07	3.65956e-06	-2.08101	-1	Lmo4	LIM domain only 4
1393173_at	3.60091e-07	3.67404e-06	-2.34959	-1	Rasa1	RAS p21 protein activator (GTPase activating protein) 1
1380692_at	3.63363e-07	3.70141e-06	-2.10036	-1	Rbl1	retinoblastoma-like 1 (p107)
1387566_at	3.77123e-07	3.83058e-06	-3.13897	-1	Pla2g4a	phospholipase A2, group IVA (cytosolic, calcium-dependent)
1373867_at	3.94754e-07	3.98883e-06	-2.11188	-1	Kdm5a	lysine (K)-specific demethylase 5A
1385853_at	4.06806e-07	4.09742e-06	-2.55111	-1	Baz1a	bromodomain adjacent to zinc finger domain, 1A
1384039_at	4.17076e-07	4.19413e-06	-2.16887	-1	Camsap2	calmodulin regulated spectrin-associated protein family, member 2
1394868_at	4.17855e-07	4.19525e-06	-2.12176	-1	Whsc1l1	Wolf-Hirschhorn syndrome candidate 1-like 1
1377629_at	4.38781e-07	4.36695e-06	2.72461	1	Fam212b	family with sequence similarity 212, member B
1369788_s_at	4.54151e-07	4.48438e-06	4.72555	1	Jun	jun proto-oncogene
1392065_at	4.68352e-07	4.6029e-06	-2.00593	-1	Kif18a	kinesin family member 18A
1368944_at	4.90953e-07	4.78384e-06	-2.29324	-1	Dlg1	discs, large homolog 1 (Drosophila)
1370085_at	5.02595e-07	4.85958e-06	-2.14823	-1	Rasa1	RAS p21 protein activator (GTPase activating protein) 1
1374317_at	5.23138e-07	5.0311e-06	-2.06502	-1	Pik3r6	phosphoinositide-3-kinase, regulatory subunit 6
1378418_at	6.0752e-07	5.75449e-06	-3.27889	-1	Tifab	TRAF-interacting protein with forkhead-associated domain, family member B
1373957_at	6.454e-07	6.06754e-06	-2.49055	-1	Reln	reelin
1385816_at	6.57016e-07	6.16341e-06	-2.1797	-1	Fam72a	family with sequence similarity 72, member A
1389528_s_at	6.66273e-07	6.24041e-06	7.53021	1	Jun	jun proto-oncogene
1374404_at	7.16678e-07	6.63826e-06	3.44987	1	Jun	jun proto-oncogene
1389712_at	7.38984e-07	6.81472e-06	-2.56568	-1	Ebf3	early B-cell factor 3
1372558_at	7.46702e-07	6.87075e-06	-2.09752	-1	Naa15	N(alpha)-acetyltransferase 15, NatA auxiliary subunit
1373924_at	7.52237e-07	6.91662e-06	-2.18653	-1	Cpped1	calcineurin-like phosphoesterase domain containing 1
1369268_at	7.63047e-07	7.00576e-06	7.96119	1	Atf3	activating transcription factor 3
1383222_at	7.79233e-07	7.14391e-06	-2.01052	-1	Frmd6	FERM domain containing 6
1384331_at	7.91262e-07	7.21767e-06	2.1028	1	Srxn1	sulfiredoxin 1
1398643_at	8.00882e-07	7.29447e-06	-2.09073	-1	Dicer1	dicer 1, ribonuclease type III
1373666_at	8.36422e-07	7.54161e-06	-2.07256	-1	Rapgef5	Rap guanine nucleotide exchange factor (GEF) 5
1368146_at	8.38225e-07	7.55244e-06	2.37626	1	Dusp1	dual specificity phosphatase 1
1383494_at	9.113e-07	8.1197e-06	-2.0532	-1	Srbd1	S1 RNA binding domain 1
1392505_at	9.11831e-07	8.1197e-06	-2.01592	-1	Pds5a	PDS5, regulator of cohesion maintenance, homolog A (S. cerevisiae)
1384456_at	9.1282e-07	8.1197e-06	-2.00065	-1	Usp24	ubiquitin specific peptidase 24
1386065_at	9.42718e-07	8.35606e-06	6.07965	1	Sowahc	sosondowah ankyrin repeat domain family member C
1380259_at	1.00263e-06	8.81244e-06	-2.00968	-1	Cep57l1	centrosomal protein 57-like 1
1367894_at	1.01051e-06	8.86933e-06	2.05876	1	Insig1	insulin induced gene 1
1369431_at	1.03349e-06	9.02683e-06	-2.16851	-1	Galnt7	UDP-N-acetyl-alpha-D-galactosamine:polypeptide N-acetylgalactosaminyltransferase 7 (GalNAc-T7)
1370542_a_at	1.07892e-06	9.39098e-06	-2.35943	-1	Elf1	E74-like factor 1
1385173_at	1.24823e-06	1.0687e-05	-2.19596	-1	Ebf3	early B-cell factor 3
1393376_at	1.25373e-06	1.07199e-05	-2.54271	-1	Sox6	SRY (sex determining region Y)-box 6
1382126_at	1.26153e-06	1.07715e-05	-2.09909	-1	Ncor1	nuclear receptor co-repressor 1
1375148_at	1.26318e-06	1.07782e-05	-2.03283	-1	Zfpm1	zinc finger protein, multitype 1
1389373_at	1.34081e-06	1.13481e-05	-2.94027	-1	Smad1	SMAD family member 1
1397843_at	1.4058e-06	1.18185e-05	-2.84259	-1	Wdr44	WD repeat domain 44
1373093_at	1.43606e-06	1.20567e-05	5.21183	1	Errfi1	ERBB receptor feedback inhibitor 1
1374794_at	1.53362e-06	1.2706e-05	-2.21832	-1	Kif15	kinesin family member 15
1388587_at	1.80413e-06	1.46099e-05	3.95841	1	Ier3	immediate early response 3
1385962_x_at	1.96352e-06	1.56882e-05	-2.45638	-1	Blk	B lymphoid tyrosine kinase
1390012_at	2.07831e-06	1.64795e-05	-2.01869	-1	Man2b1	mannosidase, alpha, class 2B, member 1
1384002_at	2.12527e-06	1.67883e-05	-2.00394	-1	Atp11b	ATPase, class VI, type 11B
1387995_a_at	2.17914e-06	1.71169e-05	2.80506	1	Ifitm3	interferon induced transmembrane protein 3
1395268_at	2.20106e-06	1.72567e-05	-2.72064	-1	Wwp1	WW domain containing E3 ubiquitin protein ligase 1
1394975_at	2.27804e-06	1.77715e-05	-2.15923	-1	Zfp638	zinc finger protein 638
1382268_at	2.54536e-06	1.95534e-05	-2.26515	-1	Akap13	A kinase (PRKA) anchor protein 13
1368163_at	2.8059e-06	2.13201e-05	-2.12518	-1	Dpp4	dipeptidylpeptidase 4
1368321_at	2.99632e-06	2.26164e-05	2.77773	1	Egr1	early growth response 1
1376009_at	3.04428e-06	2.28685e-05	-2.14101	-1	LOC100912115	cutaneous T-cell lymphoma-associated antigen 5 homolog
1369105_a_at	3.15411e-06	2.35807e-05	-2.93653	-1	Pkib	protein kinase (cAMP-dependent, catalytic) inhibitor beta
1386611_at	3.23489e-06	2.41416e-05	-2.10074	-1	Klhl24	kelch-like family member 24
1396132_at	3.25703e-06	2.42492e-05	-2.17224	-1	Fcrla	Fc receptor-like A
1369325_at	3.37611e-06	2.49729e-05	-2.84759	-1	Lyst	lysosomal trafficking regulator
1393922_at	3.47319e-06	2.56306e-05	-2.19083	-1	Efcab7	EF-hand calcium binding domain 7
1394597_at	3.59823e-06	2.63982e-05	-2.00788	-1	Ddhd1	DDHD domain containing 1
1397824_at	3.67667e-06	2.68795e-05	-2.15317	-1	RGD1562407	similar to WAC
1393297_at	3.70197e-06	2.7033e-05	-2.3974	-1	Pou2af1	POU class 2 associating factor 1
1389573_at	4.05787e-06	2.92745e-05	6.70279	1	Chac1	ChaC, cation transport regulator homolog 1 (E. coli)
1379332_at	4.27887e-06	3.06428e-05	-2.03646	-1	Fbxw7	F-box and WD repeat domain containing 7, E3 ubiquitin protein ligase
1371122_at	4.44234e-06	3.15766e-05	-2.00262	-1	Tank	TRAF family member-associated NFKB activator
1379302_at	4.51841e-06	3.20447e-05	-2.02347	-1	Rbpj	recombination signal binding protein for immunoglobulin kappa J region
1391980_at	4.87624e-06	3.41772e-05	-2.04923	-1	Usp34	ubiquitin specific peptidase 34
1386660_at	5.03158e-06	3.51288e-05	-2.10657	-1	Gng2	guanine nucleotide binding protein (G protein), gamma 2
1383110_at	5.46428e-06	3.77303e-05	-2.23087	-1	Klhl24	kelch-like family member 24
1393365_at	5.73439e-06	3.93573e-05	-2.38652	-1	Chd1	chromodomain helicase DNA binding protein 1
1382340_at	5.79095e-06	3.96372e-05	-2.27815	-1	Dmxl1	Dmx-like 1
1382140_at	5.97505e-06	4.07198e-05	-2.09794	-1	Thoc2	THO complex 2
1370138_at	6.08413e-06	4.1284e-05	-2.3693	-1	Lef1	lymphoid enhancer binding factor 1
1391269_at	6.94111e-06	4.61516e-05	2.01017	1	Pim2	pim-2 oncogene
1393684_at	7.2242e-06	4.77558e-05	-2.69278	-1	Hells	helicase, lymphoid specific
1385619_at	7.24333e-06	4.78319e-05	-2.26731	-1	Kif11	kinesin family member 11
1395488_at	7.4427e-06	4.89426e-05	-2.07722	-1	Msh3	mutS homolog 3 (E. coli)
1372016_at	7.8066e-06	5.11481e-05	2.31209	1	Gadd45b	growth arrest and DNA-damage-inducible, beta
1368910_at	8.67481e-06	5.62497e-05	2.15794	1	Pdp1	pyruvate dehyrogenase phosphatase catalytic subunit 1
1387908_at	8.89733e-06	5.74848e-05	2.93375	1	Rasd1	RAS, dexamethasone-induced 1
1377911_at	9.04359e-06	5.82799e-05	-2.2483	-1	Osbpl8	oxysterol binding protein-like 8
1369958_at	9.87499e-06	6.27047e-05	2.33197	1	Rhob	ras homolog family member B
1387459_at	1.17889e-05	7.29502e-05	-2.20565	-1	Pkib	protein kinase (cAMP-dependent, catalytic) inhibitor beta
1393379_a_at	1.17905e-05	7.29502e-05	-2.33898	-1	Blk	B lymphoid tyrosine kinase
1377340_at	1.2586e-05	7.73765e-05	4.32788	1	Tfpi2	tissue factor pathway inhibitor 2
1393933_at	1.30201e-05	7.9733e-05	-2.25576	-1	Sorl1	sortilin-related receptor, LDLR class A repeats-containing
1383514_s_at	1.34435e-05	8.19659e-05	-2.10497	-1	Naa15	N(alpha)-acetyltransferase 15, NatA auxiliary subunit
1387087_at	1.36892e-05	8.33021e-05	3.31446	1	Cebpb	CCAAT/enhancer binding protein (C/EBP), beta
1368878_at	1.37446e-05	8.34725e-05	2.01064	1	Idi1	isopentenyl-diphosphate delta isomerase 1
1387788_at	1.48063e-05	8.91077e-05	3.13409	1	Junb	jun B proto-oncogene
1383002_at	1.56898e-05	9.34836e-05	-2.04329	-1	Phf20l1	PHD finger protein 20-like 1
1389164_at	1.5949e-05	9.49315e-05	-2.08876	-1	Herc3	HECT and RLD domain containing E3 ubiquitin protein ligase 3
1376931_at	1.70514e-05	0.000100595	-2.22663	-1	Phf20	PHD finger protein 20
1370177_at	1.71308e-05	0.00010091	2.70555	1	PVR	poliovirus receptor
1384200_at	1.72085e-05	0.000101236	-2.18993	-1	Smchd1	structural maintenance of chromosomes flexible hinge domain containing 1
1374548_at	1.90647e-05	0.000111012	-2.01344	-1	Aff4	AF4/FMR2 family, member 4
1378283_at	1.9194e-05	0.000111634	-2.11465	-1	LOC100912988	uncharacterized LOC100912988
1387374_at	1.98415e-05	0.000114692	-2.02346	-1	Tcf12	transcription factor 12
1386946_at	1.98935e-05	0.000114932	-2.01045	-1	Cpt1a	carnitine palmitoyltransferase 1a, liver
1371840_at	2.15271e-05	0.00012269	2.00372	1	S1pr1	sphingosine-1-phosphate receptor 1
1380432_at	2.2008e-05	0.000124964	-2.30347	-1	Cmah	cytidine monophospho-N-acetylneuraminic acid hydroxylase
1398591_at	2.2041e-05	0.000125095	2.01703	1	Ccrl2	chemokine (C-C motif) receptor-like 2
1370512_at	2.35955e-05	0.00013264	-2.21687	-1	Tnrc6b	trinucleotide repeat containing 6B
1378287_at	2.36532e-05	0.000132864	-2.01867	-1	Rdx	radixin
1367940_at	2.47441e-05	0.000138188	4.52265	1	Cxcr7	chemokine (C-X-C motif) receptor 7
1389145_at	2.49255e-05	0.000139016	2.14418	1	Cdc42ep2	CDC42 effector protein (Rho GTPase binding) 2
1382263_at	2.62019e-05	0.000145489	-2.00227	-1	Odf2l	outer dense fiber of sperm tails 2-like
1382531_at	2.62874e-05	0.000145899	-2.17617	-1	Tlr7	toll-like receptor 7
1377404_at	2.84746e-05	0.000156311	2.6678	1	Stc1	stanniocalcin 1
1368223_at	2.90263e-05	0.000158924	4.36793	1	Adamts1	ADAM metallopeptidase with thrombospondin type 1 motif, 1
1389996_at	3.00144e-05	0.000163266	-2.45159	-1	Nek1	NIMA-related kinase 1
1391211_at	3.06934e-05	0.000166598	-2.1379	-1	Atp11c	ATPase, class VI, type 11C
1370694_at	3.47223e-05	0.000185658	2.10926	1	Trib3	tribbles homolog 3 (Drosophila)
1386777_at	3.64212e-05	0.000193917	-2.18143	-1	Pot1	protection of telomeres 1
1382818_at	3.7564e-05	0.000199157	-2.02667	-1	Fam126b	family with sequence similarity 126, member B
1386721_at	4.20424e-05	0.000219588	2.1953	1	Zfp503	zinc finger protein 503
1387343_at	4.2323e-05	0.000220638	2.02906	1	Cebpd	CCAAT/enhancer binding protein (C/EBP), delta
1370225_at	4.45414e-05	0.000230507	2.27822	1	Cited4	Cbp/p300-interacting transactivator, with Glu/Asp-rich carboxy-terminal domain, 4
1395687_at	4.96586e-05	0.000253632	-2.23565	-1	Atf7ip	activating transcription factor 7 interacting protein
1384384_at	5.18238e-05	0.000262886	-2.07794	-1	C2cd5	C2 calcium-dependent domain containing 5
1368271_a_at	5.605e-05	0.000281595	2.21588	1	Fabp4	fatty acid binding protein 4, adipocyte
1391826_at	6.00365e-05	0.000299825	2.08252	1	Tp53inp1	tumor protein p53 inducible nuclear protein 1
1390389_at	6.35188e-05	0.000315085	-2.10489	-1	Mertk	c-mer proto-oncogene tyrosine kinase
1369679_a_at	6.48602e-05	0.000321105	-2.12144	-1	Nfia	nuclear factor I/A
1384262_at	6.5459e-05	0.00032356	2.1229	1	Ppp1r3b	protein phosphatase 1, regulatory subunit 3B
1378361_at	6.90101e-05	0.000339111	-2.07454	-1	Chd7	chromodomain helicase DNA binding protein 7
1396267_at	7.91569e-05	0.000384459	-2.0065	-1	Pak2	p21 protein (Cdc42/Rac)-activated kinase 2
1373403_at	8.01446e-05	0.00038828	2.5787	1	LOC684871	similar to Protein C8orf4 (Thyroid cancer protein 1) (TC-1)
1391446_at	8.13814e-05	0.000393286	-2.1239	-1	Ms4a1	membrane-spanning 4-domains, subfamily A, member 1
1387391_at	9.4647e-05	0.00044893	4.67064	1	Cdkn1a	cyclin-dependent kinase inhibitor 1A
1388142_at	9.9151e-05	0.000467469	-3.29793	-1	Vcan	versican
1386987_at	0.00010829	0.000506188	-2.08337	-1	Il6r	interleukin 6 receptor
1393750_at	0.000109118	0.000508918	-2.47456	-1	G2e3	G2/M-phase specific E3 ubiquitin protein ligase
1387415_a_at	0.000123801	0.000565637	-2.06195	-1	Stxbp5	syntaxin binding protein 5 (tomosyn)
1386032_at	0.000125161	0.000571227	-2.15319	-1	Prkd3	protein kinase D3
1384131_at	0.000126385	0.000575769	-2.0928	-1	Atl2	atlastin GTPase 2
1377163_at	0.000139374	0.000627883	2.87344	1	Inhbb	inhibin beta-B
1398256_at	0.000139767	0.000629429	6.57682	1	Il1b	interleukin 1 beta
1388792_at	0.000151394	0.000673802	2.97929	1	Gadd45g	growth arrest and DNA-damage-inducible, gamma
1368147_at	0.000169011	0.000740417	2.38953	1	Dusp1	dual specificity phosphatase 1
1389538_at	0.00019018	0.000820566	2.60074	1	Nfkbia	nuclear factor of kappa light polypeptide gene enhancer in B-cells inhibitor, alpha
1368813_at	0.000207139	0.000885222	2.11176	1	Cebpd	CCAAT/enhancer binding protein (C/EBP), delta
1392349_at	0.000228706	0.000962648	2.33803	1	Slc5a3	solute carrier family 5 (sodium/myo-inositol cotransporter), member 3
1386881_at	0.000296826	0.0012034	2.37761	1	Igfbp3	insulin-like growth factor binding protein 3
1398540_at	0.000303421	0.00122264	3.82551	1	Rgs1	regulator of G-protein signaling 1
1373410_at	0.000367228	0.00144589	-2.39832	-1	Mef2c	myocyte enhancer factor 2C
1390529_at	0.000408533	0.00158811	2.16113	1	Cd83	CD83 molecule
1378032_at	0.000432984	0.00166767	2.58064	1	Nfkbiz	nuclear factor of kappa light polypeptide gene enhancer in B-cells inhibitor, zeta
1367973_at	0.000448529	0.00172226	19.0684	1	Ccl2	chemokine (C-C motif) ligand 2
1372729_at	0.000814416	0.00287818	2.36626	1	Procr	protein C receptor, endothelial
1367998_at	0.000919224	0.003192	2.42445	1	Slpi	secretory leukocyte peptidase inhibitor
1370695_s_at	0.000925483	0.00320841	2.41103	1	Trib3	tribbles homolog 3 (Drosophila)
1387202_at	0.00104472	0.00356957	3.18164	1	Icam1	intercellular adhesion molecule 1
1382489_at	0.00108398	0.00367869	-2.26445	-1	Phip	pleckstrin homology domain interacting protein
1367712_at	0.00108899	0.0036907	3.03388	1	Timp1	TIMP metallopeptidase inhibitor 1
1368527_at	0.00130472	0.00431358	3.71859	1	Ptgs2	prostaglandin-endoperoxide synthase 2
1392668_at	0.00140587	0.00460076	-2.03533	-1	Rbpj	recombination signal binding protein for immunoglobulin kappa J region
1387219_at	0.00161161	0.00518223	2.40117	1	Adm	adrenomedullin
1394814_at	0.00189017	0.0059454	-2.00239	-1	Tpr	translocated promoter region, nuclear basket protein
1388271_at	0.00202691	0.0062987	2.54127	1	Mt2A	metallothionein 2A
1388054_a_at	0.00222067	0.00681115	-2.04446	-1	Vcan	versican
1386321_s_at	0.00246668	0.00747623	2.09616	1	Trib3	tribbles homolog 3 (Drosophila)
1387843_at	0.00255765	0.007724	2.01471	1	Fst	follistatin
1367631_at	0.00295847	0.00873902	2.79403	1	Ctgf	connective tissue growth factor
1396101_at	0.00377963	0.0107989	2.36181	1	Stc1	stanniocalcin 1
1368490_at	0.00397541	0.0112407	2.57588	1	Cd14	CD14 molecule
1386977_at	0.00453704	0.0125823	2.22892	1	Car3	carbonic anhydrase 3
1370104_at	0.00756232	0.0195834	-2.00244	-1	Pde6h	phosphodiesterase 6H, cGMP-specific, cone, gamma
1370832_at	0.00791767	0.0203241	3.49231	1	Ccl4	chemokine (C-C motif) ligand 4
1370912_at	0.00941369	0.0235953	2.9898	1	Hspa1a	heat shock 70kD protein 1A
1381556_at	0.0115708	0.0280993	-2.10194	-1	Ddx60	DEAD (Asp-Glu-Ala-Asp) box polypeptide 60
1368592_at	0.0122937	0.0295068	2.19045	1	Il1a	interleukin 1 alpha
1370150_a_at	0.0143314	0.0336014	2.06968	1	Thrsp	thyroid hormone responsive
1387316_at	0.014548	0.03401	5.07158	1	Cxcl1	chemokine (C-X-C motif) ligand 1
1370051_at	0.0179933	0.0407126	2.09191	1	Tgm1	transglutaminase 1
1367896_at	0.0207782	0.046011	2.25135	1	Car3	carbonic anhydrase 3
1379935_at	0.0227177	0.0497138	2.69061	1	Ccl7	chemokine (C-C motif) ligand 7

## Sheet: glist.DouSng.1HR.Veh1_vs_Oxali
ID	P.Value	adj.P.Val	Fold.ToOx_CtrlOx	up.down	symbol	description
1369995_at	2.19347e-19	1.3775e-15	-5.23567	-1	Faf1	Fas (TNFRSF6) associated factor 1
1373479_at	1.09236e-18	3.99902e-15	-3.86814	-1	Ppp3ca	protein phosphatase 3, catalytic subunit, alpha isozyme
1391637_at	6.58324e-18	1.37809e-14	-5.82371	-1	Arhgap15	Rho GTPase activating protein 15
1388906_at	1.36526e-17	2.02376e-14	-2.80257	-1	Tns3	tensin 3
1371024_at	1.50542e-17	2.02376e-14	-5.65669	-1	Cux1	cut-like homeobox 1
1372059_at	1.61127e-17	2.02376e-14	-4.26021	-1	Cmss1	cms1 ribosomal small subunit homolog (yeast)
1388870_at	2.29534e-17	2.46313e-14	-3.25873	-1	Msi2	musashi RNA-binding protein 2
1373502_at	2.35331e-17	2.46313e-14	-4.18446	-1	Dym	dymeclin
1374615_at	3.50886e-17	3.39009e-14	-12.707	-1	Ankrd44	ankyrin repeat domain 44
1390475_at	5.46215e-17	4.90033e-14	-3.4647	-1	Rngtt	RNA guanylyltransferase and 5'-phosphatase
1391062_at	8.61433e-17	6.76225e-14	-4.09345	-1	RGD1566052	similar to elongation protein 4 homolog
1368277_at	1.12459e-16	8.30874e-14	-3.4484	-1	Ppp3ca	protein phosphatase 3, catalytic subunit, alpha isozyme
1373393_at	2.32321e-16	1.62108e-13	-4.43451	-1	Ext1	exostosin glycosyltransferase 1
1386962_at	3.80395e-16	2.51461e-13	-5.616	-1	Plcb4	phospholipase C, beta 4
1381018_a_at	4.49469e-16	2.82267e-13	-4.81476	-1	Asap1	ArfGAP with SH3 domain, ankyrin repeat and PH domain 1
1377576_at	4.90218e-16	2.93197e-13	-2.92137	-1	Ppa2	pyrophosphatase (inorganic) 2
1376611_at	5.52859e-16	3.15632e-13	-6.38904	-1	Pola1	polymerase (DNA directed), alpha 1, catalytic subunit
1389431_at	6.09661e-16	3.32928e-13	-4.12339	-1	Prkdc	protein kinase, DNA activated, catalytic polypeptide
1383166_at	6.84192e-16	3.58061e-13	-3.6147	-1	Ncoa1	nuclear receptor coactivator 1
1381925_x_at	7.6734e-16	3.82284e-13	-8.0627	-1	Arid1b	AT rich interactive domain 1B (Swi1 like)
1390183_at	7.91352e-16	3.82284e-13	-2.52513	-1	Usp34	ubiquitin specific peptidase 34
1384525_at	1.39218e-15	5.64059e-13	-3.7459	-1	Dock11	dedicator of cytokinesis 11
1368225_at	1.61805e-15	6.29288e-13	-2.56208	-1	Exoc2	exocyst complex component 2
1389167_at	1.65338e-15	6.29288e-13	-3.27579	-1	Mapkap1	mitogen-activated protein kinase associated protein 1
1372863_at	2.00191e-15	7.39528e-13	-3.21624	-1	Mycbp2	MYC binding protein 2, E3 ubiquitin protein ligase
1398903_at	5.74253e-15	1.89806e-12	-2.05665	-1	Esd	esterase D
1374182_at	7.26713e-15	2.34039e-12	-2.8166	-1	Smarcc1	SWI/SNF related, matrix associated, actin dependent regulator of chromatin, subfamily c, member 1
1390423_at	8.2147e-15	2.57942e-12	-2.61576	-1	Mycbp2	MYC binding protein 2, E3 ubiquitin protein ligase
1389226_at	1.017e-14	3.1155e-12	-6.44109	-1	Stag1	stromal antigen 1
1391608_at	1.08117e-14	3.23322e-12	-3.41534	-1	Parn	poly(A)-specific ribonuclease
1367518_at	1.42182e-14	4.05865e-12	-2.24913	-1	Fto	fat mass and obesity associated
1375956_at	1.61335e-14	4.50303e-12	-3.64887	-1	Mnat1	MNAT CDK-activating kinase assembly factor 1
1385143_at	1.74247e-14	4.64045e-12	-5.85927	-1	RGD1561963	similar to Dedicator of cytokinesis protein 10 (Protein zizimin 3)
1395875_at	1.74438e-14	4.64045e-12	-2.54379	-1	Ttc37	tetratricopeptide repeat domain 37
1390267_at	1.77342e-14	4.64045e-12	-2.94816	-1	Fars2	phenylalanyl-tRNA synthetase 2, mitochondrial
1374729_at	1.87097e-14	4.79579e-12	-3.52161	-1	LOC100911792	UV radiation resistance-associated gene protein-like
1373426_at	2.13093e-14	5.12445e-12	-2.41416	-1	Mapk1	mitogen activated protein kinase 1
1373500_at	2.21773e-14	5.15829e-12	-2.51683	-1	Lrpprc	leucine-rich pentatricopeptide repeat containing
1374225_at	2.63829e-14	6.0249e-12	-2.84969	-1	LOC500700	similar to chromosome 14 open reading frame 145
1387856_at	2.75589e-14	6.18107e-12	-2.4209	-1	Cnn3	calponin 3, acidic
1368070_at	2.98244e-14	6.43247e-12	-2.46616	-1	Stx8	syntaxin 8
1382993_at	2.98872e-14	6.43247e-12	4.5612	1	Bbc3	Bcl-2 binding component 3
1392957_at	3.02162e-14	6.43247e-12	-2.54724	-1	Ssbp2	single-stranded DNA binding protein 2
1390441_at	3.18837e-14	6.6383e-12	-3.33987	-1	Asap1	ArfGAP with SH3 domain, ankyrin repeat and PH domain 1
1381019_x_at	4.17815e-14	8.46412e-12	-3.91386	-1	Asap1	ArfGAP with SH3 domain, ankyrin repeat and PH domain 1
1381259_at	4.47821e-14	8.92799e-12	-5.31984	-1	Stag1	stromal antigen 1
1383429_at	5.57539e-14	1.07734e-11	-2.21171	-1	Psmd14	proteasome (prosome, macropain) 26S subunit, non-ATPase, 14
1393605_at	5.72071e-14	1.08867e-11	-3.36764	-1	Vav3	vav 3 guanine nucleotide exchange factor
1371633_at	6.60799e-14	1.23875e-11	-2.78556	-1	Ctnnbl1	catenin, beta like 1
1373549_at	7.26983e-14	1.34278e-11	-2.67639	-1	Ddx10	DEAD (Asp-Glu-Ala-Asp) box polypeptide 10
1377835_at	7.74615e-14	1.40362e-11	-2.48704	-1	Dock8	dedicator of cytokinesis 8
1374597_at	7.82273e-14	1.40362e-11	-2.61295	-1	Lyrm4	LYR motif containing 4
1373398_at	8.21761e-14	1.45128e-11	-2.57952	-1	Trim37	tripartite motif-containing 37
1388643_at	8.93915e-14	1.53802e-11	-3.35506	-1	Fut8	fucosyltransferase 8 (alpha (1,6) fucosyltransferase)
1392980_at	9.32818e-14	1.56444e-11	-4.24133	-1	Tiam1	T-cell lymphoma invasion and metastasis 1
1379386_at	9.34177e-14	1.56444e-11	2.29177	1	Gtse1	G-2 and S-phase expressed 1
1375685_at	1.01572e-13	1.67861e-11	-2.59495	-1	Clasp1	cytoplasmic linker associated protein 1
1389277_at	1.06873e-13	1.74329e-11	-2.55983	-1	RGD1306148	similar to KIAA0368
1382001_at	1.24865e-13	2.01064e-11	-3.94708	-1	Kmt2c	lysine (K)-specific methyltransferase 2C
1390010_at	1.29007e-13	2.05105e-11	-4.38622	-1	Ncoa1	nuclear receptor coactivator 1
1390126_at	1.33794e-13	2.10057e-11	-3.77428	-1	LOC679342	hypothetical protein LOC679342
1390755_at	1.42713e-13	2.21293e-11	-2.40187	-1	Sergef	secretion regulating guanine nucleotide exchange factor
1368181_at	1.56194e-13	2.39243e-11	-2.38148	-1	Mthfd1	methylenetetrahydrofolate dehydrogenase (NADP+ dependent) 1, methenyltetrahydrofolate cyclohydrolase, formyltetrahydrofolate synthetase
1388816_at	1.58098e-13	2.39243e-11	-2.69567	-1	Dlg1	discs, large homolog 1 (Drosophila)
1390321_at	1.64183e-13	2.45493e-11	-2.465	-1	Mms22l	MMS22-like, DNA repair protein
1371586_at	1.89202e-13	2.79573e-11	-2.1017	-1	Mrpl48	mitochondrial ribosomal protein L48
1386755_at	1.92655e-13	2.81366e-11	-3.473	-1	Ccdc91	coiled-coil domain containing 91
1383288_at	2.06983e-13	2.98399e-11	3.43514	1	Mdm2	p53 E3 ubiquitin protein ligase
1389301_at	2.31297e-13	3.22788e-11	-2.48144	-1	Mbnl2	muscleblind-like splicing regulator 2
1379352_at	2.85084e-13	3.90535e-11	-3.01376	-1	Pip5k1b	phosphatidylinositol-4-phosphate 5-kinase, type I, beta
1383151_at	2.86061e-13	3.90535e-11	-3.6709	-1	Akap9	A kinase (PRKA) anchor protein (yotiao) 9
1388876_at	3.46491e-13	4.64123e-11	3.60682	1	Pln	phospholamban
1377713_at	3.47353e-13	4.64123e-11	-2.80454	-1	Foxn3	forkhead box N3
1371695_at	3.77782e-13	4.99468e-11	-2.44647	-1	Tpr	translocated promoter region, nuclear basket protein
1373469_at	4.1984e-13	5.40527e-11	-2.64289	-1	Ptplad1	protein tyrosine phosphatase-like A domain containing 1
1389009_at	4.2855e-13	5.40527e-11	-2.63255	-1	Rsrc1	arginine/serine-rich coiled-coil 1
1379307_at	4.30355e-13	5.40527e-11	-2.962	-1	Sclt1	sodium channel and clathrin linker 1
1376572_a_at	4.37175e-13	5.43655e-11	-4.24012	-1	Svil	supervillin
1373206_at	4.51594e-13	5.50682e-11	-3.94605	-1	Fndc3b	fibronectin type III domain containing 3B
1392449_at	4.56062e-13	5.50783e-11	-2.72365	-1	Rad18	RAD18 homolog (S. cerevisiae)
1374956_at	4.86968e-13	5.76035e-11	-2.39592	-1	Pcm1	pericentriolar material 1
1367764_at	4.9073e-13	5.76035e-11	4.12994	1	Ccng1	cyclin G1
1388710_at	5.02615e-13	5.83717e-11	-2.41669	-1	Rreb1	ras responsive element binding protein 1
1392452_at	5.06569e-13	5.83717e-11	-3.5314	-1	Phf14	PHD finger protein 14
1372289_at	5.29142e-13	5.99323e-11	-2.55355	-1	Slc25a12	solute carrier family 25 (aspartate/glutamate carrier), member 12
1368279_at	5.29657e-13	5.99323e-11	-3.39169	-1	Mllt3	myeloid/lymphoid or mixed-lineage leukemia (trithorax homolog, Drosophila); translocated to, 3
1386994_at	6.53882e-13	7.26793e-11	2.26307	1	Btg2	BTG family, member 2
1383382_at	6.77771e-13	7.46737e-11	-2.33566	-1	Jarid2	jumonji, AT rich interactive domain 2
1367817_at	7.15145e-13	7.81063e-11	-2.19582	-1	Hdgf	hepatoma-derived growth factor
1373121_at	8.04538e-13	8.59183e-11	-2.21879	-1	Mrps28	mitochondrial ribosomal protein S28
1370570_at	8.25677e-13	8.71471e-11	-4.25209	-1	Nrp1	neuropilin 1
1374715_at	9.01631e-13	9.43707e-11	-3.56014	-1	Wdr70	WD repeat domain 70
1391607_at	9.78639e-13	1.00752e-10	3.19598	1	Sesn2	sestrin 2
1375224_at	9.94807e-13	1.01584e-10	5.10024	1	Phlda3	pleckstrin homology-like domain, family A, member 3
1370386_at	1.11589e-12	1.13029e-10	-2.35264	-1	Ruvbl1	RuvB-like 1 (E. coli)
1376079_at	1.32147e-12	1.31727e-10	-2.00339	-1	LOC100360412	DnaJ (Hsp40) homolog, subfamily C, member 1-like
1390502_at	1.33364e-12	1.31894e-10	-2.48005	-1	RGD1309104	similar to RIKEN cDNA 1700025G04 gene
1388798_at	1.39177e-12	1.35292e-10	-2.56838	-1	Ube2e2	ubiquitin-conjugating enzyme E2E 2
1392590_at	1.41917e-12	1.36067e-10	-3.62627	-1	Arhgap24	Rho GTPase activating protein 24
1373824_at	1.72032e-12	1.60271e-10	-2.30573	-1	Cfdp1	craniofacial development protein 1
1390480_at	2.15515e-12	1.9615e-10	-2.93654	-1	Kif13a	kinesin family member 13A
1373319_at	2.26e-12	2.04213e-10	-2.04868	-1	Ddx1	DEAD (Asp-Glu-Ala-Asp) box helicase 1
1379314_at	2.52974e-12	2.26744e-10	-2.00627	-1	Ppp3cb	protein phosphatase 3, catalytic subunit, beta isozyme
1388911_at	2.54545e-12	2.26744e-10	-3.47992	-1	Prim2	primase, DNA, polypeptide 2
1371963_at	2.74605e-12	2.4289e-10	-2.98283	-1	Pcca	propionyl CoA carboxylase, alpha polypeptide
1398866_at	2.84086e-12	2.49519e-10	-3.14816	-1	Magi3	membrane associated guanylate kinase, WW and PDZ domain containing 3
1374161_at	2.94187e-12	2.56596e-10	-2.43734	-1	Ipo11	importin 11
1383590_at	2.98562e-12	2.58616e-10	-2.90086	-1	Csgalnact1	chondroitin sulfate N-acetylgalactosaminyltransferase 1
1374393_at	3.20919e-12	2.742e-10	-2.27817	-1	Ptplb	protein tyrosine phosphatase-like (proline instead of catalytic arginine), member b
1379934_at	3.44056e-12	2.90444e-10	-4.67014	-1	Lyst	lysosomal trafficking regulator
1370153_at	3.56664e-12	2.95131e-10	29.3511	1	Gdf15	growth differentiation factor 15
1383949_at	3.57165e-12	2.95131e-10	-2.49908	-1	Med13l	mediator complex subunit 13-like
1389291_at	3.77669e-12	3.10034e-10	-2.06745	-1	Chchd3	coiled-coil-helix-coiled-coil-helix domain containing 3
1388428_at	4.02737e-12	3.28466e-10	-2.00606	-1	Dtd1	D-tyrosyl-tRNA deacylase 1
1373704_at	4.08912e-12	3.31351e-10	-2.02772	-1	Aqr	aquarius homolog (mouse)
1389135_at	4.40047e-12	3.53453e-10	-2.61814	-1	Ctps2	CTP synthase 2
1368834_at	4.50104e-12	3.57037e-10	-3.8928	-1	Camk2d	calcium/calmodulin-dependent protein kinase II delta
1390648_at	4.51981e-12	3.57037e-10	-2.76757	-1	Herc2	HECT and RLD domain containing E3 ubiquitin protein ligase 2
1376091_at	4.66445e-12	3.66159e-10	-2.07291	-1	Adsl	adenylosuccinate lyase
1390185_at	5.0293e-12	3.88302e-10	-2.15652	-1	Dcps	decapping enzyme, scavenger
1388645_at	5.07018e-12	3.88302e-10	-2.09865	-1	Ola1	Obg-like ATPase 1
1388674_at	5.65971e-12	4.30824e-10	8.22335	1	Cdkn1a	cyclin-dependent kinase inhibitor 1A
1374304_at	5.82146e-12	4.40467e-10	-2.12697	-1	Xrcc4	X-ray repair complementing defective repair in Chinese hamster cells 4
1372989_at	5.95715e-12	4.48035e-10	-2.53721	-1	Zdhhc14	zinc finger, DHHC-type containing 14
1368099_at	6.03221e-12	4.48311e-10	-3.45706	-1	Clasp2	cytoplasmic linker associated protein 2
1390132_at	6.18717e-12	4.57123e-10	-2.22119	-1	LOC100912983	uncharacterized LOC100912983
1372417_at	6.64381e-12	4.83394e-10	2.17111	1	Sertad1	SERTA domain containing 1
1388965_at	6.65821e-12	4.83394e-10	-2.07163	-1	Ppp2r5e	protein phosphatase 2, regulatory subunit B', epsilon isoform
1391466_at	6.83189e-12	4.93152e-10	-2.14383	-1	Nucks1	nuclear casein kinase and cyclin-dependent kinase substrate 1
1383491_at	7.09785e-12	5.06529e-10	6.90034	1	Aen	apoptosis enhancing nuclease
1385953_at	7.15699e-12	5.07863e-10	-3.11429	-1	Mllt3	myeloid/lymphoid or mixed-lineage leukemia (trithorax homolog, Drosophila); translocated to, 3
1374078_at	7.45421e-12	5.23044e-10	-2.41375	-1	Phf21a	PHD finger protein 21A
1372519_at	7.5721e-12	5.28365e-10	-2.30636	-1	Nup93	nucleoporin 93
1369992_at	7.63139e-12	5.29559e-10	-2.1422	-1	Psmd1	proteasome (prosome, macropain) 26S subunit, non-ATPase, 1
1374846_at	8.11464e-12	5.59999e-10	2.36321	1	Hexim1	hexamethylene bis-acetamide inducible 1
1374586_at	8.45565e-12	5.7719e-10	-4.87871	-1	Arl15	ADP-ribosylation factor-like 15
1372589_at	8.63105e-12	5.85978e-10	-2.32462	-1	Uqcc	ubiquinol-cytochrome c reductase complex chaperone
1391626_at	8.91348e-12	5.98681e-10	-2.54444	-1	Mnd1	meiotic nuclear divisions 1 homolog (S. cerevisiae)
1387369_at	9.09087e-12	6.07348e-10	-2.53123	-1	Exoc6	exocyst complex component 6
1372643_at	9.88195e-12	6.49829e-10	-2.14824	-1	Epb41l2	erythrocyte membrane protein band 4.1-like 2
1379862_at	1.00053e-11	6.54512e-10	-2.48436	-1	Tamm41	TAM41, mitochondrial translocator assembly and maintenance protein, homolog (S. cerevisiae)
1370157_at	1.00622e-11	6.54822e-10	7.02385	1	Pln	phospholamban
1375043_at	1.0162e-11	6.57913e-10	15.5443	1	Fos	FBJ osteosarcoma oncogene
1370196_at	1.07665e-11	6.93474e-10	2.88081	1	Pias3	protein inhibitor of activated STAT, 3
1368117_at	1.08425e-11	6.94802e-10	-2.88831	-1	Gphn	gephyrin
1373416_at	1.19642e-11	7.51353e-10	-2.82014	-1	Fndc3b	fibronectin type III domain containing 3B
1388395_at	1.35759e-11	8.48323e-10	5.42156	1	G0s2	G0/G1switch 2
1372088_at	1.39616e-11	8.59598e-10	-2.44354	-1	Ppfibp1	PTPRF interacting protein, binding protein 1 (liprin beta 1)
1388478_at	1.43359e-11	8.78337e-10	-3.23592	-1	Tbl1x	transducin (beta)-like 1 X-linked
1388405_at	1.45028e-11	8.84248e-10	-2.67599	-1	Ckap5	cytoskeleton associated protein 5
1384427_at	1.4595e-11	8.85571e-10	3.77576	1	Mdm2	p53 E3 ubiquitin protein ligase
1377299_at	1.54015e-11	9.30015e-10	-2.29832	-1	Nasp	nuclear autoantigenic sperm protein (histone-binding)
1383251_at	1.55018e-11	9.31591e-10	-2.02561	-1	Parp2	poly (ADP-ribose) polymerase 2
1389318_at	1.61116e-11	9.59058e-10	-2.30289	-1	Daam1	dishevelled associated activator of morphogenesis 1
1389476_at	1.69362e-11	9.98679e-10	-3.86689	-1	RGD1307100	similar to RIKEN cDNA D630029K19
1371367_at	1.73661e-11	1.00981e-09	-2.16326	-1	Tardbp	TAR DNA binding protein
1373957_at	1.76113e-11	1.01899e-09	-4.68708	-1	Reln	reelin
1372079_at	1.76862e-11	1.01899e-09	-2.17993	-1	Mbnl1	muscleblind-like splicing regulator 1
1372152_at	1.79432e-11	1.02907e-09	-2.0313	-1	Alg14	ALG14, UDP-N-acetylglucosaminyltransferase subunit
1375452_at	1.86435e-11	1.05956e-09	-2.06318	-1	LOC100912115	cutaneous T-cell lymphoma-associated antigen 5 homolog
1372667_at	1.8858e-11	1.06692e-09	-2.00821	-1	RGD1359158	similar to RIKEN cDNA 1110059E24
1370893_at	2.00428e-11	1.12383e-09	-2.2344	-1	Acaca	acetyl-CoA carboxylase alpha
1390914_at	2.0145e-11	1.12454e-09	-2.24303	-1	Fli1	Fli-1 proto-oncogene, ETS transcription factor
1373467_at	2.0512e-11	1.13996e-09	-2.17894	-1	Btaf1	BTAF1 RNA polymerase II, B-TFIID transcription factor-associated, (Mot1 homolog, S. cerevisiae)
1383485_at	2.08554e-11	1.14888e-09	4.76346	1	Mdm2	p53 E3 ubiquitin protein ligase
1384308_at	2.22123e-11	1.21828e-09	-3.01233	-1	Meis1	Meis homeobox 1
1367864_at	2.24142e-11	1.22401e-09	-2.39768	-1	Pfkm	phosphofructokinase, muscle
1377961_at	2.46393e-11	1.3282e-09	-3.02401	-1	Zfhx3	zinc finger homeobox 3
1393458_s_at	2.61647e-11	1.39695e-09	-3.10276	-1	Phf14	PHD finger protein 14
1382316_at	2.62483e-11	1.39695e-09	-2.69118	-1	Hira	HIR histone cell cycle regulation defective homolog A (S. cerevisiae)
1372744_at	2.63672e-11	1.39735e-09	-3.05748	-1	Pkp4	plakophilin 4
1368019_at	2.8255e-11	1.48487e-09	-2.08809	-1	Mtor	mechanistic target of rapamycin (serine/threonine kinase)
1388497_at	2.9526e-11	1.5452e-09	-2.37747	-1	Acot13	acyl-CoA thioesterase 13
1371421_at	2.98772e-11	1.55519e-09	-2.04527	-1	Oxct1	3-oxoacid CoA transferase 1
1377011_at	3.25328e-11	1.66103e-09	-4.16259	-1	Fry	furry homolog (Drosophila)
1376567_at	3.76667e-11	1.90764e-09	-2.25634	-1	Mad1l1	MAD1 mitotic arrest deficient-like 1 (yeast)
1383278_at	4.17141e-11	2.07908e-09	-2.18188	-1	Agap1	ArfGAP with GTPase domain, ankyrin repeat and PH domain 1
1368068_a_at	4.1923e-11	2.08124e-09	-2.17109	-1	Pacsin2	protein kinase C and casein kinase substrate in neurons 2
1383477_at	4.45054e-11	2.18355e-09	-2.16959	-1	Uchl5	ubiquitin carboxyl-terminal hydrolase L5
1374227_at	4.47086e-11	2.18498e-09	-3.85413	-1	Ttc27	tetratricopeptide repeat domain 27
1368018_at	4.58501e-11	2.22346e-09	-2.43131	-1	Mkln1	muskelin 1, intracellular mediator containing kelch motifs
1374030_at	4.82417e-11	2.33045e-09	-2.19927	-1	Sik3	SIK family kinase 3
1382310_at	5.50625e-11	2.61964e-09	-2.23478	-1	RGD1563296	similar to component of oligomeric golgi complex 5 isoform 1
1386959_a_at	5.6112e-11	2.6595e-09	-2.26232	-1	Map2k5	mitogen activated protein kinase kinase 5
1373877_at	5.76666e-11	2.72291e-09	-2.03731	-1	Picalm	phosphatidylinositol binding clathrin assembly protein
1398976_at	5.99479e-11	2.82002e-09	-2.1236	-1	Ncor1	nuclear receptor co-repressor 1
1372014_at	6.19095e-11	2.90143e-09	-2.42507	-1	Med27	mediator complex subunit 27
1389050_at	6.28215e-11	2.91717e-09	2.02647	1	Dusp3	dual specificity phosphatase 3
1388874_at	6.29421e-11	2.91717e-09	-2.02514	-1	Mtss1	metastasis suppressor 1
1389011_at	6.43659e-11	2.95189e-09	-3.28754	-1	Nsmce2	non-SMC element 2, MMS21 homolog (S. cerevisiae)
1368901_at	7.00544e-11	3.1537e-09	3.56743	1	Thbd	thrombomodulin
1390189_at	7.41602e-11	3.32661e-09	-2.82897	-1	Zfp277	zinc finger protein 277
1373364_at	8.40672e-11	3.68031e-09	-2.13623	-1	Eif4g3	eukaryotic translation initiation factor 4 gamma, 3
1384997_at	8.71543e-11	3.78774e-09	6.04013	1	Aen	apoptosis enhancing nuclease
1399008_at	9.43842e-11	4.05981e-09	-2.20747	-1	Ankrd17	ankyrin repeat domain 17
1390806_at	9.81505e-11	4.19385e-09	-2.4209	-1	RGD1309730	similar to RIKEN cDNA B230118H07
1375517_at	9.97441e-11	4.2131e-09	2.44974	1	Tp53inp2	tumor protein p53 inducible nuclear protein 2
1389756_at	1.07511e-10	4.45655e-09	-2.39308	-1	Melk	maternal embryonic leucine zipper kinase
1389445_at	1.12614e-10	4.5923e-09	3.4355	1	Zfp688	zinc finger protein 688
1381364_at	1.16294e-10	4.69968e-09	-2.22427	-1	Tnpo1	transportin 1
1370907_at	1.18369e-10	4.74988e-09	-2.7215	-1	St6gal1	ST6 beta-galactosamide alpha-2,6-sialyltranferase 1
1388766_at	1.19213e-10	4.76852e-09	-2.20638	-1	Mtx2	metaxin 2
1373458_at	1.23786e-10	4.93571e-09	-5.66922	-1	Bex4	brain expressed, X-linked 4
1368489_at	1.26784e-10	5.03926e-09	2.55149	1	Fosl1	fos-like antigen 1
1380066_at	1.32075e-10	5.20018e-09	-4.94809	-1	Tfr2	transferrin receptor 2
1368106_at	1.32932e-10	5.21756e-09	6.86664	1	Plk2	polo-like kinase 2
1391995_at	1.37123e-10	5.36531e-09	-2.24328	-1	Trim37	tripartite motif-containing 37
1388712_at	1.3797e-10	5.38169e-09	-2.03168	-1	Cyth3	cytohesin 3
1392054_at	1.53579e-10	5.89895e-09	-2.55642	-1	Pbrm1	polybromo 1
1372362_at	1.61741e-10	6.15595e-09	-2.54544	-1	Galk2	galactokinase 2
1395488_at	1.64828e-10	6.25451e-09	-3.68723	-1	Msh3	mutS homolog 3 (E. coli)
1386979_at	1.65492e-10	6.2608e-09	-2.51306	-1	Serinc5	serine incorporator 5
1394082_at	1.75848e-10	6.57335e-09	-2.06883	-1	Psmd14	proteasome (prosome, macropain) 26S subunit, non-ATPase, 14
1391201_at	1.7854e-10	6.65418e-09	-2.24732	-1	Wdhd1	WD repeat and HMG-box DNA binding protein 1
1383494_at	1.88384e-10	6.97966e-09	-3.05565	-1	Srbd1	S1 RNA binding domain 1
1374264_at	1.90369e-10	7.03246e-09	-2.10209	-1	Orc5	origin recognition complex, subunit 5
1387907_at	1.97187e-10	7.22007e-09	-2.87893	-1	Itpr1	inositol 1,4,5-trisphosphate receptor, type 1
1382126_at	2.03346e-10	7.40299e-09	-3.22224	-1	Ncor1	nuclear receptor co-repressor 1
1377674_at	2.04538e-10	7.42485e-09	-2.45402	-1	Phf21a	PHD finger protein 21A
1392891_at	2.06025e-10	7.45729e-09	-2.40258	-1	Pds5b	PDS5, regulator of cohesion maintenance, homolog B (S. cerevisiae)
1388873_at	2.08744e-10	7.51241e-09	-2.09011	-1	Trip12	thyroid hormone receptor interactor 12
1392615_at	2.1691e-10	7.73973e-09	-2.18217	-1	Seli	selenoprotein I
1383876_at	2.2224e-10	7.86291e-09	-2.07228	-1	Ift74	intraflagellar transport 74 homolog (Chlamydomonas)
1373565_at	2.24444e-10	7.91857e-09	-2.01183	-1	Smarca4	SWI/SNF related, matrix associated, actin dependent regulator of chromatin, subfamily a, member 4
1389074_at	2.32667e-10	8.14009e-09	-2.83576	-1	Fchsd2	FCH and double SH3 domains 2
1372374_at	2.34015e-10	8.16452e-09	-2.7814	-1	Ca1	carbonic anhydrase I
1383327_at	2.49947e-10	8.64829e-09	-2.19643	-1	Pdcd4	programmed cell death 4
1384907_at	2.53133e-10	8.71056e-09	-3.77603	-1	LOC306096	similar to Dachshund homolog 1 (Dach1)
1392579_at	2.55135e-10	8.75545e-09	2.61017	1	Nabp1	nucleic acid binding protein 1
1373036_at	2.70841e-10	9.16917e-09	-2.12461	-1	Iqgap2	IQ motif containing GTPase activating protein 2
1384456_at	2.98027e-10	1.00354e-08	-2.8696	-1	Usp24	ubiquitin specific peptidase 24
1374480_at	3.02468e-10	1.01037e-08	-2.15979	-1	Daam1	dishevelled associated activator of morphogenesis 1
1371823_at	3.10457e-10	1.03431e-08	-2.38878	-1	Stag2	stromal antigen 2
1368233_at	3.15441e-10	1.04813e-08	-2.28167	-1	Gtf2f2	general transcription factor IIF, polypeptide 2
1383287_at	3.18678e-10	1.05609e-08	-2.6702	-1	Fubp1	far upstream element (FUSE) binding protein 1
1368330_at	3.33648e-10	1.09702e-08	-2.4303	-1	Aatf	apoptosis antagonizing transcription factor
1383328_x_at	3.43259e-10	1.12568e-08	-2.02909	-1	Pdcd4	programmed cell death 4
1398401_at	3.4756e-10	1.13681e-08	-2.28455	-1	Tdrd3	tudor domain containing 3
1369712_at	3.50261e-10	1.14267e-08	-2.80117	-1	Stk3	serine/threonine kinase 3
1371940_at	3.58904e-10	1.16446e-08	-2.27013	-1	Macf1	microtubule-actin crosslinking factor 1
1390217_at	4.0112e-10	1.27224e-08	-3.53686	-1	Ralgapa1	Ral GTPase activating protein, alpha subunit 1 (catalytic)
1389148_at	4.121e-10	1.3005e-08	-2.31021	-1	Apool	apolipoprotein O-like
1377190_at	4.28825e-10	1.34886e-08	-2.91829	-1	Fam65b	family with sequence similarity 65, member B
1367877_at	4.29573e-10	1.34886e-08	-2.31207	-1	Slc11a2	solute carrier family 11 (proton-coupled divalent metal ion transporter), member 2
1380930_at	4.34274e-10	1.36022e-08	-2.57602	-1	RGD1564142	similar to chromosome 10 open reading frame 64
1389031_at	4.53186e-10	1.40543e-08	-2.54362	-1	Copg2	coatomer protein complex, subunit gamma 2
1376377_at	4.66669e-10	1.4296e-08	-3.34779	-1	Diaph3	diaphanous-related formin 3
1393000_at	4.83901e-10	1.46566e-08	-4.55717	-1	LOC100910792	amphiphysin-like
1383973_at	4.88879e-10	1.46836e-08	-2.00929	-1	RGD1559841	similar to expressed sequence AW413431
1374659_at	4.91289e-10	1.46919e-08	-2.3538	-1	Arpp21	cAMP-regulated phosphoprotein 21
1393096_at	5.05322e-10	1.50399e-08	-2.59633	-1	Stxbp5	syntaxin binding protein 5 (tomosyn)
1389265_at	5.07905e-10	1.50811e-08	-2.99935	-1	Gbe1	glucan (1,4-alpha-), branching enzyme 1
1392733_at	5.41452e-10	1.5964e-08	-2.04861	-1	Mipol1	mirror-image polydactyly 1
1368463_at	5.82194e-10	1.6966e-08	-2.44693	-1	Vegfc	vascular endothelial growth factor C
1369179_a_at	5.85246e-10	1.69762e-08	-2.65179	-1	Pparg	peroxisome proliferator-activated receptor gamma
1377684_at	6.7068e-10	1.91449e-08	-2.0905	-1	Rars2	arginyl-tRNA synthetase 2, mitochondrial
1368124_at	6.99932e-10	1.98446e-08	2.67707	1	Dusp5	dual specificity phosphatase 5
1370083_at	7.02108e-10	1.98614e-08	4.7745	1	Ccr1	chemokine (C-C motif) receptor 1
1390947_at	7.37236e-10	2.07616e-08	-2.11739	-1	Heatr5a	HEAT repeat containing 5A
1372801_at	8.76525e-10	2.41959e-08	-2.42049	-1	Commd10	COMM domain containing 10
1367818_at	9.64631e-10	2.64536e-08	-2.06494	-1	Coq3	coenzyme Q3 homolog, methyltransferase (S. cerevisiae)
1367872_at	9.78533e-10	2.67764e-08	-2.01992	-1	Ap1b1	adaptor-related protein complex 1, beta 1 subunit
1368321_at	9.95717e-10	2.7157e-08	4.85029	1	Egr1	early growth response 1
1367488_at	1.00303e-09	2.72686e-08	-2.40388	-1	Ankrd17	ankyrin repeat domain 17
1384169_a_at	1.00949e-09	2.73818e-08	-2.5596	-1	Vav2	vav 2 guanine nucleotide exchange factor
1378392_at	1.05448e-09	2.82395e-08	-2.21155	-1	Dnaja3	DnaJ (Hsp40) homolog, subfamily A, member 3
1375889_at	1.10046e-09	2.93456e-08	-2.10342	-1	Sms	spermine synthase
1377156_at	1.13574e-09	3.00831e-08	-3.20392	-1	Tcf7l2	transcription factor 7-like 2 (T-cell specific, HMG-box)
1391439_at	1.22786e-09	3.17324e-08	-2.11763	-1	Mical3	microtubule associated monooxygenase, calponin and LIM domain containing 3
1398965_at	1.26204e-09	3.24036e-08	-2.27888	-1	Golga4	golgin A4
1390141_at	1.26415e-09	3.24036e-08	-2.49229	-1	Mthfd1l	methylenetetrahydrofolate dehydrogenase (NADP+ dependent) 1-like
1388985_at	1.36325e-09	3.45908e-08	2.6319	1	LOC100912922	uncharacterized LOC100912922
1372162_at	1.37627e-09	3.48508e-08	-2.84282	-1	Acss1	acyl-CoA synthetase short-chain family member 1
1390406_at	1.42413e-09	3.59177e-08	-2.30469	-1	Arhgap18	Rho GTPase activating protein 18
1373050_at	1.4763e-09	3.70848e-08	-2.02544	-1	Tbc1d1	TBC1 (tre-2/USP6, BUB2, cdc16) domain family, member 1
1389128_at	1.6071e-09	3.98334e-08	-2.67064	-1	Wdfy3	WD repeat and FYVE domain containing 3
1373885_at	1.60792e-09	3.98334e-08	-2.17629	-1	Cbx5	chromobox homolog 5
1373610_at	1.64196e-09	4.05168e-08	-2.41575	-1	Sec24d	SEC24 family, member D (S. cerevisiae)
1376132_at	1.6746e-09	4.108e-08	-2.36068	-1	Gtdc1	glycosyltransferase-like domain containing 1
1389405_at	1.72214e-09	4.20819e-08	-2.1193	-1	Chd9	chromodomain helicase DNA binding protein 9
1376357_at	1.79616e-09	4.37206e-08	-2.08218	-1	Ankib1	ankyrin repeat and IBR domain containing 1
1367843_at	1.82076e-09	4.41482e-08	-2.32991	-1	Akr7a2	aldo-keto reductase family 7, member A2 (aflatoxin aldehyde reductase)
1380611_at	1.91348e-09	4.61291e-08	-2.24087	-1	Fkbp5	FK506 binding protein 5
1380027_at	2.0028e-09	4.77551e-08	2.0738	1	Crebbp	CREB binding protein
1382758_at	2.00754e-09	4.77551e-08	-2.42244	-1	Slc10a7	solute carrier family 10, member 7
1387870_at	2.08422e-09	4.9299e-08	3.03735	1	Zfp36	zinc finger protein 36
1384390_at	2.09325e-09	4.93581e-08	-2.10212	-1	Jarid2	jumonji, AT rich interactive domain 2
1389622_at	2.10177e-09	4.9435e-08	-2.50943	-1	Slc25a13	solute carrier family 25 (aspartate/glutamate carrier), member 13
1385522_at	2.24902e-09	5.2505e-08	-2.37611	-1	Orc1	origin recognition complex, subunit 1
1379906_at	2.34654e-09	5.4478e-08	-2.75986	-1	Atp1b2	ATPase, Na+/K+ transporting, beta 2 polypeptide
1368949_at	2.37549e-09	5.49169e-08	-3.64374	-1	Ebf1	early B-cell factor 1
1371027_at	2.4681e-09	5.65682e-08	-2.1809	-1	Cblb	Cbl proto-oncogene B, E3 ubiquitin protein ligase
1376788_at	2.51511e-09	5.7436e-08	-2.50698	-1	Dapk1	death associated protein kinase 1
1372389_at	2.71239e-09	6.14939e-08	2.25713	1	Ier2	immediate early response 2
1389355_at	2.74896e-09	6.20987e-08	2.65368	1	Ier5	immediate early response 5
1371765_at	2.76664e-09	6.22742e-08	3.59567	1	Hist3h2a	histone cluster 3, H2a
1373811_at	2.91167e-09	6.4978e-08	-2.26522	-1	Rap1gds1	RAP1, GTP-GDP dissociation stimulator 1
1373719_at	2.93935e-09	6.5342e-08	-2.56008	-1	Map4k3	mitogen-activated protein kinase kinase kinase kinase 3
1375206_at	3.01534e-09	6.65136e-08	-2.00151	-1	Wscd1	WSC domain containing 1
1369679_a_at	3.01926e-09	6.65136e-08	-3.92544	-1	Nfia	nuclear factor I/A
1387483_at	3.02382e-09	6.65136e-08	-2.12913	-1	Plcg2	phospholipase C, gamma 2
1391411_at	3.11648e-09	6.81934e-08	-2.20684	-1	RGD1560248	similar to formin-like 2 isoform B
1383840_at	3.20994e-09	6.98826e-08	-2.07263	-1	Csgalnact1	chondroitin sulfate N-acetylgalactosaminyltransferase 1
1393150_at	3.21037e-09	6.98826e-08	2.00672	1	Klf3	Kruppel-like factor 3 (basic)
1368132_at	3.34121e-09	7.24794e-08	2.37619	1	Tob1	transducer of ErbB-2.1
1393376_at	3.36616e-09	7.27242e-08	-3.62404	-1	Sox6	SRY (sex determining region Y)-box 6
1372785_at	3.36986e-09	7.27242e-08	-2.21021	-1	Ash1l	ash1 (absent, small, or homeotic)-like (Drosophila)
1368889_at	3.42286e-09	7.36402e-08	-2.00572	-1	Vti1a	vesicle transport through interaction with t-SNAREs 1A
1397634_at	3.6154e-09	7.71473e-08	-2.71653	-1	Anks1a	ankyrin repeat and sterile alpha motif domain containing 1A
1389551_at	3.63128e-09	7.73032e-08	-2.03641	-1	Lactb2	lactamase, beta 2
1371074_a_at	3.64357e-09	7.74336e-08	-2.09962	-1	Mcm6	minichromosome maintenance complex component 6
1379341_at	3.80642e-09	8.0486e-08	-2.11025	-1	Usp6nl	USP6 N-terminal like
1388420_at	3.82524e-09	8.0748e-08	-2.00197	-1	Top2b	topoisomerase (DNA) II beta
1375047_at	3.84936e-09	8.0829e-08	-2.28882	-1	Spata5	spermatogenesis associated 5
1393944_at	4.00148e-09	8.36249e-08	-2.25699	-1	Zfp521	zinc finger protein 521
1378902_at	4.34184e-09	9.04371e-08	-2.67421	-1	Tyw1	tRNA-yW synthesizing protein 1 homolog (S. cerevisiae)
1374590_at	4.49439e-09	9.3151e-08	-2.11109	-1	Plcl2	phospholipase C-like 2
1384565_at	4.84867e-09	9.91845e-08	-2.05923	-1	Ndc1	NDC1 transmembrane nucleoporin
1386995_at	4.93304e-09	1.00583e-07	2.02864	1	Btg2	BTG family, member 2
1381607_at	5.01633e-09	1.0203e-07	-2.4335	-1	Zfp407	zinc finger protein 407
1380888_at	5.09e-09	1.0328e-07	2.42116	1	LOC684841	similar to CG31613-PA
1368226_at	5.39889e-09	1.09195e-07	-2.32841	-1	Dnph1	2'-deoxynucleoside 5'-phosphate N-hydrolase 1
1374503_at	5.45331e-09	1.10118e-07	-2.15373	-1	Pbx3	pre-B-cell leukemia homeobox 3
1374580_at	5.56856e-09	1.11371e-07	-2.0281	-1	Senp6	SUMO1/sentrin specific peptidase 6
1372348_at	5.605e-09	1.11922e-07	-2.04753	-1	Aak1	AP2 associated kinase 1
1372554_at	5.8911e-09	1.16891e-07	-2.11655	-1	Tmem131	transmembrane protein 131
1370585_a_at	6.16521e-09	1.21182e-07	-2.09625	-1	Prkcb	protein kinase C, beta
1380725_at	6.33339e-09	1.24099e-07	-2.21924	-1	Tspan5	tetraspanin 5
1375846_at	6.6552e-09	1.29797e-07	-2.84165	-1	Xpr1	xenotropic and polytropic retrovirus receptor 1
1369971_a_at	6.8326e-09	1.32434e-07	-2.3759	-1	Hnrpd	heterogeneous nuclear ribonucleoprotein D
1367948_a_at	7.11098e-09	1.37232e-07	-2.07544	-1	Kdr	kinase insert domain receptor
1392925_at	7.11291e-09	1.37232e-07	-2.02309	-1	ST7	suppression of tumorigenicity 7
1371064_at	7.13462e-09	1.3744e-07	-2.19586	-1	Pcm1	pericentriolar material 1
1383455_at	7.30595e-09	1.40096e-07	-2.06653	-1	Eprs	glutamyl-prolyl-tRNA synthetase
1392421_at	7.53229e-09	1.43996e-07	-2.66577	-1	Baz2b	bromodomain adjacent to zinc finger domain, 2B
1367976_at	7.63943e-09	1.45601e-07	-2.15842	-1	Tpp2	tripeptidyl peptidase II
1387374_at	8.07001e-09	1.5265e-07	-3.05478	-1	Tcf12	transcription factor 12
1375870_a_at	8.11276e-09	1.52768e-07	-2.29054	-1	Rbms1	RNA binding motif, single stranded interacting protein 1
1370267_at	8.22771e-09	1.54469e-07	-2.10701	-1	Gsk3b	glycogen synthase kinase 3 beta
1377702_at	8.51246e-09	1.59102e-07	2.42569	1	Lpar6	lysophosphatidic acid receptor 6
1370940_at	8.57215e-09	1.59979e-07	-2.4276	-1	Tjp2	tight junction protein 2
1370446_at	8.63086e-09	1.60598e-07	-2.08615	-1	Nme7	NME/NM23 family member 7
1369959_at	9.41024e-09	1.73813e-07	2.09002	1	Zfp36l1	zinc finger protein 36, C3H type-like 1
1385428_at	9.79775e-09	1.80212e-07	-2.5917	-1	Xpo4	exportin 4
1378264_at	9.92672e-09	1.81749e-07	-2.0139	-1	Nasp	nuclear autoantigenic sperm protein (histone-binding)
1374555_at	1.01535e-08	1.84822e-07	-2.17038	-1	Acbd6	acyl-CoA binding domain containing 6
1383103_at	1.02335e-08	1.85741e-07	-2.05839	-1	Fam172a	family with sequence similarity 172, member A
1371988_at	1.07351e-08	1.92895e-07	-2.23038	-1	Man1a1	mannosidase, alpha, class 1A, member 1
1372266_at	1.11213e-08	1.98502e-07	-2.0611	-1	Rev3l	REV3-like, polymerase (DNA directed), zeta, catalytic subunit
1382271_at	1.11263e-08	1.98502e-07	-2.01427	-1	Rps6ka5	ribosomal protein S6 kinase, polypeptide 5
1379592_at	1.16711e-08	2.06464e-07	-2.48949	-1	Slc25a13	solute carrier family 25 (aspartate/glutamate carrier), member 13
1392019_at	1.17287e-08	2.07191e-07	-2.53186	-1	Asap1	ArfGAP with SH3 domain, ankyrin repeat and PH domain 1
1369590_a_at	1.20685e-08	2.12099e-07	3.23526	1	Ddit3	DNA-damage inducible transcript 3
1394086_at	1.26558e-08	2.20773e-07	-2.25429	-1	Senp7	SUMO1/sentrin specific peptidase 7
1382114_at	1.30594e-08	2.26243e-07	-2.17943	-1	Tlk1	tousled-like kinase 1
1388936_at	1.35992e-08	2.34624e-07	-2.61489	-1	Cdh11	cadherin 11
1369103_at	1.38937e-08	2.38394e-07	-2.20794	-1	Fyn	FYN oncogene related to SRC, FGR, YES
1368025_at	1.41047e-08	2.41355e-07	3.21611	1	Ddit4	DNA-damage-inducible transcript 4
1381685_a_at	1.41539e-08	2.41868e-07	-2.04845	-1	Clec16a	C-type lectin domain family 16, member A
1367533_at	1.45139e-08	2.46678e-07	-2.01597	-1	Elp2	elongator acetyltransferase complex subunit 2
1383538_at	1.4925e-08	2.51366e-07	-2.17712	-1	Ubr3	ubiquitin protein ligase E3 component n-recognin 3
1377100_at	1.51046e-08	2.53728e-07	-2.24209	-1	Pds5b	PDS5, regulator of cohesion maintenance, homolog B (S. cerevisiae)
1373400_at	1.52812e-08	2.55568e-07	-2.0259	-1	Prkar2a	protein kinase, cAMP dependent regulatory, type II alpha
1370906_at	1.56814e-08	2.60433e-07	-3.47321	-1	Bckdhb	branched chain keto acid dehydrogenase E1, beta polypeptide
1389084_at	1.65119e-08	2.72164e-07	2.01826	1	LOC100912167	uncharacterized LOC100912167
1391826_at	1.65356e-08	2.72199e-07	3.37702	1	Tp53inp1	tumor protein p53 inducible nuclear protein 1
1376860_at	1.68055e-08	2.75918e-07	-2.12039	-1	Slc22a23	solute carrier family 22, member 23
1373521_at	1.72423e-08	2.81983e-07	-2.22511	-1	Sh3tc2	SH3 domain and tetratricopeptide repeats 2
1393795_at	1.75591e-08	2.86791e-07	-3.49621	-1	Zeb2	zinc finger E-box binding homeobox 2
1368842_at	1.78375e-08	2.90583e-07	-2.09444	-1	Tcf4	transcription factor 4
1383720_at	1.79529e-08	2.91329e-07	-2.10376	-1	Kdm6a	lysine (K)-specific demethylase 6A
1398582_at	1.91987e-08	3.09943e-07	-2.07277	-1	Rps6ka5	ribosomal protein S6 kinase, polypeptide 5
1378634_at	1.96472e-08	3.14756e-07	-2.25662	-1	Hdac8	histone deacetylase 8
1383316_at	2.1664e-08	3.42265e-07	-2.02779	-1	Hddc2	HD domain containing 2
1387880_at	2.2779e-08	3.5763e-07	-2.19695	-1	Celf2	CUGBP, Elav-like family member 2
1390788_a_at	2.36222e-08	3.67651e-07	-2.19318	-1	LOC688637	similar to WD repeat domain 36
1368965_at	2.45493e-08	3.79261e-07	2.58064	1	Slc16a3	solute carrier family 16 (monocarboxylate transporter), member 3
1389984_at	2.59328e-08	3.95604e-07	-2.06266	-1	Jarid2	jumonji, AT rich interactive domain 2
1379541_at	2.61319e-08	3.97357e-07	-2.05635	-1	Tmtc4	transmembrane and tetratricopeptide repeat containing 4
1371019_at	2.71373e-08	4.10161e-07	2.94127	1	Trib1	tribbles homolog 1 (Drosophila)
1368818_at	2.78999e-08	4.19166e-07	-2.20841	-1	Psme4	proteasome (prosome, macropain) activator subunit 4
1377755_at	2.97691e-08	4.41279e-07	-2.75922	-1	Ascc3	activating signal cointegrator 1 complex subunit 3
1370264_at	3.13475e-08	4.61907e-07	-2.4582	-1	Syne1	spectrin repeat containing, nuclear envelope 1
1368240_a_at	3.17985e-08	4.66577e-07	-2.32823	-1	Prkcb	protein kinase C, beta
1380831_at	3.49633e-08	5.05338e-07	-3.23567	-1	Arhgap6	Rho GTPase activating protein 6
1377624_at	3.81715e-08	5.4296e-07	-2.03316	-1	Gtpbp10	GTP-binding protein 10 (putative)
1383574_at	3.83578e-08	5.44993e-07	-2.12496	-1	Man1a1	mannosidase, alpha, class 1A, member 1
1381570_at	3.90565e-08	5.5297e-07	2.12868	1	Nfkbid	nuclear factor of kappa light polypeptide gene enhancer in B-cells inhibitor, delta
1374939_at	3.91097e-08	5.5297e-07	-2.04494	-1	Cyfip2	cytoplasmic FMR1 interacting protein 2
1374923_at	4.44467e-08	6.1617e-07	-2.13615	-1	Ambra1	autophagy/beclin 1 regulator 1
1374400_at	4.4597e-08	6.17572e-07	-2.14453	-1	Efr3a	EFR3 homolog A (S. cerevisiae)
1379402_at	4.52641e-08	6.2612e-07	-2.0156	-1	Abcc4	ATP-binding cassette, subfamily C (CFTR/MRP), member 4
1385865_at	4.56979e-08	6.30039e-07	-2.04281	-1	Poc1a	POC1 centriolar protein homolog A (Chlamydomonas)
1389137_at	4.87179e-08	6.6874e-07	-2.03331	-1	Cit	citron (rho-interacting, serine/threonine kinase 21)
1373386_at	5.04626e-08	6.88925e-07	2.07436	1	Gjb2	gap junction protein, beta 2
1373933_at	5.23379e-08	7.10663e-07	-3.06769	-1	Rapgef2	Rap guanine nucleotide exchange factor (GEF) 2
1391980_at	5.4796e-08	7.37661e-07	-2.54634	-1	Usp34	ubiquitin specific peptidase 34
1375945_at	5.53279e-08	7.4047e-07	-2.23491	-1	Plxdc2	plexin domain containing 2
1386961_at	5.53982e-08	7.4047e-07	-2.49762	-1	Pfkm	phosphofructokinase, muscle
1372473_at	5.61542e-08	7.47136e-07	-2.04027	-1	Tjp1	tight junction protein 1
1389545_at	5.64869e-08	7.50768e-07	-2.14462	-1	Tbl1xr1	transducin (beta)-like 1 X-linked receptor 1
1392476_at	6.15484e-08	8.0828e-07	2.19921	1	RGD1562378	histone H4 variant H4-v.1
1374947_at	7.48953e-08	9.47316e-07	-2.07348	-1	Bcar3	breast cancer anti-estrogen resistance 3
1390145_at	7.75756e-08	9.78262e-07	-3.29042	-1	Dmxl2	Dmx-like 2
1385173_at	8.78705e-08	1.08957e-06	-2.50042	-1	Ebf3	early B-cell factor 3
1367541_at	8.9909e-08	1.10945e-06	-2.36606	-1	Mettl5	methyltransferase like 5
1379318_at	9.05067e-08	1.11364e-06	-2.24306	-1	Tdrp	testis development related protein
1374447_at	9.05278e-08	1.11364e-06	-2.07064	-1	Usp9x	ubiquitin specific peptidase 9, X-linked
1382317_at	9.38423e-08	1.14143e-06	-2.2912	-1	Eps8	epidermal growth factor receptor pathway substrate 8
1369669_at	9.62919e-08	1.16793e-06	-2.13226	-1	Nln	neurolysin (metallopeptidase M3 family)
1379651_at	1.02444e-07	1.23011e-06	-2.12905	-1	Foxp1	forkhead box P1
1388908_at	1.03309e-07	1.23813e-06	-2.06724	-1	Eci2	enoyl-CoA delta isomerase 2
1386935_at	1.09312e-07	1.29769e-06	2.06335	1	Nr4a1	nuclear receptor subfamily 4, group A, member 1
1389606_at	1.0954e-07	1.29917e-06	-2.00473	-1	Anapc1	anaphase promoting complex subunit 1
1368408_at	1.09747e-07	1.3004e-06	-2.03433	-1	Grk5	G protein-coupled receptor kinase 5
1384002_at	1.10295e-07	1.30321e-06	-2.28549	-1	Atp11b	ATPase, class VI, type 11B
1393730_at	1.28207e-07	1.48687e-06	2.71138	1	Adamts4	ADAM metallopeptidase with thrombospondin type 1 motif, 4
1371517_at	1.29254e-07	1.49763e-06	-2.19013	-1	Grb10	growth factor receptor bound protein 10
1381208_at	1.31273e-07	1.51543e-06	3.52789	1	Hist3h2a	histone cluster 3, H2a
1389241_at	1.32139e-07	1.52189e-06	-2.0719	-1	Ubr1	ubiquitin protein ligase E3 component n-recognin 1
1383922_a_at	1.42203e-07	1.61343e-06	-2.12828	-1	Naa10	N(alpha)-acetyltransferase 10, NatA catalytic subunit
1382275_at	1.44489e-07	1.63789e-06	-2.08302	-1	Pak1ip1	PAK1 interacting protein 1
1370138_at	1.48727e-07	1.67535e-06	-2.94389	-1	Lef1	lymphoid enhancer binding factor 1
1373219_at	1.52875e-07	1.71438e-06	2.20801	1	Snai1	snail family zinc finger 1
1384465_at	1.63986e-07	1.8211e-06	-2.13693	-1	Pspc1	paraspeckle component 1
1368146_at	1.66663e-07	1.84643e-06	2.58629	1	Dusp1	dual specificity phosphatase 1
1387566_at	1.69828e-07	1.87273e-06	-3.31003	-1	Pla2g4a	phospholipase A2, group IVA (cytosolic, calcium-dependent)
1378940_at	1.76062e-07	1.93468e-06	-2.42986	-1	Shq1	SHQ1, H/ACA ribonucleoprotein assembly factor
1375504_at	1.76452e-07	1.93727e-06	2.15896	1	Polg2	polymerase (DNA directed), gamma 2, accessory subunit
1369788_s_at	1.77233e-07	1.94415e-06	5.14856	1	Jun	jun proto-oncogene
1397832_at	1.80291e-07	1.97253e-06	-2.06336	-1	Cdk5rap2	CDK5 regulatory subunit associated protein 2
1385046_at	1.8896e-07	2.0584e-06	-2.04749	-1	Nxpe3	neurexophilin and PC-esterase domain family, member 3
1390000_at	1.89461e-07	2.06207e-06	2.02274	1	Kdm6b	lysine (K)-specific demethylase 6B
1393089_at	1.90415e-07	2.06886e-06	-2.18278	-1	LOC690035	similar to Protein KIAA0586
1374957_at	1.90642e-07	2.06954e-06	-2.28066	-1	Stxbp5	syntaxin binding protein 5 (tomosyn)
1371976_at	1.92582e-07	2.087e-06	-2.09377	-1	Fam195a	family with sequence similarity 195, member A
1369958_at	2.12085e-07	2.26898e-06	2.92552	1	Rhob	ras homolog family member B
1383506_at	2.16932e-07	2.31296e-06	-2.23748	-1	Bcl11a	B-cell CLL/lymphoma 11A (zinc finger protein)
1397854_at	2.26441e-07	2.40009e-06	-2.27284	-1	Dpf3	D4, zinc and double PHD fingers, family 3
1372189_at	2.27862e-07	2.41108e-06	-2.06033	-1	Dnajc13	DnaJ (Hsp40) homolog, subfamily C, member 13
1374422_at	2.38187e-07	2.50976e-06	-2.01737	-1	RGD1562952	similar to Erbb2 interacting protein isoform 2
1368008_at	2.528e-07	2.65039e-06	-2.37726	-1	Prom1	prominin 1
1368158_at	2.55208e-07	2.67341e-06	-2.2174	-1	Scfd1	sec1 family domain containing 1
1384971_at	2.68597e-07	2.7927e-06	2.45678	1	Depdc7	DEP domain containing 7
1384340_a_at	2.76464e-07	2.85324e-06	-2.09173	-1	Naa10	N(alpha)-acetyltransferase 10, NatA catalytic subunit
1383587_at	2.81177e-07	2.89711e-06	-2.06866	-1	Ptplad1	protein tyrosine phosphatase-like A domain containing 1
1388276_at	2.82687e-07	2.90884e-06	2.11365	1	Hist1h3a	histone cluster 1, H3a
1396239_at	2.87924e-07	2.95062e-06	-2.68377	-1	Spidr	scaffolding protein involved in DNA repair
1372130_at	2.96835e-07	3.03356e-06	-2.08218	-1	Arfgef1	ADP-ribosylation factor guanine nucleotide-exchange factor 1(brefeldin A-inhibited)
1383420_at	3.07968e-07	3.14223e-06	-2.16424	-1	Lace1	lactation elevated 1
1373093_at	3.13271e-07	3.18598e-06	6.09173	1	Errfi1	ERBB receptor feedback inhibitor 1
1371263_a_at	3.24087e-07	3.28005e-06	-2.29487	-1	Camk2d	calcium/calmodulin-dependent protein kinase II delta
1374113_at	3.33073e-07	3.35322e-06	-2.20705	-1	Baz1a	bromodomain adjacent to zinc finger domain, 1A
1393245_at	3.58764e-07	3.57341e-06	-2.06995	-1	Phyh	phytanoyl-CoA 2-hydroxylase
1389528_s_at	3.64467e-07	3.62309e-06	8.09615	1	Jun	jun proto-oncogene
1384837_at	3.70271e-07	3.67346e-06	3.01859	1	Cd69	Cd69 molecule
1392786_at	3.9152e-07	3.85686e-06	-2.16119	-1	Dysf	dysferlin
1379982_at	3.98031e-07	3.91446e-06	-2.06478	-1	Nrip1	nuclear receptor interacting protein 1
1373804_at	4.08665e-07	3.99753e-06	-2.70354	-1	Foxp1	forkhead box P1
1387196_at	4.32528e-07	4.19826e-06	-2.25607	-1	Khdrbs3	KH domain containing, RNA binding, signal transduction associated 3
1397644_at	4.33129e-07	4.20085e-06	-2.39395	-1	Mtap	methylthioadenosine phosphorylase
1385816_at	4.43411e-07	4.29063e-06	-2.21971	-1	Fam72a	family with sequence similarity 72, member A
1382602_at	4.57521e-07	4.40005e-06	-2.3687	-1	Ubr3	ubiquitin protein ligase E3 component n-recognin 3
1388666_at	4.93178e-07	4.68556e-06	3.49943	1	Enc1	ectodermal-neural cortex 1
1381349_a_at	5.2125e-07	4.9299e-06	-2.11007	-1	Ubr2	ubiquitin protein ligase E3 component n-recognin 2
1379780_at	5.32812e-07	5.0174e-06	-2.07421	-1	Fam65b	family with sequence similarity 65, member B
1372102_at	5.32899e-07	5.0174e-06	-2.15564	-1	Ncor1	nuclear receptor co-repressor 1
1371376_at	5.35071e-07	5.03104e-06	2.01779	1	H1fx	H1 histone family, member X
1375071_at	5.69368e-07	5.28939e-06	-2.20506	-1	Nup133	nucleoporin 133
1371913_at	5.86606e-07	5.42546e-06	-2.78849	-1	Tgfbi	transforming growth factor, beta induced
1374404_at	5.91199e-07	5.45588e-06	3.49915	1	Jun	jun proto-oncogene
1368944_at	6.15958e-07	5.65115e-06	-2.26819	-1	Dlg1	discs, large homolog 1 (Drosophila)
1368651_at	6.53718e-07	5.9541e-06	-2.2764	-1	Pklr	pyruvate kinase, liver and RBC
1375714_at	6.67697e-07	6.05945e-06	-2.09178	-1	RGD1562952	similar to Erbb2 interacting protein isoform 2
1388917_at	7.00531e-07	6.32147e-06	-2.02632	-1	Myo1d	myosin ID
1387405_at	7.06031e-07	6.36594e-06	-2.64276	-1	Ralgapa1	Ral GTPase activating protein, alpha subunit 1 (catalytic)
1369325_at	7.84655e-07	6.95262e-06	-3.14355	-1	Lyst	lysosomal trafficking regulator
1389712_at	8.05387e-07	7.09871e-06	-2.55333	-1	Ebf3	early B-cell factor 3
1392505_at	8.32968e-07	7.32126e-06	-2.02362	-1	Pds5a	PDS5, regulator of cohesion maintenance, homolog A (S. cerevisiae)
1368870_at	8.79492e-07	7.6658e-06	2.72154	1	Id2	inhibitor of DNA binding 2
1398540_at	9.09543e-07	7.87309e-06	7.69867	1	Rgs1	regulator of G-protein signaling 1
1369415_at	9.40524e-07	8.07449e-06	2.29826	1	Bhlhe40	basic helix-loop-helix family, member e40
1377970_at	9.53028e-07	8.1651e-06	-2.22368	-1	Parp8	poly (ADP-ribose) polymerase family, member 8
1370694_at	9.58134e-07	8.20325e-06	2.58057	1	Trib3	tribbles homolog 3 (Drosophila)
1377797_at	1.02377e-06	8.67645e-06	-2.56232	-1	Emg1	EMG1 N1-specific pseudouridine methyltransferase
1388856_at	1.19908e-06	9.93429e-06	-2.5099	-1	Kitlg	KIT ligand
1378906_at	1.30047e-06	1.06133e-05	2.01611	1	RGD1559690	similar to hypothetical protein FLJ25416
1372563_at	1.31783e-06	1.07271e-05	-2.06515	-1	RGD1308143	similar to D330021B20 protein
1382183_at	1.33829e-06	1.08585e-05	-2.04235	-1	Mpp7	membrane protein, palmitoylated 7 (MAGUK p55 subfamily member 7)
1383724_at	1.92451e-06	1.48476e-05	-2.02362	-1	Hs2st1	heparan sulfate 2-O-sulfotransferase 1
1384200_at	1.93321e-06	1.48873e-05	-2.47511	-1	Smchd1	structural maintenance of chromosomes flexible hinge domain containing 1
1398877_at	1.96659e-06	1.51073e-05	-2.15519	-1	Stip1	stress-induced phosphoprotein 1
1372841_at	2.03238e-06	1.55651e-05	-2.60118	-1	Reep6	receptor accessory protein 6
1390272_at	2.16034e-06	1.63359e-05	-2.03121	-1	Dph5	diphthamide biosynthesis 5
1377629_at	2.36388e-06	1.75475e-05	2.47259	1	Fam212b	family with sequence similarity 212, member B
1393619_at	2.39528e-06	1.77177e-05	-2.17139	-1	Cnot6l	CCR4-NOT transcription complex, subunit 6-like
1382332_at	2.41386e-06	1.78447e-05	-2.06636	-1	Stag2	stromal antigen 2
1387415_a_at	2.43846e-06	1.80053e-05	-2.60857	-1	Stxbp5	syntaxin binding protein 5 (tomosyn)
1375951_at	2.46671e-06	1.81925e-05	2.88921	1	Thbd	thrombomodulin
1382590_at	2.80456e-06	2.03145e-05	-2.5	-1	Rftn1	raftlin lipid raft linker 1
1371211_a_at	3.039e-06	2.1774e-05	-2.03389	-1	Nrg1	neuregulin 1
1379941_at	3.2977e-06	2.34006e-05	-2.05896	-1	Vps13c	vacuolar protein sorting 13 homolog C (S. cerevisiae)
1391211_at	3.32524e-06	2.35163e-05	-2.42341	-1	Atp11c	ATPase, class VI, type 11C
1371832_at	3.47554e-06	2.4469e-05	-2.10121	-1	Leo1	Leo1, Paf1/RNA polymerase II complex component, homolog (S. cerevisiae)
1377627_at	3.71618e-06	2.5969e-05	-2.25346	-1	Utp20	UTP20, small subunit (SSU) processome component, homolog (yeast)
1371840_at	3.72424e-06	2.59869e-05	2.18854	1	S1pr1	sphingosine-1-phosphate receptor 1
1370932_at	3.74031e-06	2.60556e-05	-2.24235	-1	Lrp4	low density lipoprotein receptor-related protein 4
1386065_at	3.85511e-06	2.67072e-05	5.22348	1	Sowahc	sosondowah ankyrin repeat domain family member C
1382263_at	3.86835e-06	2.67694e-05	-2.20717	-1	Odf2l	outer dense fiber of sperm tails 2-like
1376009_at	4.00206e-06	2.7594e-05	-2.11276	-1	LOC100912115	cutaneous T-cell lymphoma-associated antigen 5 homolog
1373410_at	4.43951e-06	3.01858e-05	-3.40847	-1	Mef2c	myocyte enhancer factor 2C
1368223_at	4.80616e-06	3.22354e-05	5.31253	1	Adamts1	ADAM metallopeptidase with thrombospondin type 1 motif, 1
1387947_at	4.97073e-06	3.32263e-05	2.15021	1	Mafb	v-maf avian musculoaponeurotic fibrosarcoma oncogene homolog B
1395268_at	5.01227e-06	3.34151e-05	-2.58405	-1	Wwp1	WW domain containing E3 ubiquitin protein ligase 1
1369268_at	5.0884e-06	3.38329e-05	6.31255	1	Atf3	activating transcription factor 3
1369431_at	5.64123e-06	3.68982e-05	-2.00442	-1	Galnt7	UDP-N-acetyl-alpha-D-galactosamine:polypeptide N-acetylgalactosaminyltransferase 7 (GalNAc-T7)
1371101_at	5.90705e-06	3.83424e-05	-2.14635	-1	Ryk	receptor-like tyrosine kinase
1385933_at	6.53358e-06	4.18469e-05	-2.24657	-1	Mbnl1	muscleblind-like splicing regulator 1
1376150_at	7.06696e-06	4.48741e-05	2.03583	1	S1pr3	sphingosine-1-phosphate receptor 3
1393173_at	7.88726e-06	4.96064e-05	-2.02411	-1	Rasa1	RAS p21 protein activator (GTPase activating protein) 1
1389469_at	8.21548e-06	5.14389e-05	-2.20502	-1	Chd1l	chromodomain helicase DNA binding protein 1-like
1392144_at	8.84203e-06	5.47133e-05	-2.16716	-1	Nt5dc1	5'-nucleotidase domain containing 1
1387040_at	9.00014e-06	5.53584e-05	2.51853	1	Mal	mal, T-cell differentiation protein
1387459_at	9.95527e-06	6.06393e-05	-2.22617	-1	Pkib	protein kinase (cAMP-dependent, catalytic) inhibitor beta
1385269_s_at	9.99673e-06	6.08623e-05	-2.0112	-1	Ccdc93	coiled-coil domain containing 93
1395053_at	1.09929e-05	6.60308e-05	-2.04349	-1	Pds5b	PDS5, regulator of cohesion maintenance, homolog B (S. cerevisiae)
1369105_a_at	1.16389e-05	6.93805e-05	-2.68499	-1	Pkib	protein kinase (cAMP-dependent, catalytic) inhibitor beta
1382064_at	1.2736e-05	7.48547e-05	-2.14769	-1	Cmip	c-Maf-inducing protein
1383829_at	1.27461e-05	7.48791e-05	-2.21268	-1	Bbx	bobby sox homolog (Drosophila)
1374474_at	1.28884e-05	7.56089e-05	-2.48007	-1	Cpne8	copine VIII
1386321_s_at	1.4028e-05	8.13069e-05	3.21943	1	Trib3	tribbles homolog 3 (Drosophila)
1377619_at	1.40783e-05	8.15606e-05	-2.27351	-1	LOC688637	similar to WD repeat domain 36
1391491_a_at	1.73025e-05	9.77597e-05	-2.14989	-1	Rad23b	RAD23 homolog B (S. cerevisiae)
1387269_s_at	1.8457e-05	0.000103398	2.13536	1	Plaur	plasminogen activator, urokinase receptor
1387391_at	1.92424e-05	0.00010732	5.69389	1	Cdkn1a	cyclin-dependent kinase inhibitor 1A
1390389_at	2.23276e-05	0.000121981	-2.23683	-1	Mertk	c-mer proto-oncogene tyrosine kinase
1367940_at	2.28135e-05	0.000124096	4.56318	1	Cxcr7	chemokine (C-X-C motif) receptor 7
1376646_at	2.31599e-05	0.000125817	2.42412	1	Popdc2	popeye domain containing 2
1392972_at	2.45128e-05	0.000132251	-2.71656	-1	Trio	trio Rho guanine nucleotide exchange factor
1382939_at	2.89655e-05	0.00015286	-2.25889	-1	Tpr	translocated promoter region, nuclear basket protein
1367998_at	3.64766e-05	0.000186998	3.22761	1	Slpi	secretory leukocyte peptidase inhibitor
1370695_s_at	3.70005e-05	0.000189298	3.2026	1	Trib3	tribbles homolog 3 (Drosophila)
1368147_at	5.18051e-05	0.000253476	2.60778	1	Dusp1	dual specificity phosphatase 1
1370323_at	5.34827e-05	0.00026077	-2.07377	-1	Thop1	thimet oligopeptidase 1
1394079_at	6.20564e-05	0.000296473	-2.11055	-1	Tbl1xr1	transducin (beta)-like 1 X-linked receptor 1
1377404_at	6.89601e-05	0.000325005	2.50287	1	Stc1	stanniocalcin 1
1392280_at	7.27001e-05	0.000340587	2.39503	1	Tlr2	toll-like receptor 2
1387531_at	8.03226e-05	0.000370669	-2.57898	-1	Msra	methionine sulfoxide reductase A
1394814_at	8.5494e-05	0.000391328	-2.53287	-1	Tpr	translocated promoter region, nuclear basket protein
1384384_at	8.63495e-05	0.000394669	-2.01906	-1	C2cd5	C2 calcium-dependent domain containing 5
1396101_at	0.000106612	0.000475006	3.41164	1	Stc1	stanniocalcin 1
1388898_at	0.000116219	0.000511219	-2.32765	-1	Hsph1	heat shock 105/110 protein 1
1374591_at	0.000132837	0.00057295	-2.05082	-1	Ptprd	protein tyrosine phosphatase, receptor type, D
1377163_at	0.000138062	0.000592638	2.87584	1	Inhbb	inhibin beta-B
1378418_at	0.000158949	0.000668585	-2.23979	-1	Tifab	TRAF-interacting protein with forkhead-associated domain, family member B
1369099_at	0.000167872	0.000701421	2.38578	1	Slc30a1	solute carrier family 30 (zinc transporter), member 1
1377340_at	0.000168635	0.000704141	3.32345	1	Tfpi2	tissue factor pathway inhibitor 2
1378925_at	0.000171276	0.000713983	2.16111	1	Crem	cAMP responsive element modulator
1368519_at	0.000186573	0.000771348	2.2315	1	Serpine1	serpin peptidase inhibitor, clade E (nexin, plasminogen activator inhibitor type 1), member 1
1375917_at	0.000223033	0.000901607	3.3279	1	Lilrb4	leukocyte immunoglobulin-like receptor, subfamily B, member 4
1367631_at	0.000227452	0.000915956	3.8005	1	Ctgf	connective tissue growth factor
1393001_at	0.000255643	0.00101386	-2.00771	-1	Nin	ninein (GSK3B interacting protein)
1370177_at	0.000327751	0.00125428	2.19549	1	PVR	poliovirus receptor
1389996_at	0.00033583	0.00127974	-2.08803	-1	Nek1	NIMA-related kinase 1
1387908_at	0.000391586	0.00145685	2.2242	1	Rasd1	RAS, dexamethasone-induced 1
1385620_at	0.000441287	0.00161403	-2.30888	-1	Hsph1	heat shock 105/110 protein 1
1369584_at	0.000532458	0.00189829	2.15188	1	Socs3	suppressor of cytokine signaling 3
1398256_at	0.000573143	0.00201813	5.2557	1	Il1b	interleukin 1 beta
1388587_at	0.000632411	0.00220335	2.41137	1	Ier3	immediate early response 3
1387788_at	0.000645806	0.00224008	2.31151	1	Junb	jun B proto-oncogene
1378032_at	0.00102508	0.00336425	2.38881	1	Nfkbiz	nuclear factor of kappa light polypeptide gene enhancer in B-cells inhibitor, zeta
1375469_at	0.0011542	0.00373146	-2.45865	-1	Smarca4	SWI/SNF related, matrix associated, actin dependent regulator of chromatin, subfamily a, member 4
1394846_at	0.00137035	0.00431261	4.11389	1	Pira2	paired-Ig-like receptor A2
1380038_at	0.00187428	0.00563721	-2.02975	-1	Vps13c	vacuolar protein sorting 13 homolog C (S. cerevisiae)
1387087_at	0.00198804	0.00592966	2.17353	1	Cebpb	CCAAT/enhancer binding protein (C/EBP), beta
1387762_s_at	0.00237568	0.00691828	2.65066	1	Jund	jun D proto-oncogene
1388271_at	0.00256635	0.0073693	2.478	1	Mt2A	metallothionein 2A
1367973_at	0.00259814	0.00744189	11.5978	1	Ccl2	chemokine (C-C motif) ligand 2
1368490_at	0.0030649	0.00856209	2.65718	1	Cd14	CD14 molecule
1368527_at	0.00444627	0.0118066	3.1178	1	Ptgs2	prostaglandin-endoperoxide synthase 2
1370113_at	0.00446496	0.0118512	2.06041	1	Birc3	baculoviral IAP repeat-containing 3
1368760_at	0.00491596	0.0128688	6.04361	1	Cxcl2	chemokine (C-X-C motif) ligand 2
1389573_at	0.00492977	0.0128942	2.76322	1	Chac1	ChaC, cation transport regulator homolog 1 (E. coli)
1385465_at	0.00579514	0.0147688	2.30624	1	Siglec5	sialic acid binding Ig-like lectin 5
1383117_at	0.0115339	0.0264982	-2.28774	-1	Pxmp4	peroxisomal membrane protein 4
1398063_x_at	0.0175893	0.037868	2.23584	1	Stfa3	stefin A3

## Sheet: glist.DouSng.6HR.Veh2_vs_Topo
ID	P.Value	adj.P.Val	Fold.OxTo_CtrlTo	up.down	symbol	description
1369788_s_at	7.22514e-21	9.07477e-17	6.12301	1	Jun	jun proto-oncogene
1367631_at	2.19525e-20	1.37862e-16	16.2091	1	Ctgf	connective tissue growth factor
1388300_at	4.67249e-19	1.58781e-15	-6.99596	-1	Mgst3	microsomal glutathione S-transferase 3
1373458_at	9.19053e-19	2.30866e-15	-25.4614	-1	Bex4	brain expressed, X-linked 4
1380066_at	1.19171e-18	2.49464e-15	-9.49463	-1	Tfr2	transferrin receptor 2
1368651_at	2.31291e-18	3.63126e-15	-5.69187	-1	Pklr	pyruvate kinase, liver and RBC
1370940_at	4.31476e-18	6.02148e-15	-5.01002	-1	Tjp2	tight junction protein 2
1372374_at	5.06908e-18	6.36676e-15	-12.3809	-1	Ca1	carbonic anhydrase I
1371074_a_at	1.22567e-17	1.39949e-14	-3.63598	-1	Mcm6	minichromosome maintenance complex component 6
1389528_s_at	1.42153e-17	1.48787e-14	8.15479	1	Jun	jun proto-oncogene
1368002_at	2.20526e-17	2.13062e-14	-2.32309	-1	Msh2	mutS homolog 2 (E. coli)
1373957_at	2.62634e-17	2.3562e-14	-8.25468	-1	Reln	reelin
1369635_at	4.46829e-17	3.51802e-14	-3.30466	-1	Sord	sorbitol dehydrogenase
1389137_at	4.48156e-17	3.51802e-14	-3.18978	-1	Cit	citron (rho-interacting, serine/threonine kinase 21)
1379906_at	5.70857e-17	4.21763e-14	-5.83503	-1	Atp1b2	ATPase, Na+/K+ transporting, beta 2 polypeptide
1373502_at	6.57848e-17	4.59032e-14	-3.53976	-1	Dym	dymeclin
1371774_at	7.58177e-17	5.01195e-14	3.01328	1	Sat1	spermidine/spermine N1-acetyl transferase 1
1374805_at	1.17294e-16	7.01531e-14	-3.24054	-1	Dscc1	DNA replication and sister chromatid cohesion 1
1382680_at	1.68959e-16	9.22662e-14	6.86452	1	Plin2	perilipin 2
1390126_at	2.24904e-16	1.1391e-13	-3.93369	-1	LOC679342	hypothetical protein LOC679342
1388103_at	2.26732e-16	1.1391e-13	6.78439	1	Tmem37	transmembrane protein 37
1368482_at	2.7166e-16	1.26607e-13	3.83862	1	Bcl2a1	BCL2-related protein A1
1374036_at	2.78871e-16	1.26607e-13	-2.89557	-1	Mcm2	minichromosome maintenance complex component 2
1370823_at	2.84938e-16	1.26607e-13	3.01943	1	Bambi	BMP and activin membrane-bound inhibitor
1369636_at	2.92325e-16	1.26607e-13	-2.67388	-1	Sord	sorbitol dehydrogenase
1393982_at	3.03088e-16	1.26893e-13	-2.48039	-1	Pole2	polymerase (DNA directed), epsilon 2, accessory subunit
1369630_at	3.22791e-16	1.30782e-13	-2.80452	-1	Adk	adenosine kinase
1378240_at	3.8823e-16	1.5238e-13	-3.51404	-1	Fancd2	Fanconi anemia, complementation group D2
1389911_at	4.51842e-16	1.71974e-13	4.00999	1	Metrnl	meteorin, glial cell differentiation regulator-like
1387219_at	4.7978e-16	1.72977e-13	5.39152	1	Adm	adrenomedullin
1367919_at	4.82023e-16	1.72977e-13	-2.76852	-1	Nup210	nucleoporin 210
1368117_at	5.3224e-16	1.78801e-13	-2.9214	-1	Gphn	gephyrin
1373672_at	5.32639e-16	1.78801e-13	3.13743	1	Serpinb9	serpin peptidase inhibitor, clade B (ovalbumin), member 9
1367817_at	5.44651e-16	1.78801e-13	-2.90624	-1	Hdgf	hepatoma-derived growth factor
1370153_at	5.55194e-16	1.78801e-13	14.0939	1	Gdf15	growth differentiation factor 15
1373767_at	7.23074e-16	2.21508e-13	2.81803	1	Zfand2a	zinc finger, AN1-type domain 2A
1373772_at	7.55653e-16	2.25976e-13	-2.84402	-1	Dnmt1	DNA (cytosine-5-)-methyltransferase 1
1388243_at	7.91236e-16	2.26642e-13	3.69533	1	Gpr176	G protein-coupled receptor 176
1370245_at	7.9397e-16	2.26642e-13	3.9476	1	Ctsl1	cathepsin L1
1376611_at	9.04691e-16	2.52509e-13	-5.00842	-1	Pola1	polymerase (DNA directed), alpha 1, catalytic subunit
1372059_at	1.05322e-15	2.87576e-13	-4.5574	-1	Cmss1	cms1 ribosomal small subunit homolog (yeast)
1377576_at	1.12323e-15	2.97295e-13	-3.12483	-1	Ppa2	pyrophosphatase (inorganic) 2
1378418_at	1.14756e-15	2.97295e-13	-3.47738	-1	Tifab	TRAF-interacting protein with forkhead-associated domain, family member B
1375247_at	1.15983e-15	2.97295e-13	-3.247	-1	Mgll	monoglyceride lipase
1391995_at	1.25723e-15	3.15815e-13	-2.90627	-1	Trim37	tripartite motif-containing 37
1380009_at	1.32345e-15	3.25932e-13	-2.34891	-1	Vrk1	vaccinia related kinase 1
1370561_at	1.40917e-15	3.37437e-13	4.19445	1	A3galt2	alpha 1,3-galactosyltransferase 2
1367843_at	1.4239e-15	3.37437e-13	-2.74796	-1	Akr7a2	aldo-keto reductase family 7, member A2 (aflatoxin aldehyde reductase)
1370809_at	1.47867e-15	3.43927e-13	-2.47931	-1	Tubg1	tubulin, gamma 1
1378264_at	1.96871e-15	4.49583e-13	-2.538	-1	Nasp	nuclear autoantigenic sperm protein (histone-binding)
1388644_at	2.03169e-15	4.54247e-13	-2.73023	-1	Mgll	monoglyceride lipase
1373451_at	2.06147e-15	4.54247e-13	-2.32853	-1	Rnaseh2b	ribonuclease H2, subunit B
1370244_at	2.18629e-15	4.73444e-13	4.41108	1	Ctsl1	cathepsin L1
1369679_a_at	2.2929e-15	4.87519e-13	-5.24142	-1	Nfia	nuclear factor I/A
1388497_at	2.32891e-15	4.87519e-13	-2.87505	-1	Acot13	acyl-CoA thioesterase 13
1387066_a_at	2.43211e-15	4.96171e-13	-4.44697	-1	Rgs12	regulator of G-protein signaling 12
1387891_at	2.44925e-15	4.96171e-13	-2.3921	-1	Prdx4	peroxiredoxin 4
1387263_at	2.98502e-15	5.95109e-13	-2.7377	-1	Pklr	pyruvate kinase, liver and RBC
1374404_at	3.10911e-15	6.10162e-13	3.54912	1	Jun	jun proto-oncogene
1372406_at	3.39994e-15	6.56973e-13	-2.54145	-1	Mcm3	minichromosome maintenance complex component 3
1390650_at	3.73701e-15	7.0661e-13	-2.33562	-1	Nup85	nucleoporin 85
1389483_at	4.44299e-15	8.20647e-13	-2.08232	-1	Dpy19l1	dpy-19-like 1 (C. elegans)
1393000_at	4.6006e-15	8.21588e-13	-7.20346	-1	LOC100910792	amphiphysin-like
1374225_at	4.62323e-15	8.21588e-13	-2.97015	-1	LOC500700	similar to chromosome 14 open reading frame 145
1371451_at	4.64433e-15	8.21588e-13	-2.23494	-1	Rnaseh2a	ribonuclease H2, subunit A
1393647_at	4.83683e-15	8.43758e-13	-2.08455	-1	Hat1	histone acetyltransferase 1
1389108_at	4.93634e-15	8.49321e-13	-2.00259	-1	Tbcd	tubulin folding cofactor D
1367973_at	5.13388e-15	8.71373e-13	26.9113	1	Ccl2	chemokine (C-C motif) ligand 2
1383181_at	5.43366e-15	9.09956e-13	-2.23572	-1	Dnajc9	DnaJ (Hsp40) homolog, subfamily C, member 9
1370080_at	8.27162e-15	1.33194e-12	3.77758	1	Hmox1	heme oxygenase (decycling) 1
1378400_at	8.46144e-15	1.34526e-12	-3.01279	-1	Fam122b	family with sequence similarity 122B
1387795_at	9.51266e-15	1.47505e-12	-2.53442	-1	Pola2	polymerase (DNA directed), alpha 2, accessory subunit
1385522_at	1.17199e-14	1.79514e-12	-2.90912	-1	Orc1	origin recognition complex, subunit 1
1375685_at	1.22938e-14	1.86036e-12	-2.04612	-1	Clasp1	cytoplasmic linker associated protein 1
1373521_at	1.28999e-14	1.92885e-12	-4.35176	-1	Sh3tc2	SH3 domain and tetratricopeptide repeats 2
1383962_at	1.41971e-14	2.07344e-12	-2.72664	-1	Siva1	SIVA1, apoptosis-inducing factor
1375043_at	1.45396e-14	2.0752e-12	8.47579	1	Fos	FBJ osteosarcoma oncogene
1377689_at	1.48041e-14	2.0892e-12	-2.38083	-1	Kntc1	kinetochore associated 1
1391201_at	1.56333e-14	2.18172e-12	-2.62065	-1	Wdhd1	WD repeat and HMG-box DNA binding protein 1
1368530_at	1.67883e-14	2.31716e-12	18.5324	1	Mmp12	matrix metallopeptidase 12
1378555_at	1.73964e-14	2.37499e-12	-2.82206	-1	Lrrc28	leucine rich repeat containing 28
1374145_at	1.92321e-14	2.55868e-12	-3.02953	-1	Pih1d1	PIH1 domain containing 1
1370235_at	2.20602e-14	2.8862e-12	-2.27909	-1	Dbi	diazepam binding inhibitor (GABA receptor modulator, acyl-CoA binding protein)
1388927_at	2.28637e-14	2.9605e-12	-2.3053	-1	Ift27	intraflagellar transport 27 homolog (Chlamydomonas)
1370506_at	2.34521e-14	3.0057e-12	-2.36234	-1	Coq7	coenzyme Q7 homolog, ubiquinone (yeast)
1388271_at	2.56279e-14	3.25137e-12	5.85261	1	Mt2A	metallothionein 2A
1395944_at	3.11442e-14	3.87298e-12	-3.34413	-1	Mis18a	MIS18 kinetochore protein homolog A (S. pombe)
1398602_at	3.48998e-14	4.21482e-12	-2.1999	-1	Mad2l1	MAD2 mitotic arrest deficient-like 1 (yeast)
1389326_at	3.52596e-14	4.21773e-12	-2.11352	-1	Rfc3	replication factor C (activator 1) 3
1377340_at	3.73407e-14	4.42452e-12	5.32607	1	Tfpi2	tissue factor pathway inhibitor 2
1398308_at	3.87814e-14	4.55228e-12	-2.21808	-1	Rpa3	replication protein A3
1373823_at	4.31776e-14	5.0214e-12	-2.50343	-1	Cks2	CDC28 protein kinase regulatory subunit 2
1372663_at	4.40594e-14	5.07694e-12	-2.441	-1	Ptdss2	phosphatidylserine synthase 2
1378640_at	4.51441e-14	5.15464e-12	-3.52094	-1	Uhrf1	ubiquitin-like with PHD and ring finger domains 1
1383506_at	4.6576e-14	5.25383e-12	-3.35197	-1	Bcl11a	B-cell CLL/lymphoma 11A (zinc finger protein)
1369958_at	4.68494e-14	5.25383e-12	3.07486	1	Rhob	ras homolog family member B
1369995_at	4.95908e-14	5.51204e-12	-2.53629	-1	Faf1	Fas (TNFRSF6) associated factor 1
1367712_at	5.08313e-14	5.55749e-12	8.88691	1	Timp1	TIMP metallopeptidase inhibitor 1
1374503_at	6.69484e-14	7.19858e-12	-2.60799	-1	Pbx3	pre-B-cell leukemia homeobox 3
1369629_at	6.70569e-14	7.19858e-12	-2.87272	-1	Adk	adenosine kinase
1392280_at	7.44883e-14	7.92859e-12	2.87446	1	Tlr2	toll-like receptor 2
1388744_at	7.63226e-14	8.05556e-12	-2.37756	-1	Mcm7	minichromosome maintenance complex component 7
1373592_at	8.39953e-14	8.68904e-12	2.62165	1	Serpinb9	serpin peptidase inhibitor, clade B (ovalbumin), member 9
1389355_at	8.49e-14	8.68904e-12	2.24718	1	Ier5	immediate early response 5
1385865_at	8.50917e-14	8.68904e-12	-4.44915	-1	Poc1a	POC1 centriolar protein homolog A (Chlamydomonas)
1391626_at	8.62639e-14	8.73769e-12	-4.26622	-1	Mnd1	meiotic nuclear divisions 1 homolog (S. cerevisiae)
1389671_at	8.78006e-14	8.81738e-12	-2.47257	-1	Trpc2	transient receptor potential cation channel, subfamily C, member 2, pseudogene
1372000_at	9.07008e-14	8.92963e-12	-2.73185	-1	Net1	neuroepithelial cell transforming 1
1383290_at	9.29934e-14	9.02681e-12	-6.20589	-1	Spint1	serine peptidase inhibitor, Kunitz type 1
1387232_at	9.53305e-14	9.1327e-12	4.21596	1	Bmp4	bone morphogenetic protein 4
1379258_at	9.71473e-14	9.1327e-12	-2.07343	-1	Klhl5	kelch-like family member 5
1367818_at	9.76703e-14	9.1327e-12	-2.67613	-1	Coq3	coenzyme Q3 homolog, methyltransferase (S. cerevisiae)
1387843_at	9.8162e-14	9.1327e-12	8.8316	1	Fst	follistatin
1390435_at	1.00996e-13	9.32729e-12	-2.17355	-1	Smim4	small integral membrane protein 4
1376377_at	1.05059e-13	9.63173e-12	-4.22187	-1	Diaph3	diaphanous-related formin 3
1376951_at	1.07254e-13	9.71293e-12	-2.41963	-1	Mad2l1	MAD2 mitotic arrest deficient-like 1 (yeast)
1385046_at	1.07492e-13	9.71293e-12	-3.35564	-1	Nxpe3	neurexophilin and PC-esterase domain family, member 3
1388911_at	1.18266e-13	1.04607e-11	-3.03286	-1	Prim2	primase, DNA, polypeptide 2
1367721_at	1.19788e-13	1.05213e-11	5.19615	1	Sdc4	syndecan 4
1383251_at	1.21071e-13	1.05601e-11	-2.44117	-1	Parp2	poly (ADP-ribose) polymerase 2
1392695_a_at	1.37835e-13	1.17117e-11	-4.60961	-1	Uros	uroporphyrinogen III synthase
1371785_at	1.38004e-13	1.17117e-11	4.95644	1	Tnfrsf12a	tumor necrosis factor receptor superfamily, member 12a
1370158_at	1.54294e-13	1.29195e-11	-3.43537	-1	Myh10	myosin, heavy chain 10, non-muscle
1389644_at	1.61189e-13	1.34075e-11	-2.68144	-1	Tbc1d31	TBC1 domain family, member 31
1368204_at	1.75592e-13	1.45095e-11	-2.35115	-1	Lig1	ligase I, DNA, ATP-dependent
1389457_at	2.10849e-13	1.68679e-11	-2.60738	-1	Mybl2	myeloblastosis oncogene-like 2
1370910_at	2.30061e-13	1.81734e-11	-2.00834	-1	Rfc2	replication factor C (activator 1) 2
1375660_at	2.3569e-13	1.83364e-11	-2.78314	-1	2014-09-08	septin 8
1390267_at	2.36442e-13	1.83364e-11	-2.97599	-1	Fars2	phenylalanyl-tRNA synthetase 2, mitochondrial
1373530_at	2.45303e-13	1.89019e-11	-3.25134	-1	Ccne1	cyclin E1
1372186_a_at	2.51342e-13	1.92491e-11	-3.46636	-1	Top2a	topoisomerase (DNA) II alpha
1374227_at	2.59718e-13	1.96563e-11	-3.82892	-1	Ttc27	tetratricopeptide repeat domain 27
1383308_a_at	2.59789e-13	1.96563e-11	-2.22665	-1	Rfwd3	ring finger and WD repeat domain 3
1386755_at	2.63068e-13	1.97687e-11	-2.51327	-1	Ccdc91	coiled-coil domain containing 91
1379448_at	2.64861e-13	1.97687e-11	-2.84981	-1	Ttk	Ttk protein kinase
1381933_at	2.65996e-13	1.97687e-11	-2.00447	-1	Rfc5	replication factor C (activator 1) 5
1390892_at	2.73486e-13	2.02058e-11	-2.87876	-1	Depdc1b	DEP domain containing 1B
1389031_at	2.83347e-13	2.08119e-11	-2.47072	-1	Copg2	coatomer protein complex, subunit gamma 2
1375060_at	2.86807e-13	2.09436e-11	-2.12356	-1	Apitd1	apoptosis-inducing, TAF9-like domain 1
1372417_at	2.89184e-13	2.09951e-11	2.02625	1	Sertad1	SERTA domain containing 1
1381019_x_at	2.98047e-13	2.15142e-11	-2.44869	-1	Asap1	ArfGAP with SH3 domain, ankyrin repeat and PH domain 1
1372697_at	3.11837e-13	2.22681e-11	-2.04437	-1	Mrps15	mitochondrial ribosomal protein S15
1377602_at	3.12037e-13	2.22681e-11	-2.08005	-1	Nudt2	nudix (nucleoside diphosphate linked moiety X)-type motif 2
1390137_at	3.52863e-13	2.47595e-11	-2.53347	-1	Knstrn	kinetochore-localized astrin/SPAG5 binding protein
1387026_at	3.56217e-13	2.4856e-11	-2.20903	-1	Smc1a	structural maintenance of chromosomes 1A
1373026_at	3.61047e-13	2.49451e-11	-3.27034	-1	Spc24	SPC24, NDC80 kinetochore complex component
1372947_at	3.61581e-13	2.49451e-11	4.15759	1	Pls3	plastin 3
1372016_at	3.63452e-13	2.49451e-11	2.6596	1	Gadd45b	growth arrest and DNA-damage-inducible, beta
1369268_at	3.86505e-13	2.63832e-11	7.43475	1	Atf3	activating transcription factor 3
1383581_at	4.06912e-13	2.74761e-11	-3.43152	-1	Sapcd2	suppressor APC domain containing 2
1376368_at	4.07081e-13	2.74761e-11	-2.40233	-1	Cuedc2	CUE domain containing 2
1384407_at	4.16599e-13	2.78324e-11	-2.33197	-1	Nmral1	NmrA-like family domain containing 1
1371963_at	4.59931e-13	3.04039e-11	-3.18505	-1	Pcca	propionyl CoA carboxylase, alpha polypeptide
1376055_at	4.69054e-13	3.08446e-11	-2.20134	-1	Mcm5	minichromosome maintenance complex component 5
1384475_at	5.03951e-13	3.24596e-11	-3.0507	-1	Poc1b	POC1 centriolar protein homolog B (Chlamydomonas)
1371928_at	5.32186e-13	3.39303e-11	-2.55214	-1	Cdca8	cell division cycle associated 8
1386929_at	5.35642e-13	3.39781e-11	-2.52818	-1	Hk1	hexokinase 1
1380243_at	5.40459e-13	3.4106e-11	-2.56806	-1	Mms22l	MMS22-like, DNA repair protein
1374912_at	5.43089e-13	3.4106e-11	-2.67277	-1	Kif2c	kinesin family member 2C
1389622_at	5.46671e-13	3.41601e-11	-2.36354	-1	Slc25a13	solute carrier family 25 (aspartate/glutamate carrier), member 13
1377299_at	5.64832e-13	3.49821e-11	-2.34239	-1	Nasp	nuclear autoantigenic sperm protein (histone-binding)
1389668_at	5.85119e-13	3.58492e-11	-2.32863	-1	Spc25	SPC25, NDC80 kinetochore complex component
1370297_at	6.3224e-13	3.82277e-11	-3.53203	-1	Plk1	polo-like kinase 1
1374264_at	6.63461e-13	3.98711e-11	-2.01065	-1	Orc5	origin recognition complex, subunit 5
1376937_at	6.86527e-13	4.10609e-11	3.2635	1	Filip1l	filamin A interacting protein 1-like
1373448_at	7.21749e-13	4.29629e-11	-2.39957	-1	Acyp1	acylphosphatase 1, erythrocyte (common) type
1373744_at	7.25179e-13	4.29634e-11	-2.20767	-1	Anapc1	anaphase promoting complex subunit 1
1389756_at	8.15598e-13	4.7725e-11	-2.53045	-1	Melk	maternal embryonic leucine zipper kinase
1369018_at	8.90711e-13	5.15545e-11	-2.25636	-1	Foxm1	forkhead box M1
1371139_at	9.24784e-13	5.30378e-11	4.00317	1	Pls3	plastin 3
1379862_at	9.87952e-13	5.64031e-11	-2.28091	-1	Tamm41	TAM41, mitochondrial translocator assembly and maintenance protein, homolog (S. cerevisiae)
1367790_at	9.93817e-13	5.64812e-11	-2.16802	-1	Snd1	staphylococcal nuclease and tudor domain containing 1
1385816_at	1.01927e-12	5.76669e-11	-3.23785	-1	Fam72a	family with sequence similarity 72, member A
1386926_at	1.04439e-12	5.86077e-11	-2.13575	-1	Acsl5	acyl-CoA synthetase long-chain family member 5
1369969_at	1.0615e-12	5.91277e-11	-2.1198	-1	Parp1	poly (ADP-ribose) polymerase 1
1373557_at	1.06709e-12	5.91277e-11	-2.36549	-1	Mcm4	minichromosome maintenance complex component 4
1372570_at	1.06863e-12	5.91277e-11	-2.0855	-1	Usp30	ubiquitin specific peptidase 30
1388798_at	1.08112e-12	5.95563e-11	-2.6544	-1	Ube2e2	ubiquitin-conjugating enzyme E2E 2
1389431_at	1.09189e-12	5.96321e-11	-3.03757	-1	Prkdc	protein kinase, DNA activated, catalytic polypeptide
1370308_at	1.09199e-12	5.96321e-11	-2.18092	-1	Dctpp1	dCTP pyrophosphatase 1
1368181_at	1.11712e-12	6.05984e-11	-2.22826	-1	Mthfd1	methylenetetrahydrofolate dehydrogenase (NADP+ dependent) 1, methenyltetrahydrofolate cyclohydrolase, formyltetrahydrofolate synthetase
1388395_at	1.11933e-12	6.05984e-11	5.68192	1	G0s2	G0/G1switch 2
1371712_at	1.12969e-12	6.08966e-11	-2.1471	-1	Lsm2	LSM2 homolog, U6 small nuclear RNA associated (S. cerevisiae)
1370290_at	1.19544e-12	6.41654e-11	-2.11001	-1	Tubb5	tubulin, beta 5 class I
1372343_at	1.23777e-12	6.6155e-11	-2.06044	-1	Exosc8	exosome component 8
1383341_at	1.34268e-12	7.08573e-11	-2.07752	-1	Cab39l	calcium binding protein 39-like
1388908_at	1.36226e-12	7.15897e-11	-2.06853	-1	Eci2	enoyl-CoA delta isomerase 2
1367912_at	1.43275e-12	7.41645e-11	-2.84858	-1	Ltbp1	latent transforming growth factor beta binding protein 1
1377497_at	1.44077e-12	7.41645e-11	7.83824	1	Oasl	2'-5'-oligoadenylate synthetase-like
1390298_at	1.46178e-12	7.46973e-11	2.20734	1	Snx18	sorting nexin 18
1368226_at	1.46302e-12	7.46973e-11	-2.48368	-1	Dnph1	2'-deoxynucleoside 5'-phosphate N-hydrolase 1
1380148_at	1.55782e-12	7.92153e-11	-2.57197	-1	Whsc1	Wolf-Hirschhorn syndrome candidate 1
1383323_at	1.66043e-12	8.37077e-11	-2.28336	-1	Dsn1	DSN1, MIS12 kinetochore complex component
1393858_at	1.66616e-12	8.37077e-11	-2.68284	-1	Aunip	aurora kinase A and ninein interacting protein
1390321_at	1.69544e-12	8.48393e-11	-2.55155	-1	Mms22l	MMS22-like, DNA repair protein
1374076_at	1.71139e-12	8.52978e-11	-2.18575	-1	Rfwd3	ring finger and WD repeat domain 3
1371926_at	1.73652e-12	8.60282e-11	3.17403	1	Il6st	interleukin 6 signal transducer
1375213_at	1.73974e-12	8.60282e-11	-3.23699	-1	Pck2	phosphoenolpyruvate carboxykinase 2 (mitochondrial)
1374182_at	1.74852e-12	8.61234e-11	-2.23566	-1	Smarcc1	SWI/SNF related, matrix associated, actin dependent regulator of chromatin, subfamily c, member 1
1372516_at	1.83591e-12	9.00745e-11	-3.35414	-1	Kif22	kinesin family member 22
1373930_at	1.88507e-12	9.1798e-11	-2.0633	-1	Pcnt	pericentrin
1389009_at	1.89932e-12	9.1798e-11	-2.5172	-1	Rsrc1	arginine/serine-rich coiled-coil 1
1383471_at	1.91189e-12	9.20053e-11	-3.05785	-1	Slc46a3	solute carrier family 46, member 3
1380405_at	1.97376e-12	9.44041e-11	-3.16962	-1	2014-09-08	septin 8
1389609_at	2.06509e-12	9.82482e-11	-2.0632	-1	Tm7sf3	transmembrane 7 superfamily member 3
1368321_at	2.13047e-12	1.00471e-10	3.01	1	Egr1	early growth response 1
1393129_at	2.1358e-12	1.00471e-10	-3.02118	-1	P4ha3	prolyl 4-hydroxylase, alpha polypeptide III
1371523_at	2.2883e-12	1.06449e-10	-2.26734	-1	Commd1	copper metabolism (Murr1) domain containing 1
1368522_at	2.46315e-12	1.13323e-10	-2.50917	-1	Timeless	timeless circadian clock
1379318_at	2.50126e-12	1.14656e-10	-2.60493	-1	Tdrp	testis development related protein
1387306_a_at	2.61042e-12	1.19225e-10	3.46678	1	Egr2	early growth response 2
1374032_at	2.82781e-12	1.28221e-10	-2.40515	-1	Phf12	PHD finger protein 12
1373935_at	2.9312e-12	1.32431e-10	-2.17006	-1	Pold2	polymerase (DNA directed), delta 2, accessory subunit
1389546_at	3.11033e-12	1.39024e-10	3.08785	1	Amotl2	angiomotin like 2
1391077_at	3.14866e-12	1.40238e-10	-2.65225	-1	Clspn	claspin
1372631_at	3.27281e-12	1.44741e-10	-2.5095	-1	Tk1	thymidine kinase 1, soluble
1393405_at	3.3732e-12	1.48657e-10	-2.28294	-1	Xrcc2	X-ray repair complementing defective repair in Chinese hamster cells 2
1372030_at	3.59416e-12	1.57291e-10	-2.34083	-1	Zfyve21	zinc finger, FYVE domain containing 21
1370393_at	3.75949e-12	1.60798e-10	-2.37513	-1	Haus1	HAUS augmin-like complex, subunit 1
1373152_at	3.7639e-12	1.60798e-10	5.06904	1	Prss23	protease, serine, 23
1370902_at	3.78007e-12	1.60941e-10	24.3433	1	Akr1b8	aldo-keto reductase family 1, member B8
1367862_at	3.90286e-12	1.65608e-10	-2.12125	-1	Rrad	Ras-related associated with diabetes
1393521_at	3.98386e-12	1.6837e-10	-2.0668	-1	Ttf2	transcription termination factor, RNA polymerase II
1367518_at	4.03536e-12	1.69512e-10	-2.16618	-1	Fto	fat mass and obesity associated
1390415_at	4.37527e-12	1.81965e-10	-2.29053	-1	Trip13	thyroid hormone receptor interactor 13
1372338_at	4.475e-12	1.85499e-10	-2.10568	-1	Immp1l	IMP1 inner mitochondrial membrane peptidase-like (S. cerevisiae)
1374206_at	4.93887e-12	2.02719e-10	-4.50089	-1	Enkd1	enkurin domain containing 1
1392980_at	5.28455e-12	2.14543e-10	-2.59909	-1	Tiam1	T-cell lymphoma invasion and metastasis 1
1370083_at	5.29525e-12	2.14543e-10	5.04475	1	Ccr1	chemokine (C-C motif) receptor 1
1372162_at	5.53057e-12	2.22641e-10	-3.83802	-1	Acss1	acyl-CoA synthetase short-chain family member 1
1376231_at	5.76892e-12	2.31494e-10	-2.58721	-1	Gins1	GINS complex subunit 1 (Psf1 homolog)
1386956_at	5.96147e-12	2.36792e-10	-2.20068	-1	Scarb1	scavenger receptor class B, member 1
1388924_at	5.97636e-12	2.36792e-10	6.04503	1	Angptl4	angiopoietin-like 4
1389291_at	6.03286e-12	2.38279e-10	-2.13195	-1	Chchd3	coiled-coil-helix-coiled-coil-helix domain containing 3
1368519_at	6.55628e-12	2.57334e-10	14.9063	1	Serpine1	serpin peptidase inhibitor, clade E (nexin, plasminogen activator inhibitor type 1), member 1
1382592_at	6.65457e-12	2.5957e-10	-2.34152	-1	Spdl1	spindle apparatus coiled-coil protein 1
1367777_at	6.86349e-12	2.64042e-10	-2.05069	-1	Decr1	2,4-dienoyl CoA reductase 1, mitochondrial
1375981_a_at	6.87433e-12	2.64042e-10	-2.15256	-1	Suv39h1	suppressor of variegation 3-9 homolog 1 (Drosophila)
1384148_at	7.10338e-12	2.72008e-10	2.72575	1	Rab20	RAB20, member RAS oncogene family
1370177_at	7.1381e-12	2.72506e-10	3.16822	1	PVR	poliovirus receptor
1383655_at	8.5657e-12	3.20194e-10	2.09536	1	Tnip2	TNFAIP3 interacting protein 2
1371813_at	1.02106e-11	3.74984e-10	-2.12436	-1	Hirip3	HIRA interacting protein 3
1390755_at	1.02858e-11	3.76647e-10	-2.11018	-1	Sergef	secretion regulating guanine nucleotide exchange factor
1378296_at	1.04113e-11	3.80132e-10	-2.24056	-1	Ncaph	non-SMC condensin I complex, subunit H
1391062_at	1.05077e-11	3.82542e-10	-2.68965	-1	RGD1566052	similar to elongation protein 4 homolog
1377663_at	1.06528e-11	3.86703e-10	3.24286	1	Rnd3	Rho family GTPase 3
1375206_at	1.12416e-11	4.06902e-10	-2.27736	-1	Wscd1	WSC domain containing 1
1368099_at	1.18485e-11	4.23982e-10	-2.00884	-1	Clasp2	cytoplasmic linker associated protein 2
1383494_at	1.20001e-11	4.28184e-10	-2.34032	-1	Srbd1	S1 RNA binding domain 1
1374902_at	1.29238e-11	4.57248e-10	-2.27211	-1	Iqgap3	IQ motif containing GTPase activating protein 3
1370040_at	1.41614e-11	4.9253e-10	-2.0115	-1	Ogg1	8-oxoguanine DNA glycosylase
1376247_at	1.5288e-11	5.23206e-10	-2.46216	-1	Pck2	phosphoenolpyruvate carboxykinase 2 (mitochondrial)
1381018_a_at	1.59095e-11	5.42183e-10	-2.58127	-1	Asap1	ArfGAP with SH3 domain, ankyrin repeat and PH domain 1
1392579_at	1.60478e-11	5.44111e-10	2.29817	1	Nabp1	nucleic acid binding protein 1
1376273_at	1.60721e-11	5.44111e-10	-2.00137	-1	Drosha	drosha, ribonuclease type III
1392008_at	1.6542e-11	5.57016e-10	-2.34202	-1	Pask	PAS domain containing serine/threonine kinase
1370516_at	1.70177e-11	5.69508e-10	2.15537	1	Slc15a3	solute carrier family 15 (oligopeptide transporter), member 3
1380775_at	1.70494e-11	5.69508e-10	-2.89895	-1	Kif20b	kinesin family member 20B
1390947_at	1.70985e-11	5.69508e-10	-2.01633	-1	Heatr5a	HEAT repeat containing 5A
1379825_at	1.71422e-11	5.69508e-10	-2.43904	-1	Poc1b	POC1 centriolar protein homolog B (Chlamydomonas)
1383536_at	1.7185e-11	5.69508e-10	-3.68497	-1	Dhfr	dihydrofolate reductase
1373400_at	1.77677e-11	5.81151e-10	-2.24973	-1	Prkar2a	protein kinase, cAMP dependent regulatory, type II alpha
1371913_at	1.92038e-11	6.24869e-10	-4.10243	-1	Tgfbi	transforming growth factor, beta induced
1371586_at	1.9459e-11	6.31538e-10	-2.12165	-1	Mrpl48	mitochondrial ribosomal protein L48
1389007_at	2.06617e-11	6.65411e-10	-2.28576	-1	Fam189a2	family with sequence similarity 189, member A2
1380229_at	2.07823e-11	6.67586e-10	3.32968	1	Maff	v-maf avian musculoaponeurotic fibrosarcoma oncogene homolog F
1387817_at	2.10661e-11	6.73256e-10	2.54365	1	Nsg1	neuron specific gene family member 1
1381685_a_at	2.14225e-11	6.79711e-10	-2.33968	-1	Clec16a	C-type lectin domain family 16, member A
1387870_at	2.14304e-11	6.79711e-10	2.18213	1	Zfp36	zinc finger protein 36
1371849_at	2.22716e-11	7.02843e-10	-2.13835	-1	Nt5dc2	5'-nucleotidase domain containing 2
1369705_at	2.50227e-11	7.80563e-10	-3.3114	-1	Slc6a20	solute carrier family 6 (proline IMINO transporter), member 20
1371353_at	2.50451e-11	7.80563e-10	2.09165	1	Sqstm1	sequestosome 1
1381925_x_at	2.56648e-11	7.95927e-10	-2.69946	-1	Arid1b	AT rich interactive domain 1B (Swi1 like)
1391637_at	2.58213e-11	7.98806e-10	-2.70826	-1	Arhgap15	Rho GTPase activating protein 15
1370374_at	2.63852e-11	8.14245e-10	-3.50348	-1	Steap3	STEAP family member 3, metalloreductase
1388650_at	2.66069e-11	8.19076e-10	-2.98591	-1	Top2a	topoisomerase (DNA) II alpha
1397609_at	3.00014e-11	9.16831e-10	-2.58778	-1	Knstrn	kinetochore-localized astrin/SPAG5 binding protein
1384837_at	3.01498e-11	9.19131e-10	2.58041	1	Cd69	Cd69 molecule
1390441_at	3.11786e-11	9.48192e-10	-2.30471	-1	Asap1	ArfGAP with SH3 domain, ankyrin repeat and PH domain 1
1367872_at	3.26115e-11	9.84616e-10	-2.06963	-1	Ap1b1	adaptor-related protein complex 1, beta 1 subunit
1383654_a_at	3.35527e-11	1.00819e-09	-3.08764	-1	Fn3k	fructosamine 3 kinase
1377916_at	3.42379e-11	1.02632e-09	2.3579	1	Slfn2	schlafen 2
1398373_at	3.43219e-11	1.02639e-09	4.28422	1	B3galnt1	beta-1,3-N-acetylgalactosaminyltransferase 1 (globoside blood group)
1367776_at	3.46617e-11	1.03409e-09	-2.58919	-1	Cdk1	cyclin-dependent kinase 1
1387378_at	3.53076e-11	1.04515e-09	-2.48808	-1	Fcnb	ficolin B
1388458_at	3.62597e-11	1.06907e-09	-2.49907	-1	Rfc4	replication factor C (activator 1) 4
1389421_at	3.74141e-11	1.09795e-09	-2.34373	-1	Pole	polymerase (DNA directed), epsilon, catalytic subunit
1376051_at	4.01199e-11	1.16629e-09	-2.04423	-1	Cryl1	crystallin, lambda 1
1392264_s_at	4.05666e-11	1.16818e-09	8.39075	1	Serpine1	serpin peptidase inhibitor, clade E (nexin, plasminogen activator inhibitor type 1), member 1
1370029_at	4.06016e-11	1.16818e-09	-2.0985	-1	Ctbp1	C-terminal binding protein 1
1371840_at	4.06445e-11	1.16818e-09	3.50258	1	S1pr1	sphingosine-1-phosphate receptor 1
1398256_at	4.09713e-11	1.17488e-09	7.48207	1	Il1b	interleukin 1 beta
1380692_at	4.13316e-11	1.17871e-09	-2.1451	-1	Rbl1	retinoblastoma-like 1 (p107)
1383926_at	4.38405e-11	1.23461e-09	-3.05872	-1	Bub1b	BUB1 mitotic checkpoint serine/threonine kinase B
1372742_at	4.60477e-11	1.29098e-09	-2.09821	-1	Ankmy2	ankyrin repeat and MYND domain containing 2
1373658_at	4.64921e-11	1.30054e-09	-2.57551	-1	Racgap1	Rac GTPase-activating protein 1
1387391_at	5.01058e-11	1.38314e-09	8.44528	1	Cdkn1a	cyclin-dependent kinase inhibitor 1A
1384427_at	5.12984e-11	1.40986e-09	2.1296	1	Mdm2	p53 E3 ubiquitin protein ligase
1387995_a_at	5.21353e-11	1.42974e-09	3.00904	1	Ifitm3	interferon induced transmembrane protein 3
1384338_at	5.27474e-11	1.44337e-09	-2.09402	-1	Cdc45	cell division cycle 45
1391604_at	5.4069e-11	1.46993e-09	-2.00282	-1	Ncapd3	non-SMC condensin II complex, subunit D3
1378032_at	5.44884e-11	1.47813e-09	2.54506	1	Nfkbiz	nuclear factor of kappa light polypeptide gene enhancer in B-cells inhibitor, zeta
1389011_at	5.59415e-11	1.50455e-09	-2.49229	-1	Nsmce2	non-SMC element 2, MMS21 homolog (S. cerevisiae)
1375071_at	5.65874e-11	1.51221e-09	-2.21016	-1	Nup133	nucleoporin 133
1387202_at	5.82047e-11	1.53582e-09	2.67506	1	Icam1	intercellular adhesion molecule 1
1389633_at	5.93557e-11	1.55964e-09	-2.08687	-1	E2f4	E2F transcription factor 4, p107/p130-binding
1368870_at	6.28523e-11	1.63442e-09	2.98377	1	Id2	inhibitor of DNA binding 2
1372957_at	6.30379e-11	1.63586e-09	-2.51613	-1	Hjurp	Holliday junction recognition protein
1398798_at	6.59417e-11	1.69719e-09	-2.06815	-1	Metap2	methionyl aminopeptidase 2
1387426_at	6.96603e-11	1.77832e-09	-3.68308	-1	Slc25a21	solute carrier family 25 (mitochondrial oxoadipate carrier), member 21
1370906_at	7.24557e-11	1.8366e-09	-2.85449	-1	Bckdhb	branched chain keto acid dehydrogenase E1, beta polypeptide
1367983_at	7.25283e-11	1.8366e-09	-2.0189	-1	Fen1	flap structure-specific endonuclease 1
1370570_at	7.52284e-11	1.89352e-09	-2.96987	-1	Nrp1	neuropilin 1
1376701_a_at	8.47511e-11	2.09725e-09	-2.02304	-1	MGC94282	similar to 5930416I19Rik protein
1388428_at	8.53144e-11	2.1052e-09	-2.01791	-1	Dtd1	D-tyrosyl-tRNA deacylase 1
1388628_at	8.86929e-11	2.16489e-09	-2.00911	-1	Tmed3	transmembrane emp24 protein transport domain containing 3
1390383_at	9.01853e-11	2.19521e-09	4.39518	1	Plin2	perilipin 2
1375224_at	9.05921e-11	2.20084e-09	3.235	1	Phlda3	pleckstrin homology-like domain, family A, member 3
1388405_at	9.70139e-11	2.34326e-09	-2.23675	-1	Ckap5	cytoskeleton associated protein 5
1374794_at	1.00624e-10	2.42115e-09	-2.36755	-1	Kif15	kinesin family member 15
1387058_at	1.0476e-10	2.51583e-09	-2.05187	-1	Pctp	phosphatidylcholine transfer protein
1379935_at	1.06478e-10	2.54736e-09	8.81609	1	Ccl7	chemokine (C-C motif) ligand 7
1390141_at	1.09453e-10	2.60366e-09	-2.43033	-1	Mthfd1l	methylenetetrahydrofolate dehydrogenase (NADP+ dependent) 1-like
1394077_at	1.09856e-10	2.60831e-09	2.85597	1	Rnd3	Rho family GTPase 3
1391607_at	1.2338e-10	2.89135e-09	2.06363	1	Sesn2	sestrin 2
1381130_at	1.23389e-10	2.89135e-09	-2.27541	-1	Mcm8	minichromosome maintenance complex component 8
1383292_at	1.25399e-10	2.92209e-09	-2.25341	-1	Incenp	inner centromere protein
1392957_at	1.30674e-10	3.02817e-09	-2.08612	-1	Ssbp2	single-stranded DNA binding protein 2
1383328_x_at	1.31599e-10	3.03839e-09	-2.15785	-1	Pdcd4	programmed cell death 4
1371923_at	1.32576e-10	3.05534e-09	-2.03393	-1	Lpcat1	lysophosphatidylcholine acyltransferase 1
1397573_at	1.34368e-10	3.09096e-09	3.43894	1	LOC100912383	uncharacterized LOC100912383
1370807_at	1.38002e-10	3.15721e-09	2.10098	1	Vmp1	vacuole membrane protein 1
1386065_at	1.38899e-10	3.17194e-09	2.94697	1	Sowahc	sosondowah ankyrin repeat domain family member C
1390806_at	1.42476e-10	3.24184e-09	-2.03096	-1	RGD1309730	similar to RIKEN cDNA B230118H07
1376567_at	1.44276e-10	3.27687e-09	-2.21181	-1	Mad1l1	MAD1 mitotic arrest deficient-like 1 (yeast)
1370928_at	1.50339e-10	3.37855e-09	2.12069	1	Litaf	lipopolysaccharide-induced TNF factor
1384182_at	1.51771e-10	3.39795e-09	2.75762	1	Fermt2	fermitin family member 2
1395165_at	1.61423e-10	3.57579e-09	-2.04861	-1	Psip1	PC4 and SFRS1 interacting protein 1
1369010_at	1.63063e-10	3.59942e-09	-2.52269	-1	Chek2	checkpoint kinase 2
1393089_at	1.63771e-10	3.6087e-09	-2.29421	-1	LOC690035	similar to Protein KIAA0586
1371194_at	1.70608e-10	3.73968e-09	3.84667	1	Tnfaip6	tumor necrosis factor alpha induced protein 6
1368517_at	1.80511e-10	3.92931e-09	-2.43199	-1	Ssbp3	single stranded DNA binding protein 3
1388674_at	1.81488e-10	3.94375e-09	4.92508	1	Cdkn1a	cyclin-dependent kinase inhibitor 1A
1374860_at	1.83044e-10	3.9707e-09	-2.16382	-1	Ppp1r35	protein phosphatase 1, regulatory subunit 35
1374840_at	1.87488e-10	4.03919e-09	-2.62771	-1	Ppih	peptidylprolyl isomerase H (cyclophilin H)
1385781_at	1.95769e-10	4.20317e-09	-2.10339	-1	Ercc6l	excision repair cross-complementing rodent repair deficiency complementation group 6 - like
1397708_at	2.05503e-10	4.36737e-09	-2.0212	-1	LOC288978	hypothetical LOC288978
1383327_at	2.06731e-10	4.38604e-09	-2.16599	-1	Pdcd4	programmed cell death 4
1375529_at	2.23958e-10	4.69601e-09	-2.11029	-1	Cbr4	carbonyl reductase 4
1368431_at	2.29425e-10	4.79464e-09	-2.09601	-1	Hpn	hepsin
1370416_at	2.37803e-10	4.92871e-09	-2.44635	-1	Mxd3	Max dimerization protein 3
1383958_at	2.45601e-10	5.07359e-09	-2.06628	-1	Cdca2	cell division cycle associated 2
1372564_at	2.51969e-10	5.18808e-09	2.02823	1	Ets2	v-ets avian erythroblastosis virus E26 oncogene homolog 2
1387895_s_at	2.54234e-10	5.21761e-09	-3.35762	-1	Cdc20	cell division cycle 20
1368725_at	2.72215e-10	5.51456e-09	2.0656	1	Jag1	jagged 1
1391045_at	2.90838e-10	5.83533e-09	2.31164	1	Dgat2	diacylglycerol O-acyltransferase 2
1369884_at	3.18668e-10	6.31305e-09	2.295	1	Fgf7	fibroblast growth factor 7
1375988_at	3.20963e-10	6.3485e-09	-2.28701	-1	Hyls1	hydrolethalus syndrome 1
1368271_a_at	3.26589e-10	6.4294e-09	2.93658	1	Fabp4	fatty acid binding protein 4, adipocyte
1391456_at	3.45062e-10	6.74026e-09	2.94319	1	Jam3	junctional adhesion molecule 3
1371480_at	3.46115e-10	6.75031e-09	-2.02817	-1	Cks1b	CDC28 protein kinase regulatory subunit 1B
1368378_at	3.54137e-10	6.86903e-09	-2.16697	-1	Aldh1l1	aldehyde dehydrogenase 1 family, member L1
1368453_at	3.58118e-10	6.9306e-09	-2.18632	-1	Fads2	fatty acid desaturase 2
1391269_at	3.66997e-10	7.03738e-09	2.22996	1	Pim2	pim-2 oncogene
1392057_at	3.77796e-10	7.20307e-09	-2.13467	-1	Gli4	GLI family zinc finger 4
1389645_at	3.77932e-10	7.20307e-09	2.15967	1	Prodh2	proline dehydrogenase (oxidase) 2
1369290_at	3.78729e-10	7.20733e-09	5.0978	1	Ccr5	chemokine (C-C motif) receptor 5
1373309_at	3.94415e-10	7.49448e-09	2.54349	1	Tmem86a	transmembrane protein 86A
1398540_at	4.09625e-10	7.76002e-09	7.80858	1	Rgs1	regulator of G-protein signaling 1
1376327_at	4.3444e-10	8.18076e-09	-2.78438	-1	Tnfrsf14	tumor necrosis factor receptor superfamily, member 14
1367855_at	4.52608e-10	8.48472e-09	-2.12768	-1	Scarb1	scavenger receptor class B, member 1
1374799_at	4.79642e-10	8.84626e-09	-3.11778	-1	Ncapd2	non-SMC condensin I complex, subunit D2
1386947_at	4.92003e-10	9.06093e-09	-3.73803	-1	Cdh1	cadherin 1
1385733_at	5.22815e-10	9.53056e-09	-2.21195	-1	Exo1	exonuclease 1
1382111_at	5.24022e-10	9.53871e-09	-2.0608	-1	Glod5	glyoxalase domain containing 5
1367864_at	5.35955e-10	9.72774e-09	-2.52957	-1	Pfkm	phosphofructokinase, muscle
1375419_at	5.55211e-10	1.00482e-08	-2.01504	-1	Lrrc28	leucine rich repeat containing 28
1368194_at	5.6889e-10	1.02662e-08	2.17982	1	Agpat4	1-acylglycerol-3-phosphate O-acyltransferase 4
1368911_at	5.92664e-10	1.06493e-08	2.2192	1	Kcnj8	potassium inwardly-rectifying channel, subfamily J, member 8
1397866_at	6.19775e-10	1.1026e-08	2.83587	1	Serpinb6b	serine (or cysteine) peptidase inhibitor, clade B, member 6b
1382705_at	6.20717e-10	1.10272e-08	-2.42128	-1	Ipp	intracisternal A particle-promoted polypeptide
1389485_at	6.47246e-10	1.14499e-08	-2.25345	-1	Mdm1	Mdm1 nuclear protein homolog (mouse)
1378404_at	6.55084e-10	1.15505e-08	2.30694	1	LOC100911690	uncharacterized LOC100911690
1377353_a_at	6.55692e-10	1.15505e-08	-2.19491	-1	Tnfsf13	tumor necrosis factor (ligand) superfamily, member 13
1376039_at	6.64966e-10	1.16961e-08	-2.31975	-1	Aurka	aurora kinase A
1379352_at	6.65822e-10	1.16961e-08	-2.20888	-1	Pip5k1b	phosphatidylinositol-4-phosphate 5-kinase, type I, beta
1395268_at	6.78974e-10	1.18619e-08	-2.61902	-1	Wwp1	WW domain containing E3 ubiquitin protein ligase 1
1394387_at	6.90021e-10	1.20137e-08	-2.00437	-1	Ccdc34	coiled-coil domain containing 34
1385669_at	7.08659e-10	1.22431e-08	-2.15145	-1	Mad1l1	MAD1 mitotic arrest deficient-like 1 (yeast)
1387343_at	7.3748e-10	1.26196e-08	2.19515	1	Cebpd	CCAAT/enhancer binding protein (C/EBP), delta
1379677_at	7.48008e-10	1.27476e-08	-2.10275	-1	Tnfsf13	tumor necrosis factor (ligand) superfamily, member 13
1372841_at	7.49937e-10	1.27632e-08	-2.4809	-1	Reep6	receptor accessory protein 6
1371024_at	7.56337e-10	1.28547e-08	-2.47861	-1	Cux1	cut-like homeobox 1
1389566_at	7.72722e-10	1.31154e-08	-2.42627	-1	Ccnb2	cyclin B2
1367570_at	8.49437e-10	1.42824e-08	4.47593	1	Tagln	transgelin
1370075_at	8.63751e-10	1.44306e-08	-2.83807	-1	Dhfr	dihydrofolate reductase
1388059_a_at	8.83999e-10	1.47451e-08	-2.3179	-1	Slc11a2	solute carrier family 11 (proton-coupled divalent metal ion transporter), member 2
1387062_a_at	9.08546e-10	1.50924e-08	-2.11736	-1	Chek1	checkpoint kinase 1
1390542_at	9.25478e-10	1.52947e-08	-2.5778	-1	Rad51c	RAD51 paralog C
1388157_at	9.42419e-10	1.55036e-08	2.26562	1	Marcks	myristoylated alanine rich protein kinase C substrate
1377137_at	9.44247e-10	1.55036e-08	-2.49644	-1	Tdp1	tyrosyl-DNA phosphodiesterase 1
1390640_at	9.56065e-10	1.5656e-08	-2.1513	-1	Chtf18	CTF18, chromosome transmission fidelity factor 18 homolog (S. cerevisiae)
1376037_at	9.88891e-10	1.61096e-08	-2.05828	-1	Aaas	achalasia, adrenocortical insufficiency, alacrimia
1390000_at	9.90543e-10	1.61156e-08	2.04196	1	Kdm6b	lysine (K)-specific demethylase 6B
1373984_at	1.02364e-09	1.65469e-08	2.4525	1	Slc39a14	solute carrier family 39 (zinc transporter), member 14
1383485_at	1.07605e-09	1.72816e-08	2.41722	1	Mdm2	p53 E3 ubiquitin protein ligase
1383278_at	1.09987e-09	1.75531e-08	-2.08583	-1	Agap1	ArfGAP with GTPase domain, ankyrin repeat and PH domain 1
1388338_at	1.10248e-09	1.75725e-08	-2.67772	-1	Ppp2r4	protein phosphatase 2A activator, regulatory subunit 4
1389184_at	1.11032e-09	1.7675e-08	-2.09867	-1	Rpp30	ribonuclease P/MRP subunit
1391063_at	1.13481e-09	1.80193e-08	-2.84131	-1	Kif23	kinesin family member 23
1377702_at	1.14858e-09	1.8169e-08	2.24388	1	Lpar6	lysophosphatidic acid receptor 6
1378925_at	1.17922e-09	1.86302e-08	2.64733	1	Crem	cAMP responsive element modulator
1385086_at	1.21171e-09	1.90954e-08	-2.47999	-1	Bub1	BUB1 mitotic checkpoint serine/threonine kinase
1387947_at	1.29079e-09	2.01146e-08	2.53921	1	Mafb	v-maf avian musculoaponeurotic fibrosarcoma oncogene homolog B
1376185_at	1.3031e-09	2.02311e-08	-2.31652	-1	Kifc1	kinesin family member C1
1385901_at	1.32225e-09	2.04778e-08	-2.30925	-1	Ptdss2	phosphatidylserine synthase 2
1383906_at	1.35018e-09	2.08846e-08	2.16295	1	Neurl3	neuralized homolog 3 (Drosophila)
1377967_at	1.44277e-09	2.21802e-08	-2.47796	-1	Cdt1	chromatin licensing and DNA replication factor 1
1368799_at	1.44732e-09	2.22229e-08	-2.38472	-1	Birc5	baculoviral IAP repeat-containing 5
1376265_at	1.46712e-09	2.24719e-08	2.44048	1	Steap2	STEAP family member 2, metalloreductase
1373140_at	1.48497e-09	2.26625e-08	2.86615	1	Il6st	interleukin 6 signal transducer
1388276_at	1.51269e-09	2.29852e-08	3.49592	1	Hist1h3a	histone cluster 1, H3a
1376581_at	1.52074e-09	2.30473e-08	-2.19206	-1	Dtd2	D-tyrosyl-tRNA deacylase 2 (putative)
1368949_at	1.59735e-09	2.39807e-08	-3.33672	-1	Ebf1	early B-cell factor 1
1376860_at	1.60857e-09	2.40769e-08	-2.3348	-1	Slc22a23	solute carrier family 22, member 23
1367857_at	1.7192e-09	2.55239e-08	-2.13632	-1	Fads1	fatty acid desaturase 1
1369008_a_at	1.7219e-09	2.55337e-08	-3.06406	-1	Olfm1	olfactomedin 1
1387180_at	1.7248e-09	2.55466e-08	2.80297	1	Il1r2	interleukin 1 receptor, type II
1369798_at	1.76756e-09	2.60569e-08	-2.90756	-1	Atp1b2	ATPase, Na+/K+ transporting, beta 2 polypeptide
1391518_at	1.79201e-09	2.63248e-08	-2.26863	-1	Cenpw	centromere protein W
1386979_at	1.88443e-09	2.74257e-08	-2.22307	-1	Serinc5	serine incorporator 5
1387627_at	2.00112e-09	2.88898e-08	3.59528	1	Cd86	CD86 molecule
1387036_at	2.03406e-09	2.92313e-08	3.36084	1	Hes1	hairy and enhancer of split 1 (Drosophila)
1393655_at	2.1125e-09	3.01169e-08	-2.36074	-1	Rad54l	RAD54 like (S. cerevisiae)
1379087_at	2.18223e-09	3.09231e-08	-2.69052	-1	Fam109b	family with sequence similarity 109, member B
1386995_at	2.27237e-09	3.19966e-08	2.12327	1	Btg2	BTG family, member 2
1394320_at	2.2786e-09	3.20483e-08	-2.06946	-1	Cdk2	cyclin dependent kinase 2
1367998_at	2.31898e-09	3.24709e-08	5.7018	1	Slpi	secretory leukocyte peptidase inhibitor
1387707_at	2.4092e-09	3.351e-08	2.41494	1	Slc2a3	solute carrier family 2 (facilitated glucose transporter), member 3
1383568_at	2.54243e-09	3.5285e-08	-2.07926	-1	Tube1	tubulin, epsilon 1
1398354_at	2.58391e-09	3.56636e-08	-2.59403	-1	Ctnnal1	catenin (cadherin associated protein), alpha-like 1
1372916_at	2.6327e-09	3.62971e-08	-2.00676	-1	Mrps27	mitochondrial ribosomal protein S27
1372691_at	2.72068e-09	3.73053e-08	3.38651	1	Upp1	uridine phosphorylase 1
1368106_at	2.7844e-09	3.80131e-08	5.30637	1	Plk2	polo-like kinase 2
1398482_at	2.79878e-09	3.81266e-08	2.91927	1	Bcl3	B-cell CLL/lymphoma 3
1378874_at	2.87306e-09	3.89273e-08	-2.09634	-1	Cdk2	cyclin dependent kinase 2
1384278_x_at	2.91135e-09	3.94036e-08	-2.20005	-1	Ccdc34	coiled-coil domain containing 34
1376706_at	3.00265e-09	4.04649e-08	2.34389	1	Tmem47	transmembrane protein 47
1369552_at	3.09689e-09	4.15122e-08	2.47693	1	Samsn1	SAM domain, SH3 domain and nuclear localization signals, 1
1386762_at	3.12162e-09	4.17991e-08	2.09586	1	Snx18	sorting nexin 18
1387970_at	3.38265e-09	4.46282e-08	-2.47212	-1	Slc38a5	solute carrier family 38, member 5
1370832_at	3.64409e-09	4.77266e-08	11.3058	1	Ccl4	chemokine (C-C motif) ligand 4
1389263_at	3.81675e-09	4.9832e-08	2.871	1	Rai14	retinoic acid induced 14
1379402_at	3.91558e-09	5.09106e-08	-2.13198	-1	Abcc4	ATP-binding cassette, subfamily C (CFTR/MRP), member 4
1370949_at	3.93192e-09	5.104e-08	2.0857	1	Marcks	myristoylated alanine rich protein kinase C substrate
1379679_at	3.93366e-09	5.104e-08	2.2006	1	LOC100909946	uncharacterized LOC100909946
1374586_at	4.18225e-09	5.40422e-08	-2.26687	-1	Arl15	ADP-ribosylation factor-like 15
1388945_at	4.37299e-09	5.62178e-08	2.05955	1	Pxdc1	PX domain containing 1
1376084_a_at	4.39106e-09	5.63924e-08	-2.52773	-1	Espl1	extra spindle pole bodies homolog 1 (S. cerevisiae)
1370813_at	4.40565e-09	5.65219e-08	-2.06826	-1	Gstm5	glutathione S-transferase, mu 5
1388870_at	4.46288e-09	5.70812e-08	-2.13571	-1	Msi2	musashi RNA-binding protein 2
1370927_at	4.53897e-09	5.78777e-08	2.27694	1	Col12a1	collagen, type XII, alpha 1
1388792_at	4.58089e-09	5.82347e-08	2.35751	1	Gadd45g	growth arrest and DNA-damage-inducible, gamma
1373394_at	4.59898e-09	5.83477e-08	-2.30824	-1	Smpd4	sphingomyelin phosphodiesterase 4, neutral membrane
1386962_at	4.59907e-09	5.83477e-08	-2.10696	-1	Plcb4	phospholipase C, beta 4
1368882_at	4.67628e-09	5.92675e-08	-2.25586	-1	St6galnac3	ST6 (alpha-N-acetyl-neuraminyl-2,3-beta-galactosyl-1,3)-N-acetylgalactosaminide alpha-2,6-sialyltransferase 3
1378482_at	4.69484e-09	5.93828e-08	2.18355	1	Mdfic	MyoD family inhibitor domain containing
1369697_at	4.74518e-09	5.98989e-08	2.64751	1	Cxcr2	chemokine (C-X-C motif) receptor 2
1391384_at	4.75035e-09	5.9904e-08	4.37308	1	Tnf	tumor necrosis factor
1373088_at	5.04618e-09	6.33167e-08	2.03507	1	Cystm1	cysteine-rich transmembrane module containing 1
1373286_at	5.10155e-09	6.39476e-08	2.1453	1	Fblim1	filamin binding LIM protein 1
1368240_a_at	5.14808e-09	6.44023e-08	-2.1118	-1	Prkcb	protein kinase C, beta
1379072_at	5.20515e-09	6.49868e-08	-2.33888	-1	Phka2	phosphorylase kinase, alpha 2
1387769_a_at	5.41064e-09	6.71662e-08	3.14067	1	Id3	inhibitor of DNA binding 3
1380346_at	5.47373e-09	6.78678e-08	2.0688	1	Serpinb1a	serine (or cysteine) proteinase inhibitor, clade B, member 1a
1368813_at	5.58866e-09	6.91074e-08	2.3385	1	Cebpd	CCAAT/enhancer binding protein (C/EBP), delta
1390781_at	5.59022e-09	6.91074e-08	-2.47967	-1	Abcb10	ATP-binding cassette, subfamily B (MDR/TAP), member 10
1376485_at	5.90204e-09	7.26335e-08	-2.04168	-1	Traip	TRAF-interacting protein
1383103_at	6.07049e-09	7.41686e-08	-2.15328	-1	Fam172a	family with sequence similarity 172, member A
1377062_at	6.26099e-09	7.62735e-08	-2.31304	-1	Cep250	centrosomal protein 250
1395814_at	6.39153e-09	7.74133e-08	2.09247	1	Palm2	paralemmin 2
1370462_at	6.41279e-09	7.7596e-08	-2.27696	-1	Hmmr	hyaluronan mediated motility receptor (RHAMM)
1393238_at	6.72519e-09	8.05227e-08	-2.02559	-1	Ints7	integrator complex subunit 7
1369971_a_at	6.95325e-09	8.3095e-08	-2.01197	-1	Hnrpd	heterogeneous nuclear ribonucleoprotein D
1370294_a_at	7.03383e-09	8.38983e-08	-2.35556	-1	Cdc20	cell division cycle 20
1387316_at	7.46897e-09	8.80847e-08	15.0006	1	Cxcl1	chemokine (C-X-C motif) ligand 1
1371019_at	7.53926e-09	8.88303e-08	2.01696	1	Trib1	tribbles homolog 1 (Drosophila)
1382732_at	7.77434e-09	9.09178e-08	3.87928	1	Lyve1	lymphatic vessel endothelial hyaluronan receptor 1
1377962_at	8.09522e-09	9.42317e-08	-2.2381	-1	Mybl2	myeloblastosis oncogene-like 2
1387675_at	8.25185e-09	9.57885e-08	2.02569	1	Plau	plasminogen activator, urokinase
1374207_at	8.45832e-09	9.77336e-08	3.55275	1	Angpt2	angiopoietin 2
1384259_at	8.56459e-09	9.85085e-08	-2.53469	-1	Racgap1	Rac GTPase-activating protein 1
1384262_at	8.60028e-09	9.88285e-08	2.16866	1	Ppp1r3b	protein phosphatase 1, regulatory subunit 3B
1367949_at	8.88611e-09	1.01371e-07	2.56728	1	Penk	proenkephalin
1386961_at	9.06909e-09	1.02805e-07	-2.39465	-1	Pfkm	phosphofructokinase, muscle
1376263_at	9.08518e-09	1.02894e-07	-2.00329	-1	Metrn	meteorin, glial cell differentiation regulator
1380568_a_at	9.17391e-09	1.03806e-07	-2.00095	-1	Ddb2	damage specific DNA binding protein 2
1370950_at	9.6263e-09	1.08273e-07	2.06433	1	Ppap2b	phosphatidic acid phosphatase type 2B
1371152_a_at	9.92541e-09	1.11009e-07	4.01694	1	Oas1a	2'-5' oligoadenylate synthetase 1A
1389004_at	9.97079e-09	1.11318e-07	-2.09942	-1	Josd2	Josephin domain containing 2
1384180_at	1.00629e-08	1.12147e-07	2.91913	1	Ifit2	interferon-induced protein with tetratricopeptide repeats 2
1376658_at	1.01335e-08	1.12734e-07	2.64555	1	Raph1	Ras association (RalGDS/AF-6) and pleckstrin homology domains 1
1371615_at	1.02202e-08	1.13597e-07	2.39777	1	Dgat2	diacylglycerol O-acyltransferase 2
1369988_at	1.02375e-08	1.13689e-07	-2.42634	-1	Epor	erythropoietin receptor
1379307_at	1.04079e-08	1.15175e-07	-2.09176	-1	Sclt1	sodium channel and clathrin linker 1
1368187_at	1.04648e-08	1.15703e-07	3.2116	1	Gpnmb	glycoprotein (transmembrane) nmb
1390776_at	1.06657e-08	1.17716e-07	2.23811	1	Irx3	iroquois homeobox 3
1377011_at	1.07251e-08	1.1823e-07	-2.07601	-1	Fry	furry homolog (Drosophila)
1383020_at	1.10356e-08	1.20737e-07	-2.22917	-1	Cntrob	centrobin, centrosomal BRCA2 interacting protein
1382493_at	1.16241e-08	1.26297e-07	-2.18111	-1	Cenpf	centromere protein F
1382459_at	1.17836e-08	1.27691e-07	-2.26102	-1	Ska3	spindle and kinetochore associated complex subunit 3
1389402_at	1.17873e-08	1.27691e-07	2.00411	1	Csrnp1	cysteine-serine-rich nuclear protein 1
1395488_at	1.18569e-08	1.28271e-07	-3.73022	-1	Msh3	mutS homolog 3 (E. coli)
1369380_at	1.18719e-08	1.28323e-07	-2.426	-1	Kif2c	kinesin family member 2C
1368821_at	1.19449e-08	1.28669e-07	2.10654	1	Fstl1	follistatin-like 1
1372510_at	1.20317e-08	1.29493e-07	2.2866	1	Srxn1	sulfiredoxin 1
1377943_at	1.24153e-08	1.32938e-07	3.80667	1	Cd86	CD86 molecule
1376066_at	1.27505e-08	1.36051e-07	2.97548	1	Rnd3	Rho family GTPase 3
1380888_at	1.28221e-08	1.36438e-07	4.4603	1	LOC684841	similar to CG31613-PA
1370960_at	1.28291e-08	1.36438e-07	-5.61065	-1	Igfbp5	insulin-like growth factor binding protein 5
1384971_at	1.29729e-08	1.37386e-07	2.25611	1	Depdc7	DEP domain containing 7
1372449_at	1.30036e-08	1.37595e-07	-2.80021	-1	Slc8a1	solute carrier family 8 (sodium/calcium exchanger), member 1
1380071_at	1.3428e-08	1.41134e-07	3.33811	1	Parp12	poly (ADP-ribose) polymerase family, member 12
1371951_at	1.37452e-08	1.44106e-07	2.2336	1	Fhl2	four and a half LIM domains 2
1383420_at	1.39239e-08	1.45858e-07	-2.09613	-1	Lace1	lactation elevated 1
1393563_at	1.42559e-08	1.49087e-07	3.95911	1	Il1rap	interleukin 1 receptor accessory protein
1373054_at	1.45258e-08	1.51532e-07	-2.38177	-1	Slc44a1	solute carrier family 44 (choline transporter), member 1
1380930_at	1.50595e-08	1.56062e-07	-2.02377	-1	RGD1564142	similar to chromosome 10 open reading frame 64
1367938_at	1.546e-08	1.59423e-07	2.20143	1	Ugdh	UDP-glucose 6-dehydrogenase
1372280_at	1.68221e-08	1.72197e-07	2.33646	1	Asb2	ankyrin repeat and SOCS box-containing 2
1388142_at	1.68561e-08	1.72404e-07	4.58098	1	Vcan	versican
1389092_at	1.72446e-08	1.75805e-07	2.01458	1	Il2rg	interleukin 2 receptor, gamma
1390847_at	1.80855e-08	1.83189e-07	2.28985	1	Tmem86a	transmembrane protein 86A
1390531_at	1.84393e-08	1.8626e-07	2.03355	1	Helz2	helicase with zinc finger 2, transcriptional coactivator
AFFX_Rat_Hexokinase_3_at	1.89994e-08	1.90907e-07	-2.13584	-1	Hk1	hexokinase 1
1398343_at	1.92864e-08	1.93171e-07	-2.24579	-1	Dnaja4	DnaJ (Hsp40) homolog, subfamily A, member 4
1393706_at	1.94195e-08	1.94349e-07	2.4789	1	Steap1	six transmembrane epithelial antigen of the prostate 1
1382865_at	1.96121e-08	1.95965e-07	-2.01529	-1	Cep41	centrosomal protein 41
1369113_at	2.11503e-08	2.09832e-07	3.28901	1	Grem1	gremlin 1
1367764_at	2.22728e-08	2.19927e-07	2.14588	1	Ccng1	cyclin G1
1393065_at	2.24333e-08	2.21163e-07	-2.07171	-1	Tti1	TELO2 interacting protein 1
1370113_at	2.26584e-08	2.23207e-07	2.31133	1	Birc3	baculoviral IAP repeat-containing 3
1371014_at	2.40435e-08	2.35375e-07	-2.36897	-1	Plcb1	phospholipase C, beta 1 (phosphoinositide-specific)
1382218_at	2.42989e-08	2.3769e-07	2.52836	1	RGD1305807	hypothetical LOC298077
1373722_at	2.4458e-08	2.3895e-07	-2.52695	-1	Kif20a	kinesin family member 20A
1386679_at	2.45784e-08	2.39863e-07	-2.95429	-1	Slc14a1	solute carrier family 14 (urea transporter), member 1
1390046_at	2.58949e-08	2.50957e-07	-2.07845	-1	Tubgcp2	tubulin, gamma complex associated protein 2
1381474_at	2.70854e-08	2.61084e-07	-2.07414	-1	Mbnl3	muscleblind-like splicing regulator 3
1388793_at	2.73928e-08	2.63845e-07	-2.16311	-1	Pigq	phosphatidylinositol glycan anchor biosynthesis, class Q
1368990_at	2.87162e-08	2.74696e-07	2.77587	1	Cyp1b1	cytochrome P450, family 1, subfamily b, polypeptide 1
1391451_at	2.94619e-08	2.81186e-07	-2.18832	-1	Pck2	phosphoenolpyruvate carboxykinase 2 (mitochondrial)
1370957_at	3.02203e-08	2.87769e-07	4.03932	1	Il6st	interleukin 6 signal transducer
1387060_at	3.08083e-08	2.92744e-07	2.26279	1	Klf6	Kruppel-like factor 6
1390207_at	3.08811e-08	2.93172e-07	2.22746	1	Lats2	large tumor suppressor 2
1379582_a_at	3.45998e-08	3.22623e-07	-2.55968	-1	Ccna2	cyclin A2
1387100_at	3.75935e-08	3.46169e-07	-3.05662	-1	Aqp3	aquaporin 3
1382062_at	3.86782e-08	3.5408e-07	-2.18042	-1	Gstcd	glutathione S-transferase, C-terminal domain containing
1373122_at	3.87155e-08	3.54163e-07	2.44208	1	Ajuba	ajuba LIM protein
1387134_at	3.98649e-08	3.63355e-07	2.74663	1	Slfn3	schlafen 3
1371232_a_at	3.99755e-08	3.64099e-07	3.69167	1	Vcan	versican
1372906_at	4.19335e-08	3.79182e-07	-2.04322	-1	RGD1309540	similar to hypothetical protein MGC40841; similar to hypothetical protein MGC4707
1383489_at	4.26809e-08	3.84556e-07	2.96896	1	Il6st	interleukin 6 signal transducer
1388587_at	4.43559e-08	3.97368e-07	2.71312	1	Ier3	immediate early response 3
1385160_at	4.45504e-08	3.98542e-07	-2.71062	-1	Stab2	stabilin 2
1374244_at	4.67953e-08	4.16843e-07	-2.52547	-1	LOC501038	Ab2-060
1372103_at	4.72201e-08	4.19437e-07	-2.04068	-1	Dnaja4	DnaJ (Hsp40) homolog, subfamily A, member 4
1387745_at	4.84148e-08	4.2763e-07	2.01773	1	Cd200r1	CD200 receptor 1
1376831_at	4.85826e-08	4.2881e-07	-2.04783	-1	Fam64a	family with sequence similarity 64, member A
1368702_at	5.00978e-08	4.4002e-07	3.0513	1	Pawr	PRKC, apoptosis, WT1, regulator
1388666_at	5.30568e-08	4.62773e-07	3.47506	1	Enc1	ectodermal-neural cortex 1
1370884_at	5.44419e-08	4.72884e-07	-3.7529	-1	Spr	sepiapterin reductase (7,8-dihydrobiopterin:NADP+ oxidoreductase)
1383491_at	5.52661e-08	4.79049e-07	2.51191	1	Aen	apoptosis enhancing nuclease
1368834_at	5.86306e-08	5.04038e-07	-2.83035	-1	Camk2d	calcium/calmodulin-dependent protein kinase II delta
1398553_at	6.15829e-08	5.27378e-07	3.0159	1	Tmed5	transmembrane emp24 protein transport domain containing 5
1368490_at	6.37265e-08	5.4228e-07	3.65779	1	Cd14	CD14 molecule
1376457_at	6.39363e-08	5.43697e-07	2.17187	1	Crispld2	cysteine-rich secretory protein LCCL domain containing 2
1389779_at	6.45197e-08	5.47481e-07	-2.09449	-1	Sh2d4a	SH2 domain containing 4A
1394570_at	6.66423e-08	5.62896e-07	-2.03906	-1	Xk	X-linked Kx blood group (McLeod syndrome)
1387922_at	7.13266e-08	5.95257e-07	2.45193	1	Crispld2	cysteine-rich secretory protein LCCL domain containing 2
1384331_at	7.38759e-08	6.12463e-07	2.69799	1	Srxn1	sulfiredoxin 1
1372760_at	7.5224e-08	6.21997e-07	2.10761	1	LOC100912411	uncharacterized LOC100912411
1388054_a_at	7.67703e-08	6.33532e-07	4.12175	1	Vcan	versican
1390403_at	7.87059e-08	6.45686e-07	2.2218	1	Fam43a	family with sequence similarity 43, member A
1391907_at	7.90689e-08	6.47396e-07	-2.03592	-1	Nags	N-acetylglutamate synthase
1388265_x_at	8.1014e-08	6.59453e-07	3.21715	1	Vcan	versican
1378047_at	8.4876e-08	6.85971e-07	3.0219	1	Spic	Spi-C transcription factor (Spi-1/PU.1 related)
1390823_at	8.9255e-08	7.16321e-07	-2.02284	-1	Skp2	S-phase kinase-associated protein 2, E3 ubiquitin protein ligase
1370172_at	9.06132e-08	7.24444e-07	2.2767	1	Sod2	superoxide dismutase 2, mitochondrial
1379568_at	9.27245e-08	7.39441e-07	2.83024	1	Ifit2	interferon-induced protein with tetratricopeptide repeats 2
1369415_at	9.53939e-08	7.58801e-07	2.6456	1	Bhlhe40	basic helix-loop-helix family, member e40
1367820_at	9.6458e-08	7.66295e-07	-2.29811	-1	Banf1	barrier to autointegration factor 1
1373970_at	9.85981e-08	7.82307e-07	3.28841	1	Il33	interleukin 33
1377998_at	1.0313e-07	8.14662e-07	-2.31402	-1	Cpox	coproporphyrinogen oxidase
1389651_at	1.03252e-07	8.15112e-07	4.06599	1	Apln	apelin
1370345_at	1.05656e-07	8.30955e-07	-2.57265	-1	Ccnb1	cyclin B1
1368592_at	1.13886e-07	8.84603e-07	3.57295	1	Il1a	interleukin 1 alpha
1390529_at	1.1641e-07	9.01423e-07	2.4122	1	Cd83	CD83 molecule
1377410_at	1.2265e-07	9.45662e-07	-2.0064	-1	E2f8	E2F transcription factor 8
1379550_a_at	1.25475e-07	9.65072e-07	2.24421	1	Gtf2ird1	GTF2I repeat domain containing 1
1382779_at	1.28775e-07	9.86229e-07	-2.28122	-1	Hace1	HECT domain and ankyrin repeat containing, E3 ubiquitin protein ligase 1
1387548_at	1.31785e-07	1.00744e-06	5.04304	1	Has2	hyaluronan synthase 2
1370051_at	1.32025e-07	1.00866e-06	3.79962	1	Tgm1	transglutaminase 1
1374360_at	1.38469e-07	1.05405e-06	-2.36789	-1	Cdc20	cell division cycle 20
1373093_at	1.40964e-07	1.07108e-06	3.93684	1	Errfi1	ERBB receptor feedback inhibitor 1
1384384_at	1.41436e-07	1.07337e-06	-2.26923	-1	C2cd5	C2 calcium-dependent domain containing 5
1391776_at	1.5177e-07	1.14214e-06	-2.57541	-1	Cmc1	COX assembly mitochondrial protein 1
1370553_at	1.56058e-07	1.1709e-06	-2.37214	-1	Stx2	syntaxin 2
1369622_at	1.69795e-07	1.25893e-06	3.28541	1	Prok2	prokineticin 2
1382314_at	1.81188e-07	1.33317e-06	7.73492	1	Isg15	ISG15 ubiquitin-like modifier
1393684_at	1.8734e-07	1.37441e-06	-2.29794	-1	Hells	helicase, lymphoid specific
1367541_at	1.8982e-07	1.38532e-06	-2.14855	-1	Mettl5	methyltransferase like 5
1382873_at	1.93515e-07	1.41065e-06	2.25163	1	Cttnbp2nl	CTTNBP2 N-terminal like
1389226_at	2.00891e-07	1.45765e-06	-2.09647	-1	Stag1	stromal antigen 1
1389506_x_at	2.05273e-07	1.48616e-06	-2.4385	-1	Cdc20	cell division cycle 20
1385210_at	2.21464e-07	1.58217e-06	-2.22599	-1	Dock5	dedicator of cytokinesis 5
1370346_at	2.24383e-07	1.60128e-06	-2.23866	-1	Ccnb1	cyclin B1
1368760_at	2.31124e-07	1.64192e-06	8.58659	1	Cxcl2	chemokine (C-X-C motif) ligand 2
1379941_at	2.35624e-07	1.66917e-06	-2.48955	-1	Vps13c	vacuolar protein sorting 13 homolog C (S. cerevisiae)
1376584_at	2.37017e-07	1.67432e-06	-2.03992	-1	Ppm1l	protein phosphatase, Mg2+/Mn2+ dependent, 1L
1394673_at	2.40123e-07	1.6934e-06	2.09825	1	Cd33	CD33 molecule
1387389_at	2.41846e-07	1.70364e-06	2.84476	1	Ramp3	receptor (G protein-coupled) activity modifying protein 3
1382263_at	2.47823e-07	1.73698e-06	-2.22035	-1	Odf2l	outer dense fiber of sperm tails 2-like
1367720_at	2.60817e-07	1.81429e-06	-2.06666	-1	Alad	aminolevulinate dehydratase
1373000_at	2.66361e-07	1.84732e-06	2.62487	1	Srpx2	sushi-repeat-containing protein, X-linked 2
1386884_at	2.70718e-07	1.8703e-06	2.98176	1	Htra1	HtrA serine peptidase 1
1383355_at	3.05414e-07	2.07127e-06	2.08622	1	Abca1	ATP-binding cassette, subfamily A (ABC1), member 1
1393377_at	3.14659e-07	2.12137e-06	-2.14732	-1	Poc1b	POC1 centriolar protein homolog B (Chlamydomonas)
1389581_at	3.53158e-07	2.34816e-06	2.13774	1	Il33	interleukin 33
1370624_at	3.72142e-07	2.45231e-06	2.44139	1	F2rl2	coagulation factor II (thrombin) receptor-like 2
1392061_at	3.73659e-07	2.45972e-06	-2.24449	-1	Mcm10	minichromosome maintenance complex component 10
1392687_at	3.76032e-07	2.47276e-06	-2.09604	-1	Pigq	phosphatidylinositol glycan anchor biosynthesis, class Q
1381002_at	3.77327e-07	2.47997e-06	2.27246	1	Asb1	ankyrin repeat and SOCS box-containing 1
1382192_at	3.78e-07	2.48309e-06	3.7279	1	Lyve1	lymphatic vessel endothelial hyaluronan receptor 1
1382963_at	3.96921e-07	2.59382e-06	-2.1063	-1	Abcb10	ATP-binding cassette, subfamily B (MDR/TAP), member 10
1384997_at	4.14983e-07	2.69922e-06	2.54068	1	Aen	apoptosis enhancing nuclease
1370167_at	4.44951e-07	2.87183e-06	2.15652	1	Sdc2	syndecan 2
1369313_at	4.45859e-07	2.87622e-06	2.25636	1	Fhl2	four and a half LIM domains 2
1387796_at	4.54267e-07	2.92445e-06	2.78815	1	Alox15	arachidonate 15-lipoxygenase
1392096_at	4.84693e-07	3.09651e-06	-2.08843	-1	RGD1308065	hypothetical LOC287935
1383326_a_at	4.88331e-07	3.11817e-06	-2.05313	-1	Pdcd4	programmed cell death 4
1396239_at	5.45193e-07	3.43929e-06	-2.11856	-1	Spidr	scaffolding protein involved in DNA repair
1382546_at	5.80151e-07	3.62883e-06	2.22702	1	Phf11	PHD finger protein 11
1384874_at	5.90655e-07	3.68719e-06	-2.21207	-1	Cnpy1	canopy FGF signaling regulator 1
1393335_at	6.09841e-07	3.79001e-06	-2.25792	-1	Egfl6	EGF-like-domain, multiple 6
1371015_at	6.78858e-07	4.16738e-06	6.19523	1	Mx1	myxovirus (influenza virus) resistance 1
1394051_at	6.91657e-07	4.23766e-06	2.32262	1	P2ry10	purinergic receptor P2Y, G-protein coupled, 10
1377163_at	7.13892e-07	4.36113e-06	2.87285	1	Inhbb	inhibin beta-B
1368489_at	7.39329e-07	4.48598e-06	2.26793	1	Fosl1	fos-like antigen 1
1372604_at	7.45699e-07	4.52026e-06	2.00853	1	LOC100910885	apolipoprotein L3-like
1395409_at	7.54625e-07	4.56775e-06	-2.07864	-1	Ppp2r4	protein phosphatase 2A activator, regulatory subunit 4
1393581_at	7.64082e-07	4.6161e-06	-2.23115	-1	Aspm	asp (abnormal spindle) homolog, microcephaly associated (Drosophila)
1391423_at	8.23141e-07	4.92786e-06	2.21844	1	Hsf2	heat shock transcription factor 2
1375267_at	8.49998e-07	5.0645e-06	2.94854	1	Ppic	peptidylprolyl isomerase C
1395572_at	8.5588e-07	5.09362e-06	-2.31048	-1	Dnaja4	DnaJ (Hsp40) homolog, subfamily A, member 4
1389538_at	9.34536e-07	5.51328e-06	2.10117	1	Nfkbia	nuclear factor of kappa light polypeptide gene enhancer in B-cells inhibitor, alpha
1387472_at	9.56914e-07	5.62416e-06	2.4419	1	Cd3d	CD3 molecule, delta
1387908_at	9.87722e-07	5.78628e-06	2.67305	1	Rasd1	RAS, dexamethasone-induced 1
1387172_a_at	1.00969e-06	5.9012e-06	2.81673	1	Tgfb2	transforming growth factor, beta 2
1373210_at	1.02358e-06	5.97682e-06	2.71394	1	Lamb1	laminin, beta 1
1375937_a_at	1.04016e-06	6.05957e-06	-2.96445	-1	Cenpt	centromere protein T
1369737_at	1.08588e-06	6.29086e-06	2.31623	1	Crem	cAMP responsive element modulator
1369815_at	1.09672e-06	6.33615e-06	4.63302	1	Ccl3	chemokine (C-C motif) ligand 3
1376971_at	1.10163e-06	6.35576e-06	-2.56339	-1	Atg10	autophagy related 10
1387087_at	1.16636e-06	6.68929e-06	2.07024	1	Cebpb	CCAAT/enhancer binding protein (C/EBP), beta
1369814_at	1.16727e-06	6.69144e-06	3.24988	1	Ccl20	chemokine (C-C motif) ligand 20
1376106_at	1.30568e-06	7.41044e-06	-2.28555	-1	Tmem178a	transmembrane protein 178A
1391317_at	1.37454e-06	7.74552e-06	-2.10732	-1	Ska1	spindle and kinetochore associated complex subunit 1
1370964_at	1.40214e-06	7.88312e-06	-2.15582	-1	Ass1	argininosuccinate synthase 1
1384238_at	1.44472e-06	8.07911e-06	2.20419	1	Ttyh2	tweety homolog 2 (Drosophila)
1382843_at	1.4822e-06	8.23716e-06	2.07205	1	Sgpl1	sphingosine-1-phosphate lyase 1
1387969_at	1.54771e-06	8.53102e-06	5.47221	1	Cxcl10	chemokine (C-X-C motif) ligand 10
1383564_at	1.67019e-06	9.13261e-06	4.72536	1	Irf7	interferon regulatory factor 7
1379791_at	1.74397e-06	9.48361e-06	2.39946	1	Cd3e	CD3 molecule, epsilon
1388212_a_at	1.80197e-06	9.75567e-06	2.1769	1	RT1-S3	RT1 class Ib, locus S3
1367849_at	1.82509e-06	9.85939e-06	2.35394	1	Sdc1	syndecan 1
1376908_at	1.83877e-06	9.92051e-06	5.08972	1	Ifit3	interferon-induced protein with tetratricopeptide repeats 3
1370935_at	1.85118e-06	9.97031e-06	-2.0561	-1	Slc44a1	solute carrier family 44 (choline transporter), member 1
1388213_a_at	1.85862e-06	1.00018e-05	2.31028	1	RT1-S3	RT1 class Ib, locus S3
1390891_at	2.14594e-06	1.13343e-05	-2.02005	-1	Kif11	kinesin family member 11
1372064_at	2.20783e-06	1.1627e-05	3.46009	1	Cxcl16	chemokine (C-X-C motif) ligand 16
1381533_at	2.21953e-06	1.16739e-05	2.05542	1	Rnd1	Rho family GTPase 1
1390145_at	2.22333e-06	1.1689e-05	-2.04071	-1	Dmxl2	Dmx-like 2
1371123_x_at	2.27733e-06	1.19529e-05	2.16609	1	RT1-S3	RT1 class Ib, locus S3
1389034_at	2.3554e-06	1.2342e-05	4.3579	1	Usp18	ubiquitin specific peptidase 18
1393250_at	2.43151e-06	1.26826e-05	-2.028	-1	Darc	Duffy blood group, atypical chemokine receptor
1378842_at	2.57904e-06	1.33633e-05	2.07778	1	Gabarapl1	GABA(A) receptor-associated protein like 1
1369099_at	2.58938e-06	1.34114e-05	2.25442	1	Slc30a1	solute carrier family 30 (zinc transporter), member 1
1368163_at	2.67382e-06	1.37975e-05	-2.21692	-1	Dpp4	dipeptidylpeptidase 4
1369983_at	2.78482e-06	1.43233e-05	2.58854	1	Ccl5	chemokine (C-C motif) ligand 5
1391453_at	2.88099e-06	1.47755e-05	2.33297	1	Ebi3	Epstein-Barr virus induced 3
1392786_at	2.98709e-06	1.52698e-05	-2.16232	-1	Dysf	dysferlin
1395828_at	3.24417e-06	1.63815e-05	-2.12201	-1	Kif23	kinesin family member 23
1369808_at	3.78345e-06	1.88572e-05	2.57145	1	Ccr3	chemokine (C-C motif) receptor 3
1369590_a_at	3.90494e-06	1.94011e-05	2.19846	1	Ddit3	DNA-damage inducible transcript 3
1389712_at	3.91743e-06	1.94478e-05	-2.54501	-1	Ebf3	early B-cell factor 3
1368735_a_at	4.35071e-06	2.12709e-05	2.06591	1	Trpv2	transient receptor potential cation channel, subfamily V, member 2
1385277_x_at	4.40926e-06	2.14736e-05	2.55362	1	Dhx58	DEXH (Asp-Glu-X-His) box polypeptide 58
1369063_at	4.57927e-06	2.2224e-05	-2.6853	-1	Anp32a	acidic (leucine-rich) nuclear phosphoprotein 32 family, member A
1369720_at	4.65148e-06	2.25657e-05	2.39125	1	Myo1b	myosin Ib
1398270_at	4.65812e-06	2.25892e-05	2.31884	1	Bmp2	bone morphogenetic protein 2
1368437_at	4.86917e-06	2.35037e-05	4.06475	1	Car4	carbonic anhydrase 4
1374104_at	5.26206e-06	2.51585e-05	2.09426	1	Cldn5	claudin 5
1384169_a_at	5.36691e-06	2.55819e-05	-2.03617	-1	Vav2	vav 2 guanine nucleotide exchange factor
1367654_at	5.46421e-06	2.60062e-05	2.64518	1	Fat1	FAT atypical cadherin 1
1391446_at	5.75967e-06	2.72987e-05	2.14936	1	Ms4a1	membrane-spanning 4-domains, subfamily A, member 1
1368332_at	5.78234e-06	2.73854e-05	2.38306	1	Gbp2	guanylate binding protein 2, interferon-inducible
1370221_at	6.27632e-06	2.94474e-05	2.01487	1	Wisp1	WNT1 inducible signaling pathway protein 1
1368219_at	6.4849e-06	3.02677e-05	-2.01991	-1	Clcn2	chloride channel, voltage-sensitive 2
1369431_at	6.65919e-06	3.09318e-05	-2.04026	-1	Galnt7	UDP-N-acetyl-alpha-D-galactosamine:polypeptide N-acetylgalactosaminyltransferase 7 (GalNAc-T7)
1374677_at	6.84926e-06	3.17091e-05	-2.33323	-1	Adssl1	adenylosuccinate synthase like 1
1369670_at	8.28331e-06	3.74104e-05	2.02842	1	Cd200	Cd200 molecule
1379285_at	8.607e-06	3.87331e-05	3.38809	1	Rtp4	receptor (chemosensory) transporter protein 4
1392406_at	8.85177e-06	3.97633e-05	-2.19539	-1	Ipp	intracisternal A particle-promoted polypeptide
1374924_at	8.89109e-06	3.98972e-05	-2.01662	-1	LOC100910237	uncharacterized LOC100910237
1376960_at	8.9845e-06	4.02444e-05	2.06985	1	LOC100909763	uncharacterized LOC100909763
1391871_at	9.49727e-06	4.21653e-05	2.30869	1	Stard13	StAR-related lipid transfer (START) domain containing 13
1373250_at	1.13898e-05	4.93979e-05	-2.00968	-1	Anln	anillin, actin binding protein
1397476_at	1.20213e-05	5.19216e-05	-2.00304	-1	Ttk	Ttk protein kinase
1393654_at	1.20343e-05	5.19596e-05	2.40729	1	Neil1	nei endonuclease VIII-like 1 (E. coli)
1368542_at	1.20696e-05	5.20585e-05	-2.09493	-1	Zfp423	zinc finger protein 423
1381129_at	1.33502e-05	5.69406e-05	2.64087	1	LOC100913004	uncharacterized LOC100913004
1371170_a_at	1.40085e-05	5.94938e-05	2.81553	1	Il1a	interleukin 1 alpha
1388164_at	1.42576e-05	6.04575e-05	2.16354	1	RT1-S3	RT1 class Ib, locus S3
1385173_at	1.49873e-05	6.32208e-05	-2.69783	-1	Ebf3	early B-cell factor 3
1372903_at	1.6137e-05	6.74028e-05	-2.11396	-1	Kif18b	kinesin family member 18B
1378283_at	1.62313e-05	6.7662e-05	-2.30055	-1	LOC100912988	uncharacterized LOC100912988
1370048_at	1.63675e-05	6.81164e-05	2.33157	1	Lpar1	lysophosphatidic acid receptor 1
1368778_at	1.75027e-05	7.22188e-05	2.16314	1	Slc6a6	solute carrier family 6 (neurotransmitter transporter), member 6
1379450_at	1.88961e-05	7.72576e-05	2.07386	1	Cttnbp2nl	CTTNBP2 N-terminal like
1396152_s_at	1.91835e-05	7.82287e-05	-3.20297	-1	Igfbp5	insulin-like growth factor binding protein 5
1383322_at	2.06237e-05	8.33105e-05	2.05191	1	Rasl11b	RAS-like family 11 member B
1369191_at	2.11208e-05	8.50794e-05	6.93468	1	Il6	interleukin 6
1382349_at	2.53663e-05	9.96875e-05	-2.03207	-1	Tbccd1	TBCC domain containing 1
1379818_at	2.71117e-05	0.000105818	2.68477	1	RT1-EC2	RT1 class Ib, locus EC2
1370708_a_at	2.71776e-05	0.000106043	-2.6227	-1	Akr1c14	aldo-keto reductase family 1, member C14
1373523_at	2.73677e-05	0.000106619	2.24633	1	Fcgr3a	Fc fragment of IgG, low affinity IIIa, receptor
1382847_at	2.8719e-05	0.00011133	2.17885	1	Ash1l	ash1 (absent, small, or homeotic)-like (Drosophila)
1370427_at	3.10587e-05	0.000119442	2.39266	1	Pdgfa	platelet-derived growth factor alpha polypeptide
1396933_s_at	3.12786e-05	0.000120177	-2.59734	-1	Akr1c14	aldo-keto reductase family 1, member C14
1370173_at	3.39697e-05	0.000129251	2.28987	1	Sod2	superoxide dismutase 2, mitochondrial
1382566_at	3.87022e-05	0.000145278	2.20693	1	Il7r	interleukin 7 receptor
1378419_at	3.96251e-05	0.000148387	-2.88292	-1	Rnase2	ribonuclease, RNase A family, 2 (liver, eosinophil-derived neurotoxin)
1388270_at	4.06965e-05	0.000151946	2.22812	1	Hbe1	hemoglobin, epsilon 1
1374337_at	4.16907e-05	0.000155289	2.05413	1	Rnf213	ring finger protein 213
1372110_at	4.21218e-05	0.000156663	-2.20301	-1	Limch1	LIM and calponin homology domains 1
1384392_at	4.25366e-05	0.000157857	3.4031	1	Cyp26b1	cytochrome P450, family 26, subfamily b, polypeptide 1
1387531_at	4.51676e-05	0.00016656	-2.34758	-1	Msra	methionine sulfoxide reductase A
1376197_at	4.55046e-05	0.000167705	2.07838	1	Tcf7	transcription factor 7 (T-cell specific, HMG-box)
1392349_at	4.71345e-05	0.000173051	2.52673	1	Slc5a3	solute carrier family 5 (sodium/myo-inositol cotransporter), member 3
1371263_a_at	4.81497e-05	0.000176315	-2.28284	-1	Camk2d	calcium/calmodulin-dependent protein kinase II delta
1379238_at	4.85976e-05	0.000177696	-2.02827	-1	Ctdspl	CTD (carboxy-terminal domain, RNA polymerase II, polypeptide A) small phosphatase-like
1396163_at	4.97879e-05	0.000181573	2.80375	1	Igtp	interferon gamma induced GTPase
1377867_at	5.27971e-05	0.000190597	-2.15541	-1	RGD1562284	similar to Glutaminyl-peptide cyclotransferase precursor (QC)
1391489_at	5.37767e-05	0.000193646	2.52597	1	Irgm	immunity-related GTPase family, M
1370225_at	5.45234e-05	0.000195829	-2.32762	-1	Cited4	Cbp/p300-interacting transactivator, with Glu/Asp-rich carboxy-terminal domain, 4
1379365_at	5.48619e-05	0.000196988	2.57315	1	Cxcl11	chemokine (C-X-C motif) ligand 11
1370096_at	5.53437e-05	0.000198548	2.01422	1	Prf1	perforin 1 (pore forming protein)
1370333_a_at	5.80693e-05	0.000206615	-2.07267	-1	Igf1	insulin-like growth factor 1
1368171_at	6.59885e-05	0.000231061	3.68816	1	Lox	lysyl oxidase
1392965_a_at	8.0241e-05	0.000275513	2.59058	1	Smoc2	SPARC related modular calcium binding 2
1388998_at	0.00010041	0.000335322	-2.07469	-1	Dmtn	dematin actin binding protein
1372729_at	0.000102991	0.000343394	2.28677	1	Procr	protein C receptor, endothelial
1367860_a_at	0.000104338	0.000347332	2.33811	1	Mmp14	matrix metallopeptidase 14 (membrane-inserted)
1374048_at	0.000104546	0.000347932	2.3636	1	Nrtn	neurturin
1379375_at	0.000104934	0.000349038	2.18862	1	Pdgfa	platelet-derived growth factor alpha polypeptide
1368290_at	0.000106695	0.000354427	3.4422	1	Cyr61	cysteine-rich, angiogenic inducer, 61
1389996_at	0.000113746	0.000374777	-2.33502	-1	Nek1	NIMA-related kinase 1
1389918_at	0.000116957	0.000383846	4.00358	1	LOC100360205	palladin
1395529_at	0.000117039	0.000384016	2.90131	1	Eral1	Era-like 12S mitochondrial rRNA chaperone 1
1382902_at	0.000125429	0.000407289	3.1989	1	Herc6	HECT and RLD domain containing E3 ubiquitin protein ligase family member 6
1369836_at	0.000132236	0.000427072	6.94688	1	Ifit1	interferon-induced protein with tetratricopeptide repeats 1
1367563_at	0.000134545	0.000433749	2.26768	1	Sparc	secreted protein, acidic, cysteine-rich (osteonectin)
1368374_a_at	0.000164944	0.000519744	2.39686	1	Ggt1	gamma-glutamyltransferase 1
1397304_at	0.000175261	0.000548263	3.04449	1	Igtp	interferon gamma induced GTPase
1369430_at	0.000213371	0.000654441	2.68157	1	Bcmo1	beta-carotene 15,15'-monooxygenase 1
1376151_a_at	0.000231999	0.000702826	2.7658	1	Irgm2	immunity-related GTPase family M member 2
1367581_a_at	0.000240928	0.000726369	3.41979	1	Spp1	secreted phosphoprotein 1
1375703_at	0.000254105	0.000758811	2.06416	1	Kmt2e	lysine (K)-specific methyltransferase 2E
1398431_at	0.000260676	0.000775628	2.40944	1	Car8	carbonic anhydrase 8
1370301_at	0.00027714	0.00081749	2.49217	1	Mmp2	matrix metallopeptidase 2
1382975_at	0.000323386	0.000937178	2.45787	1	Ceacam1	carcinoembryonic antigen-related cell adhesion molecule 1 (biliary glycoprotein)
1388181_at	0.000348914	0.00100467	2.03793	1	Igd	immunoglobulin delta heavy chain constant region
1387283_at	0.000373825	0.00106734	2.18452	1	Mx2	myxovirus (influenza virus) resistance 2
1389986_at	0.000377152	0.00107586	3.44548	1	LOC100912411	uncharacterized LOC100912411
1368172_a_at	0.000465013	0.00129016	3.20269	1	Lox	lysyl oxidase
1392834_at	0.000520781	0.0014232	-2.21479	-1	RGD1310166	similar to Chromodomain-helicase-DNA-binding protein 1 (CHD-1)
1387273_at	0.00053667	0.00146216	2.66762	1	Il1rl1	interleukin 1 receptor-like 1
1369854_a_at	0.000583856	0.00157704	2.63176	1	Ceacam1	carcinoembryonic antigen-related cell adhesion molecule 1 (biliary glycoprotein)
1386881_at	0.000724526	0.00191057	2.15179	1	Igfbp3	insulin-like growth factor binding protein 3
1392082_a_at	0.000782743	0.00204861	2.12034	1	Cd7	Cd7 molecule
1388204_at	0.000868548	0.00224372	2.0594	1	Mmp13	matrix metallopeptidase 13
1369306_at	0.000878766	0.00226546	2.16746	1	Klrd1	killer cell lectin-like receptor, subfamily D, member 1
1370912_at	0.000882105	0.00227266	5.89019	1	Hspa1a	heat shock 70kD protein 1A
1387648_at	0.000917761	0.00235631	3.02225	1	Cxcl5	chemokine (C-X-C motif) ligand 5
1374718_at	0.00108577	0.00274446	2.24964	1	Dtx3l	deltex 3-like (Drosophila)
1387330_at	0.00113526	0.0028552	2.56716	1	Mepe	matrix extracellular phosphoglycoprotein
1396099_at	0.00128908	0.00319284	-2.03874	-1	Tspan33	tetraspanin 33
1367652_at	0.00141734	0.0034742	2.07253	1	Igfbp3	insulin-like growth factor binding protein 3
1374620_at	0.00151315	0.00368103	2.16379	1	Ceacam1	carcinoembryonic antigen-related cell adhesion molecule 1 (biliary glycoprotein)
1377906_at	0.00157106	0.0038013	2.01587	1	Dhx36	DEAH (Asp-Glu-Ala-His) box polypeptide 36
1385871_at	0.00191345	0.00451114	2.36914	1	Dhx36	DEAH (Asp-Glu-Ala-His) box polypeptide 36
1370224_at	0.00195045	0.00458672	2.07199	1	Stat3	signal transducer and activator of transcription 3 (acute-phase response factor)
1374816_at	0.00198486	0.00465979	-2.15133	-1	Gcom1	GRINL1A complex locus 1
1377334_at	0.0020558	0.00480299	2.31902	1	RT1-Ba	RT1 class II, locus Ba
1379748_at	0.00327168	0.00724093	2.48683	1	Ifi44l	interferon-induced protein 44-like
1397164_at	0.00328172	0.00726187	2.76092	1	LOC100912446	uncharacterized LOC100912446
1377778_at	0.00342437	0.0075377	2.94221	1	Vof16	ischemia related factor vof-16
1373911_at	0.00382485	0.00829995	2.0451	1	Postn	periostin, osteoblast specific factor
1388569_at	0.00431593	0.0092222	2.38065	1	Serpinf1	serpin peptidase inhibitor, clade F (alpha-2 antiplasmin, pigment epithelium derived factor), member 1
1389868_at	0.00492701	0.0103744	2.13617	1	Ddx6	DEAD (Asp-Glu-Ala-Asp) box helicase 6
1370895_at	0.00497314	0.010454	2.38627	1	Col5a2	collagen, type V, alpha 2
1371241_x_at	0.00627276	0.0128504	2.87571	1	Tpm1	tropomyosin 1, alpha
1373463_at	0.00651225	0.0132782	2.35267	1	Col5a2	collagen, type V, alpha 2
1369947_at	0.00931248	0.0181961	2.87627	1	Ctsk	cathepsin K
1386921_at	0.011538	0.0219605	2.19334	1	Cpe	carboxypeptidase E
1384063_at	0.0141621	0.02622	2.06398	1	Cthrc1	collagen triple helix repeat containing 1
1379794_at	0.0145398	0.026836	2.46213	1	Gzmb	granzyme B (granzyme 2, cytotoxic T-lymphocyte-associated serine esterase 1)
1390955_at	0.021833	0.0382565	2.07425	1	Panx3	pannexin 3
1387162_at	0.0220488	0.0386077	2.35537	1	Tpsab1	tryptase alpha/beta 1
1368416_at	0.0223687	0.0391132	2.16568	1	Ibsp	integrin-binding sialoprotein
1368991_at	0.0233501	0.0405864	2.22628	1	Smpd3	sphingomyelin phosphodiesterase 3, neutral membrane
1387767_a_at	0.0242322	0.0418819	2.70968	1	Col2a1	collagen, type II, alpha 1
1388272_at	0.0277673	0.0471485	3.61073	1	Igh-6	immunoglobulin heavy chain 6

## Sheet: glist.DouSng.6HR.Veh1_vs_Oxali
ID	P.Value	adj.P.Val	Fold.ToOx_CtrlOx	up.down	symbol	description
1367631_at	3.09879e-20	3.89208e-16	15.6122	1	Ctgf	connective tissue growth factor
1369788_s_at	4.21406e-19	2.64643e-15	4.68149	1	Jun	jun proto-oncogene
1373458_at	6.58253e-19	2.75589e-15	-26.5872	-1	Bex4	brain expressed, X-linked 4
1368651_at	2.20277e-18	5.53336e-15	-5.71121	-1	Pklr	pyruvate kinase, liver and RBC
1380066_at	4.39165e-18	9.19319e-15	-8.46938	-1	Tfr2	transferrin receptor 2
1389137_at	9.32628e-18	1.4437e-14	-3.44105	-1	Cit	citron (rho-interacting, serine/threonine kinase 21)
1388300_at	9.7537e-18	1.4437e-14	-5.60136	-1	Mgst3	microsomal glutathione S-transferase 3
1388243_at	1.0345e-17	1.4437e-14	4.75481	1	Gpr176	G protein-coupled receptor 176
1372374_at	1.58555e-17	1.81041e-14	-11.0614	-1	Ca1	carbonic anhydrase I
1370940_at	1.7935e-17	1.8772e-14	-4.58039	-1	Tjp2	tight junction protein 2
1371074_a_at	2.08965e-17	2.01893e-14	-3.53752	-1	Mcm6	minichromosome maintenance complex component 6
1368530_at	2.70055e-17	2.42278e-14	44.9183	1	Mmp12	matrix metallopeptidase 12
1370153_at	3.80764e-17	3.18826e-14	19.1271	1	Gdf15	growth differentiation factor 15
1373957_at	6.17898e-17	4.8505e-14	-7.68245	-1	Reln	reelin
1370245_at	9.11461e-17	6.73409e-14	4.48274	1	Ctsl1	cathepsin L1
1374805_at	1.44105e-16	1.00553e-13	-3.20889	-1	Dscc1	DNA replication and sister chromatid cohesion 1
1369636_at	1.772e-16	1.17138e-13	-2.72878	-1	Sord	sorbitol dehydrogenase
1374036_at	2.02402e-16	1.27109e-13	-2.93645	-1	Mcm2	minichromosome maintenance complex component 2
1369635_at	2.49482e-16	1.36893e-13	-3.04822	-1	Sord	sorbitol dehydrogenase
1371139_at	2.50621e-16	1.36893e-13	7.10891	1	Pls3	plastin 3
1373767_at	2.50679e-16	1.36893e-13	2.95072	1	Zfand2a	zinc finger, AN1-type domain 2A
1367919_at	2.81157e-16	1.47139e-13	-2.83222	-1	Nup210	nucleoporin 210
1387232_at	3.04375e-16	1.52918e-13	6.22987	1	Bmp4	bone morphogenetic protein 4
1369018_at	3.20758e-16	1.54118e-13	-3.11809	-1	Foxm1	forkhead box M1
1378264_at	3.34838e-16	1.54118e-13	-2.72338	-1	Nasp	nuclear autoantigenic sperm protein (histone-binding)
1373672_at	3.43574e-16	1.54118e-13	3.20321	1	Serpinb9	serpin peptidase inhibitor, clade B (ovalbumin), member 9
1367843_at	3.56469e-16	1.54388e-13	-2.91579	-1	Akr7a2	aldo-keto reductase family 7, member A2 (aflatoxin aldehyde reductase)
1368002_at	3.74946e-16	1.56978e-13	-2.11952	-1	Msh2	mutS homolog 2 (E. coli)
1388927_at	4.08096e-16	1.65345e-13	-2.68427	-1	Ift27	intraflagellar transport 27 homolog (Chlamydomonas)
1371774_at	4.85973e-16	1.90744e-13	2.78004	1	Sat1	spermidine/spermine N1-acetyl transferase 1
1373823_at	5.4301e-16	2.06673e-13	-3.00868	-1	Cks2	CDC28 protein kinase regulatory subunit 2
1387263_at	6.16647e-16	2.27797e-13	-2.92983	-1	Pklr	pyruvate kinase, liver and RBC
1393982_at	6.43026e-16	2.30755e-13	-2.41286	-1	Pole2	polymerase (DNA directed), epsilon 2, accessory subunit
1379906_at	7.21539e-16	2.51737e-13	-4.90515	-1	Atp1b2	ATPase, Na+/K+ transporting, beta 2 polypeptide
1370244_at	1.09088e-15	3.60563e-13	4.60627	1	Ctsl1	cathepsin L1
1390126_at	1.22678e-15	3.78361e-13	-3.58729	-1	LOC679342	hypothetical protein LOC679342
1389457_at	1.2646e-15	3.78361e-13	-3.28373	-1	Mybl2	myeloblastosis oncogene-like 2
1369679_a_at	1.29046e-15	3.78361e-13	-5.45472	-1	Nfia	nuclear factor I/A
1382680_at	1.29307e-15	3.78361e-13	5.88259	1	Plin2	perilipin 2
1371451_at	1.29535e-15	3.78361e-13	-2.33492	-1	Rnaseh2a	ribonuclease H2, subunit A
1393000_at	1.37464e-15	3.79382e-13	-7.97323	-1	LOC100910792	amphiphysin-like
1372947_at	1.38821e-15	3.79382e-13	6.06554	1	Pls3	plastin 3
1387219_at	1.50066e-15	3.92672e-13	4.99035	1	Adm	adrenomedullin
1387891_at	1.57412e-15	4.03488e-13	-2.43097	-1	Prdx4	peroxiredoxin 4
1389326_at	1.83047e-15	4.59815e-13	-2.33277	-1	Rfc3	replication factor C (activator 1) 3
1370080_at	2.13805e-15	5.26546e-13	4.08023	1	Hmox1	heme oxygenase (decycling) 1
1398602_at	2.64624e-15	6.39168e-13	-2.40724	-1	Mad2l1	MAD2 mitotic arrest deficient-like 1 (yeast)
1368482_at	2.98052e-15	7.06327e-13	3.38263	1	Bcl2a1	BCL2-related protein A1
1376026_at	3.25107e-15	7.52487e-13	-2.56366	-1	Donson	downstream neighbor of SON
1387066_a_at	3.34111e-15	7.52487e-13	-4.36085	-1	Rgs12	regulator of G-protein signaling 12
1393647_at	3.35504e-15	7.52487e-13	-2.10819	-1	Hat1	histone acetyltransferase 1
1367570_at	3.7759e-15	8.32024e-13	13.402	1	Tagln	transgelin
1389528_s_at	4.0483e-15	8.76667e-13	5.28814	1	Jun	jun proto-oncogene
1378418_at	4.28225e-15	9.03629e-13	-3.25452	-1	Tifab	TRAF-interacting protein with forkhead-associated domain, family member B
1367973_at	4.47993e-15	9.03629e-13	27.421	1	Ccl2	chemokine (C-C motif) ligand 2
1372252_at	4.50316e-15	9.03629e-13	-2.05101	-1	Trappc1	trafficking protein particle complex 1
1373530_at	4.51616e-15	9.03629e-13	-4.04167	-1	Ccne1	cyclin E1
1377777_at	4.53254e-15	9.03629e-13	-2.04297	-1	Brd9	bromodomain containing 9
1388103_at	5.11205e-15	1.00324e-12	5.38492	1	Tmem37	transmembrane protein 37
1375247_at	5.94861e-15	1.14945e-12	-3.00549	-1	Mgll	monoglyceride lipase
1367817_at	6.0603e-15	1.15307e-12	-2.62621	-1	Hdgf	hepatoma-derived growth factor
1370809_at	6.15091e-15	1.15307e-12	-2.35314	-1	Tubg1	tubulin, gamma 1
1389911_at	6.68318e-15	1.23442e-12	3.46324	1	Metrnl	meteorin, glial cell differentiation regulator-like
1372663_at	8.23761e-15	1.47806e-12	-2.60595	-1	Ptdss2	phosphatidylserine synthase 2
1378240_at	8.37333e-15	1.48125e-12	-3.02422	-1	Fancd2	Fanconi anemia, complementation group D2
1377602_at	8.8261e-15	1.53966e-12	-2.34532	-1	Nudt2	nudix (nucleoside diphosphate linked moiety X)-type motif 2
1383181_at	9.27867e-15	1.59644e-12	-2.19625	-1	Dnajc9	DnaJ (Hsp40) homolog, subfamily C, member 9
1380009_at	9.4154e-15	1.59807e-12	-2.1968	-1	Vrk1	vaccinia related kinase 1
1367712_at	9.81666e-15	1.6362e-12	10.3986	1	Timp1	TIMP metallopeptidase inhibitor 1
1377576_at	9.90056e-15	1.6362e-12	-2.83138	-1	Ppa2	pyrophosphatase (inorganic) 2
1390137_at	1.02812e-14	1.67704e-12	-2.94698	-1	Knstrn	kinetochore-localized astrin/SPAG5 binding protein
1372406_at	1.14606e-14	1.83151e-12	-2.42675	-1	Mcm3	minichromosome maintenance complex component 3
1383506_at	1.15199e-14	1.83151e-12	-3.6077	-1	Bcl11a	B-cell CLL/lymphoma 11A (zinc finger protein)
1374225_at	1.17968e-14	1.85209e-12	-2.84844	-1	LOC500700	similar to chromosome 14 open reading frame 145
1391201_at	1.19985e-14	1.86051e-12	-2.64905	-1	Wdhd1	WD repeat and HMG-box DNA binding protein 1
1368204_at	1.23124e-14	1.8859e-12	-2.60427	-1	Lig1	ligase I, DNA, ATP-dependent
1373152_at	1.27739e-14	1.93302e-12	7.96576	1	Prss23	protease, serine, 23
1388644_at	1.38597e-14	2.07236e-12	-2.52699	-1	Mgll	monoglyceride lipase
1370561_at	1.51139e-14	2.18196e-12	3.66456	1	A3galt2	alpha 1,3-galactosyltransferase 2
1390892_at	1.65476e-14	2.36179e-12	-3.29287	-1	Depdc1b	DEP domain containing 1B
1371926_at	1.70028e-14	2.37283e-12	4.09479	1	Il6st	interleukin 6 signal transducer
1369630_at	1.85125e-14	2.55513e-12	-2.3909	-1	Adk	adenosine kinase
1389668_at	2.2168e-14	3.02642e-12	-2.64493	-1	Spc25	SPC25, NDC80 kinetochore complex component
1379849_at	2.43072e-14	3.24786e-12	-2.09858	-1	Thoc3	THO complex 3
1393858_at	2.61793e-14	3.46118e-12	-3.25637	-1	Aunip	aurora kinase A and ninein interacting protein
1390650_at	2.73439e-14	3.57749e-12	-2.18219	-1	Nup85	nucleoporin 85
1377689_at	3.29227e-14	4.26299e-12	-2.31327	-1	Kntc1	kinetochore associated 1
1370823_at	3.45431e-14	4.42716e-12	2.47228	1	Bambi	BMP and activin membrane-bound inhibitor
1376377_at	3.66124e-14	4.64496e-12	-4.5107	-1	Diaph3	diaphanous-related formin 3
1387817_at	3.69984e-14	4.647e-12	3.4332	1	Nsg1	neuron specific gene family member 1
1398308_at	3.8333e-14	4.75225e-12	-2.21895	-1	Rpa3	replication protein A3
1383962_at	3.85931e-14	4.75225e-12	-2.61582	-1	Siva1	SIVA1, apoptosis-inducing factor
1373451_at	4.32581e-14	5.20927e-12	-2.10424	-1	Rnaseh2b	ribonuclease H2, subunit B
1389671_at	4.35489e-14	5.20927e-12	-2.5414	-1	Trpc2	transient receptor potential cation channel, subfamily C, member 2, pseudogene
1389546_at	4.53014e-14	5.36779e-12	3.876	1	Amotl2	angiomotin like 2
1371928_at	4.74028e-14	5.49128e-12	-2.82822	-1	Cdca8	cell division cycle associated 8
1392165_at	4.74939e-14	5.49128e-12	-2.00545	-1	Ing2	inhibitor of growth family, member 2
1373502_at	4.76552e-14	5.49128e-12	-2.61721	-1	Dym	dymeclin
1382592_at	5.05617e-14	5.72122e-12	-2.86567	-1	Spdl1	spindle apparatus coiled-coil protein 1
1377676_at	5.48279e-14	6.14856e-12	-2.25249	-1	Nucks1	nuclear casein kinase and cyclin-dependent kinase substrate 1
1379448_at	5.59188e-14	6.2154e-12	-3.06333	-1	Ttk	Ttk protein kinase
1369268_at	6.41333e-14	7.06592e-12	8.7345	1	Atf3	activating transcription factor 3
1373521_at	7.02428e-14	7.67173e-12	-3.93048	-1	Sh3tc2	SH3 domain and tetratricopeptide repeats 2
1389756_at	7.1265e-14	7.71628e-12	-2.80526	-1	Melk	maternal embryonic leucine zipper kinase
1370235_at	7.21804e-14	7.74859e-12	-2.18881	-1	Dbi	diazepam binding inhibitor (GABA receptor modulator, acyl-CoA binding protein)
1373772_at	7.53943e-14	7.84023e-12	-2.36785	-1	Dnmt1	DNA (cytosine-5-)-methyltransferase 1
1389644_at	7.55309e-14	7.84023e-12	-2.7702	-1	Tbc1d31	TBC1 domain family, member 31
1370506_at	8.04093e-14	8.0994e-12	-2.26103	-1	Coq7	coenzyme Q7 homolog, ubiquinone (yeast)
1391995_at	8.0579e-14	8.0994e-12	-2.44967	-1	Trim37	tripartite motif-containing 37
1369958_at	8.09468e-14	8.0994e-12	2.99633	1	Rhob	ras homolog family member B
1388744_at	8.17698e-14	8.0994e-12	-2.37152	-1	Mcm7	minichromosome maintenance complex component 7
1385522_at	8.18968e-14	8.0994e-12	-2.67367	-1	Orc1	origin recognition complex, subunit 1
1387843_at	8.27388e-14	8.11874e-12	8.97388	1	Fst	follistatin
1374145_at	8.43347e-14	8.14244e-12	-2.83203	-1	Pih1d1	PIH1 domain containing 1
1377299_at	8.49251e-14	8.14244e-12	-2.51857	-1	Nasp	nuclear autoantigenic sperm protein (histone-binding)
1385046_at	8.93752e-14	8.50418e-12	-3.38801	-1	Nxpe3	neurexophilin and PC-esterase domain family, member 3
1388129_at	1.03208e-13	9.67381e-12	-2.02595	-1	Ssrp1	structure specific recognition protein 1
1376368_at	1.11681e-13	1.03904e-11	-2.52623	-1	Cuedc2	CUE domain containing 2
1373592_at	1.13748e-13	1.05049e-11	2.58927	1	Serpinb9	serpin peptidase inhibitor, clade B (ovalbumin), member 9
1385865_at	1.15081e-13	1.05505e-11	-4.36469	-1	Poc1a	POC1 centriolar protein homolog A (Chlamydomonas)
1378296_at	1.1659e-13	1.06114e-11	-2.67227	-1	Ncaph	non-SMC condensin I complex, subunit H
1371862_at	1.18161e-13	1.0677e-11	-2.38684	-1	Rrm1	ribonucleotide reductase M1
1387675_at	1.27314e-13	1.14215e-11	3.25905	1	Plau	plasminogen activator, urokinase
1386926_at	1.30079e-13	1.15056e-11	-2.29471	-1	Acsl5	acyl-CoA synthetase long-chain family member 5
1391626_at	1.36513e-13	1.19649e-11	-4.14739	-1	Mnd1	meiotic nuclear divisions 1 homolog (S. cerevisiae)
1383581_at	1.41009e-13	1.22143e-11	-3.63551	-1	Sapcd2	suppressor APC domain containing 2
1372059_at	1.84141e-13	1.57334e-11	-3.3887	-1	Cmss1	cms1 ribosomal small subunit homolog (yeast)
1387378_at	1.94296e-13	1.64889e-11	-3.15447	-1	Fcnb	ficolin B
1368777_at	2.0323e-13	1.70172e-11	-2.14195	-1	Bard1	BRCA1 associated RING domain 1
1380243_at	2.04826e-13	1.70371e-11	-2.67422	-1	Mms22l	MMS22-like, DNA repair protein
1376231_at	2.19675e-13	1.80474e-11	-2.99659	-1	Gins1	GINS complex subunit 1 (Psf1 homolog)
1374503_at	2.40973e-13	1.96534e-11	-2.47767	-1	Pbx3	pre-B-cell leukemia homeobox 3
1387795_at	2.59698e-13	2.10439e-11	-2.24324	-1	Pola2	polymerase (DNA directed), alpha 2, accessory subunit
1399098_at	3.05708e-13	2.43019e-11	-2.19618	-1	Glo1	glyoxalase 1
1383290_at	3.29567e-13	2.60337e-11	-5.63346	-1	Spint1	serine peptidase inhibitor, Kunitz type 1
1376611_at	3.36624e-13	2.62109e-11	-3.50831	-1	Pola1	polymerase (DNA directed), alpha 1, catalytic subunit
1375224_at	3.50418e-13	2.70015e-11	4.51332	1	Phlda3	pleckstrin homology-like domain, family A, member 3
1371785_at	4.01288e-13	3.05465e-11	4.61164	1	Tnfrsf12a	tumor necrosis factor receptor superfamily, member 12a
1398287_at	4.04103e-13	3.05755e-11	3.10106	1	Plau	plasminogen activator, urokinase
1378640_at	4.15231e-13	3.12293e-11	-3.14026	-1	Uhrf1	ubiquitin-like with PHD and ring finger domains 1
1371712_at	4.19885e-13	3.13914e-11	-2.22084	-1	Lsm2	LSM2 homolog, U6 small nuclear RNA associated (S. cerevisiae)
1383292_at	4.34737e-13	3.23095e-11	-2.85503	-1	Incenp	inner centromere protein
1374264_at	4.37891e-13	3.23524e-11	-2.03647	-1	Orc5	origin recognition complex, subunit 5
1389852_at	4.54948e-13	3.34161e-11	-2.12878	-1	Cenpm	centromere protein M
1372516_at	4.99762e-13	3.60748e-11	-3.60124	-1	Kif22	kinesin family member 22
1373557_at	5.12069e-13	3.67519e-11	-2.43288	-1	Mcm4	minichromosome maintenance complex component 4
1374912_at	5.19695e-13	3.70873e-11	-2.67782	-1	Kif2c	kinesin family member 2C
1389148_at	5.27698e-13	3.74457e-11	-2.11406	-1	Apool	apolipoprotein O-like
1390435_at	5.337e-13	3.76588e-11	-2.0596	-1	Smim4	small integral membrane protein 4
1378400_at	5.46656e-13	3.81444e-11	-2.51717	-1	Fam122b	family with sequence similarity 122B
1368522_at	6.25829e-13	4.31891e-11	-2.6568	-1	Timeless	timeless circadian clock
1376951_at	6.40601e-13	4.39669e-11	-2.26575	-1	Mad2l1	MAD2 mitotic arrest deficient-like 1 (yeast)
1370297_at	6.48549e-13	4.42705e-11	-3.52708	-1	Plk1	polo-like kinase 1
1380148_at	6.64575e-13	4.48767e-11	-2.66622	-1	Whsc1	Wolf-Hirschhorn syndrome candidate 1
1367818_at	6.77347e-13	4.54945e-11	-2.47273	-1	Coq3	coenzyme Q3 homolog, methyltransferase (S. cerevisiae)
1386129_at	6.85755e-13	4.58143e-11	-2.13896	-1	Ing2	inhibitor of growth family, member 2
1368725_at	6.97526e-13	4.63541e-11	2.59092	1	Jag1	jagged 1
1374404_at	7.61034e-13	4.97843e-11	2.72456	1	Jun	jun proto-oncogene
1397609_at	7.68233e-13	4.99948e-11	-3.06632	-1	Knstrn	kinetochore-localized astrin/SPAG5 binding protein
1393521_at	7.72636e-13	5.00222e-11	-2.18274	-1	Ttf2	transcription termination factor, RNA polymerase II
1375060_at	7.90433e-13	5.0912e-11	-2.05565	-1	Apitd1	apoptosis-inducing, TAF9-like domain 1
1375206_at	8.36982e-13	5.30934e-11	-2.51913	-1	Wscd1	WSC domain containing 1
1372570_at	8.55801e-13	5.40144e-11	-2.10055	-1	Usp30	ubiquitin specific peptidase 30
1388911_at	8.83493e-13	5.53308e-11	-2.76465	-1	Prim2	primase, DNA, polypeptide 2
1385816_at	8.85469e-13	5.53308e-11	-3.26149	-1	Fam72a	family with sequence similarity 72, member A
1393267_at	9.79285e-13	6.05903e-11	-2.29951	-1	Psip1	PC4 and SFRS1 interacting protein 1
1388271_at	1.01079e-12	6.19294e-11	4.51967	1	Mt2A	metallothionein 2A
1368271_a_at	1.06527e-12	6.46366e-11	4.05489	1	Fabp4	fatty acid binding protein 4, adipocyte
1376051_at	1.08226e-12	6.53518e-11	-2.31928	-1	Cryl1	crystallin, lambda 1
1391077_at	1.21713e-12	7.27962e-11	-2.76574	-1	Clspn	claspin
1383251_at	1.22708e-12	7.30431e-11	-2.24139	-1	Parp2	poly (ADP-ribose) polymerase 2
1367949_at	1.23856e-12	7.3379e-11	4.19968	1	Penk	proenkephalin
1371963_at	1.38119e-12	8.14451e-11	-3.0163	-1	Pcca	propionyl CoA carboxylase, alpha polypeptide
1388497_at	1.429e-12	8.38704e-11	-2.23255	-1	Acot13	acyl-CoA thioesterase 13
1390267_at	1.48058e-12	8.60928e-11	-2.73656	-1	Fars2	phenylalanyl-tRNA synthetase 2, mitochondrial
1371951_at	1.49086e-12	8.62912e-11	3.45943	1	Fhl2	four and a half LIM domains 2
1388356_at	1.50411e-12	8.64864e-11	2.13541	1	S100a16	S100 calcium binding protein A16
1390321_at	1.508e-12	8.64864e-11	-2.56397	-1	Mms22l	MMS22-like, DNA repair protein
1376263_at	1.52292e-12	8.69447e-11	-2.85505	-1	Metrn	meteorin, glial cell differentiation regulator
1376327_at	1.70227e-12	9.63088e-11	-3.74943	-1	Tnfrsf14	tumor necrosis factor receptor superfamily, member 14
1392695_a_at	1.79404e-12	1.00594e-10	-3.92191	-1	Uros	uroporphyrinogen III synthase
1372186_a_at	1.88399e-12	1.04242e-10	-3.12163	-1	Top2a	topoisomerase (DNA) II alpha
1370308_at	1.93154e-12	1.06404e-10	-2.1391	-1	Dctpp1	dCTP pyrophosphatase 1
1373140_at	2.04029e-12	1.11417e-10	4.18582	1	Il6st	interleukin 6 signal transducer
1388908_at	2.05265e-12	1.11607e-10	-2.04173	-1	Eci2	enoyl-CoA delta isomerase 2
1384182_at	2.20393e-12	1.18701e-10	3.42404	1	Fermt2	fermitin family member 2
1395944_at	2.31309e-12	1.23627e-10	-2.72345	-1	Mis18a	MIS18 kinetochore protein homolog A (S. pombe)
1373930_at	2.42239e-12	1.28921e-10	-2.04686	-1	Pcnt	pericentrin
1373935_at	2.49298e-12	1.32118e-10	-2.18224	-1	Pold2	polymerase (DNA directed), delta 2, accessory subunit
1382493_at	2.64464e-12	1.38114e-10	-3.20252	-1	Cenpf	centromere protein F
1372962_at	2.65012e-12	1.38114e-10	-2.10735	-1	Tarbp2	TAR (HIV-1) RNA binding protein 2
1372631_at	2.66457e-12	1.38293e-10	-2.5308	-1	Tk1	thymidine kinase 1, soluble
1374051_at	2.73245e-12	1.40654e-10	-2.05583	-1	Ncaph2	non-SMC condensin II complex, subunit H2
1387995_a_at	2.76631e-12	1.41816e-10	3.52067	1	Ifitm3	interferon induced transmembrane protein 3
1367776_at	2.82078e-12	1.43437e-10	-2.90286	-1	Cdk1	cyclin-dependent kinase 1
1373286_at	2.94339e-12	1.49068e-10	2.96402	1	Fblim1	filamin binding LIM protein 1
1376055_at	3.10987e-12	1.56867e-10	-2.06693	-1	Mcm5	minichromosome maintenance complex component 5
1371353_at	3.12738e-12	1.5712e-10	2.24939	1	Sqstm1	sequestosome 1
1383323_at	3.14333e-12	1.57292e-10	-2.23137	-1	Dsn1	DSN1, MIS12 kinetochore complex component
1383926_at	3.20518e-12	1.5975e-10	-3.52144	-1	Bub1b	BUB1 mitotic checkpoint serine/threonine kinase B
1383654_a_at	3.22323e-12	1.60015e-10	-3.50281	-1	Fn3k	fructosamine 3 kinase
1373309_at	3.79457e-12	1.85447e-10	3.18131	1	Tmem86a	transmembrane protein 86A
1374860_at	3.84182e-12	1.87028e-10	-2.51399	-1	Ppp1r35	protein phosphatase 1, regulatory subunit 35
1374032_at	3.91747e-12	1.89974e-10	-2.37491	-1	Phf12	PHD finger protein 12
1372162_at	4.09338e-12	1.96232e-10	-3.90866	-1	Acss1	acyl-CoA synthetase short-chain family member 1
1373489_at	4.1497e-12	1.98176e-10	-2.06155	-1	Chaf1a	chromatin assembly factor 1, subunit A (p150)
1373970_at	4.30725e-12	2.0492e-10	7.03958	1	Il33	interleukin 33
1376703_at	4.43142e-12	2.08754e-10	-2.00626	-1	Nup37	nucleoporin 37
1367764_at	4.67201e-12	2.18957e-10	3.15787	1	Ccng1	cyclin G1
1374076_at	4.72855e-12	2.20593e-10	-2.11153	-1	Rfwd3	ring finger and WD repeat domain 3
1375981_a_at	4.91063e-12	2.26756e-10	-2.17782	-1	Suv39h1	suppressor of variegation 3-9 homolog 1 (Drosophila)
1380692_at	5.01895e-12	2.28312e-10	-2.31641	-1	Rbl1	retinoblastoma-like 1 (p107)
1370416_at	5.0216e-12	2.28312e-10	-2.91233	-1	Mxd3	Max dimerization protein 3
1373448_at	5.02533e-12	2.28312e-10	-2.23285	-1	Acyp1	acylphosphatase 1, erythrocyte (common) type
1375660_at	5.14336e-12	2.31543e-10	-2.44455	-1	2014-09-08	septin 8
1373026_at	5.18162e-12	2.32433e-10	-2.86812	-1	Spc24	SPC24, NDC80 kinetochore complex component
1393129_at	5.24999e-12	2.34662e-10	-2.89278	-1	P4ha3	prolyl 4-hydroxylase, alpha polypeptide III
1374902_at	5.29496e-12	2.35832e-10	-2.35001	-1	Iqgap3	IQ motif containing GTPase activating protein 3
1370177_at	5.35011e-12	2.37447e-10	3.21621	1	PVR	poliovirus receptor
1376247_at	5.64245e-12	2.48664e-10	-2.56652	-1	Pck2	phosphoenolpyruvate carboxykinase 2 (mitochondrial)
1391604_at	5.73426e-12	2.51826e-10	-2.15857	-1	Ncapd3	non-SMC condensin II complex, subunit D3
1369995_at	5.90245e-12	2.58309e-10	-2.12882	-1	Faf1	Fas (TNFRSF6) associated factor 1
1386755_at	6.17218e-12	2.67319e-10	-2.23007	-1	Ccdc91	coiled-coil domain containing 91
1373744_at	6.42866e-12	2.76293e-10	-2.05227	-1	Anapc1	anaphase promoting complex subunit 1
1374182_at	6.44536e-12	2.76293e-10	-2.13635	-1	Smarcc1	SWI/SNF related, matrix associated, actin dependent regulator of chromatin, subfamily c, member 1
1386929_at	6.59309e-12	2.80709e-10	-2.29335	-1	Hk1	hexokinase 1
1384407_at	7.15699e-12	3.03237e-10	-2.11006	-1	Nmral1	NmrA-like family domain containing 1
1373658_at	7.25103e-12	3.04626e-10	-2.80055	-1	Racgap1	Rac GTPase-activating protein 1
1372000_at	7.30933e-12	3.06017e-10	-2.29134	-1	Net1	neuroepithelial cell transforming 1
1375213_at	7.38139e-12	3.08007e-10	-3.00813	-1	Pck2	phosphoenolpyruvate carboxykinase 2 (mitochondrial)
1368226_at	7.58922e-12	3.15631e-10	-2.3289	-1	Dnph1	2'-deoxynucleoside 5'-phosphate N-hydrolase 1
1395165_at	7.7523e-12	3.2069e-10	-2.28197	-1	Psip1	PC4 and SFRS1 interacting protein 1
1369705_at	7.78745e-12	3.2069e-10	-3.5347	-1	Slc6a20	solute carrier family 6 (proline IMINO transporter), member 20
1393405_at	7.87624e-12	3.23286e-10	-2.21374	-1	Xrcc2	X-ray repair complementing defective repair in Chinese hamster cells 2
1388010_at	7.94026e-12	3.24852e-10	-2.48673	-1	Parpbp	PARP1 binding protein
1368453_at	8.57638e-12	3.46364e-10	-2.53584	-1	Fads2	fatty acid desaturase 2
1391456_at	8.62192e-12	3.47088e-10	3.60225	1	Jam3	junctional adhesion molecule 3
1370906_at	8.77876e-12	3.5115e-10	-3.17583	-1	Bckdhb	branched chain keto acid dehydrogenase E1, beta polypeptide
1370393_at	8.86899e-12	3.53633e-10	-2.29874	-1	Haus1	HAUS augmin-like complex, subunit 1
1383536_at	9.15615e-12	3.6278e-10	-3.82696	-1	Dhfr	dihydrofolate reductase
1394077_at	9.37153e-12	3.70146e-10	3.23954	1	Rnd3	Rho family GTPase 3
1380775_at	9.5018e-12	3.74115e-10	-2.98313	-1	Kif20b	kinesin family member 20B
1383958_at	9.84087e-12	3.82667e-10	-2.32246	-1	Cdca2	cell division cycle associated 2
1376567_at	1.07954e-11	4.172e-10	-2.44708	-1	Mad1l1	MAD1 mitotic arrest deficient-like 1 (yeast)
1388650_at	1.09532e-11	4.20709e-10	-3.12391	-1	Top2a	topoisomerase (DNA) II alpha
1389581_at	1.10169e-11	4.21865e-10	3.61336	1	Il33	interleukin 33
1389431_at	1.12214e-11	4.28392e-10	-2.72213	-1	Prkdc	protein kinase, DNA activated, catalytic polypeptide
1388458_at	1.15592e-11	4.373e-10	-2.62498	-1	Rfc4	replication factor C (activator 1) 4
1379318_at	1.25764e-11	4.68724e-10	-2.43629	-1	Tdrp	testis development related protein
1391466_at	1.29266e-11	4.77522e-10	-2.26981	-1	Nucks1	nuclear casein kinase and cyclin-dependent kinase substrate 1
1377962_at	1.33117e-11	4.8745e-10	-2.99637	-1	Mybl2	myeloblastosis oncogene-like 2
1371523_at	1.43812e-11	5.22046e-10	-2.12501	-1	Commd1	copper metabolism (Murr1) domain containing 1
1389633_at	1.46854e-11	5.31554e-10	-2.19126	-1	E2f4	E2F transcription factor 4, p107/p130-binding
1369884_at	1.51767e-11	5.46187e-10	2.60547	1	Fgf7	fibroblast growth factor 7
1398815_at	1.52873e-11	5.48595e-10	-2.07067	-1	Apeh	acylaminoacyl-peptide hydrolase
1372989_at	1.60306e-11	5.73632e-10	-2.00832	-1	Zdhhc14	zinc finger, DHHC-type containing 14
1388395_at	1.63782e-11	5.82747e-10	4.66857	1	G0s2	G0/G1switch 2
1369629_at	1.64441e-11	5.83439e-10	-2.28982	-1	Adk	adenosine kinase
1374794_at	1.72236e-11	6.07663e-10	-2.54768	-1	Kif15	kinesin family member 15
1372841_at	1.73709e-11	6.11144e-10	-2.95949	-1	Reep6	receptor accessory protein 6
1390415_at	1.75611e-11	6.1424e-10	-2.17793	-1	Trip13	thyroid hormone receptor interactor 13
1373897_at	1.76056e-11	6.1424e-10	-2.0473	-1	Lmnb1	lamin B1
1398373_at	1.82591e-11	6.35277e-10	4.47128	1	B3galnt1	beta-1,3-N-acetylgalactosaminyltransferase 1 (globoside blood group)
1368519_at	1.89942e-11	6.57208e-10	13.1267	1	Serpine1	serpin peptidase inhibitor, clade E (nexin, plasminogen activator inhibitor type 1), member 1
1379825_at	2.08921e-11	7.15e-10	-2.41956	-1	Poc1b	POC1 centriolar protein homolog B (Chlamydomonas)
1389009_at	2.20835e-11	7.49646e-10	-2.28579	-1	Rsrc1	arginine/serine-rich coiled-coil 1
1373288_at	2.28367e-11	7.71045e-10	2.23183	1	St5	suppression of tumorigenicity 5
1375043_at	2.32163e-11	7.7967e-10	4.70264	1	Fos	FBJ osteosarcoma oncogene
1371913_at	2.35128e-11	7.87522e-10	-4.04938	-1	Tgfbi	transforming growth factor, beta induced
1391063_at	2.3732e-11	7.92748e-10	-3.50636	-1	Kif23	kinesin family member 23
1376185_at	2.56367e-11	8.47359e-10	-2.75269	-1	Kifc1	kinesin family member C1
1371813_at	2.86551e-11	9.34827e-10	-2.05204	-1	Hirip3	HIRA interacting protein 3
1376937_at	2.95655e-11	9.57068e-10	2.71675	1	Filip1l	filamin A interacting protein 1-like
1370902_at	3.27259e-11	1.04069e-09	18.0796	1	Akr1b8	aldo-keto reductase family 1, member B8
1379862_at	3.27292e-11	1.04069e-09	-2.0231	-1	Tamm41	TAM41, mitochondrial translocator assembly and maintenance protein, homolog (S. cerevisiae)
1384475_at	3.28117e-11	1.04069e-09	-2.52285	-1	Poc1b	POC1 centriolar protein homolog B (Chlamydomonas)
1383494_at	3.43908e-11	1.08803e-09	-2.24863	-1	Srbd1	S1 RNA binding domain 1
1368387_at	3.47854e-11	1.095e-09	-2.12874	-1	Bdh1	3-hydroxybutyrate dehydrogenase, type 1
1377048_at	3.52222e-11	1.10598e-09	-2.1216	-1	Dak	dihydroxyacetone kinase 2 homolog (S. cerevisiae)
1374227_at	3.59566e-11	1.12622e-09	-2.93811	-1	Ttc27	tetratricopeptide repeat domain 27
1372957_at	3.80385e-11	1.18258e-09	-2.57176	-1	Hjurp	Holliday junction recognition protein
1389031_at	3.85719e-11	1.19033e-09	-2.06779	-1	Copg2	coatomer protein complex, subunit gamma 2
1389555_at	4.19273e-11	1.28128e-09	-2.42067	-1	Tcf19	transcription factor 19
1390481_a_at	4.25859e-11	1.29198e-09	-2.47773	-1	Ube2t	ubiquitin-conjugating enzyme E2T (putative)
1375988_at	4.56957e-11	1.38298e-09	-2.47651	-1	Hyls1	hydrolethalus syndrome 1
1373290_at	4.62047e-11	1.39168e-09	-2.67983	-1	Ezh2	enhancer of zeste homolog 2 (Drosophila)
1385086_at	4.73311e-11	1.41542e-09	-2.88761	-1	Bub1	BUB1 mitotic checkpoint serine/threonine kinase
1370928_at	4.8015e-11	1.43247e-09	2.21003	1	Litaf	lipopolysaccharide-induced TNF factor
1369313_at	4.91578e-11	1.45276e-09	3.67892	1	Fhl2	four and a half LIM domains 2
1390026_at	4.97585e-11	1.46706e-09	2.31935	1	Bag3	Bcl2-associated athanogene 3
1368911_at	5.04024e-11	1.4791e-09	2.4499	1	Kcnj8	potassium inwardly-rectifying channel, subfamily J, member 8
1392980_at	5.18605e-11	1.50682e-09	-2.36484	-1	Tiam1	T-cell lymphoma invasion and metastasis 1
1379582_a_at	5.43435e-11	1.56549e-09	-3.65466	-1	Ccna2	cyclin A2
1384338_at	5.50213e-11	1.58139e-09	-2.09099	-1	Cdc45	cell division cycle 45
1374206_at	5.73936e-11	1.64206e-09	-3.83846	-1	Enkd1	enkurin domain containing 1
1367877_at	6.06451e-11	1.72722e-09	-2.33493	-1	Slc11a2	solute carrier family 11 (proton-coupled divalent metal ion transporter), member 2
1388628_at	6.08289e-11	1.72853e-09	-2.03417	-1	Tmed3	transmembrane emp24 protein transport domain containing 3
1376701_a_at	6.20105e-11	1.75813e-09	-2.0441	-1	MGC94282	similar to 5930416I19Rik protein
1388674_at	6.24036e-11	1.76529e-09	5.34626	1	Cdkn1a	cyclin-dependent kinase inhibitor 1A
1383489_at	6.41285e-11	1.81001e-09	4.50898	1	Il6st	interleukin 6 signal transducer
1387426_at	7.59327e-11	2.08235e-09	-3.66384	-1	Slc25a21	solute carrier family 25 (mitochondrial oxoadipate carrier), member 21
1370158_at	7.72875e-11	2.11029e-09	-2.54694	-1	Myh10	myosin, heavy chain 10, non-muscle
1371037_at	7.85511e-11	2.14014e-09	2.22014	1	Pros1	protein S (alpha)
1374799_at	8.07402e-11	2.18966e-09	-3.44762	-1	Ncapd2	non-SMC condensin I complex, subunit D2
1370075_at	8.40832e-11	2.27115e-09	-3.20963	-1	Dhfr	dihydrofolate reductase
1377340_at	8.42889e-11	2.27182e-09	3.27973	1	Tfpi2	tissue factor pathway inhibitor 2
1384639_at	8.4863e-11	2.2824e-09	-2.70489	-1	Reep6	receptor accessory protein 6
1383020_at	8.69341e-11	2.3331e-09	-2.76688	-1	Cntrob	centrobin, centrosomal BRCA2 interacting protein
1383928_a_at	9.39523e-11	2.51072e-09	-2.05436	-1	Oxld1	oxidoreductase-like domain containing 1
1388798_at	9.4909e-11	2.53091e-09	-2.21907	-1	Ube2e2	ubiquitin-conjugating enzyme E2E 2
1368321_at	9.8266e-11	2.61369e-09	2.52327	1	Egr1	early growth response 1
1371840_at	1.00468e-10	2.65101e-09	3.32593	1	S1pr1	sphingosine-1-phosphate receptor 1
1389566_at	1.02195e-10	2.69091e-09	-2.65524	-1	Ccnb2	cyclin B2
1371586_at	1.05857e-10	2.77572e-09	-2.00457	-1	Mrpl48	mitochondrial ribosomal protein L48
1377663_at	1.06336e-10	2.78247e-09	2.88075	1	Rnd3	Rho family GTPase 3
1389011_at	1.06799e-10	2.78876e-09	-2.42545	-1	Nsmce2	non-SMC element 2, MMS21 homolog (S. cerevisiae)
1389007_at	1.07699e-10	2.80483e-09	-2.15069	-1	Fam189a2	family with sequence similarity 189, member A2
1389421_at	1.11919e-10	2.88645e-09	-2.24644	-1	Pole	polymerase (DNA directed), epsilon, catalytic subunit
1376084_a_at	1.15856e-10	2.96968e-09	-3.0271	-1	Espl1	extra spindle pole bodies homolog 1 (S. cerevisiae)
1372016_at	1.30404e-10	3.31553e-09	2.11759	1	Gadd45b	growth arrest and DNA-damage-inducible, beta
1379307_at	1.35995e-10	3.44374e-09	-2.49587	-1	Sclt1	sodium channel and clathrin linker 1
1367691_at	1.50245e-10	3.73679e-09	2.79064	1	Prkcdbp	protein kinase C, delta binding protein
1391040_at	1.53286e-10	3.79738e-09	-2.05075	-1	Rbbp8	retinoblastoma binding protein 8
1390046_at	1.54483e-10	3.81949e-09	-2.57474	-1	Tubgcp2	tubulin, gamma complex associated protein 2
1384427_at	1.56599e-10	3.86422e-09	2.04912	1	Mdm2	p53 E3 ubiquitin protein ligase
1392280_at	1.57725e-10	3.88438e-09	2.11638	1	Tlr2	toll-like receptor 2
1385733_at	1.60761e-10	3.95139e-09	-2.31642	-1	Exo1	exonuclease 1
1398270_at	1.61646e-10	3.95764e-09	4.3717	1	Bmp2	bone morphogenetic protein 2
1388405_at	1.66013e-10	4.04878e-09	-2.19216	-1	Ckap5	cytoskeleton associated protein 5
1369704_at	1.6793e-10	4.0797e-09	-2.12436	-1	Slc6a20	solute carrier family 6 (proline IMINO transporter), member 20
1388924_at	1.78683e-10	4.30761e-09	4.65689	1	Angptl4	angiopoietin-like 4
1373400_at	1.83795e-10	4.4139e-09	-2.06951	-1	Prkar2a	protein kinase, cAMP dependent regulatory, type II alpha
1367721_at	1.87922e-10	4.5044e-09	3.26819	1	Sdc4	syndecan 4
1377967_at	1.9324e-10	4.58646e-09	-2.71937	-1	Cdt1	chromatin licensing and DNA replication factor 1
1382732_at	1.95603e-10	4.618e-09	5.08649	1	Lyve1	lymphatic vessel endothelial hyaluronan receptor 1
1387895_s_at	2.06737e-10	4.82635e-09	-3.39817	-1	Cdc20	cell division cycle 20
1379479_at	2.15382e-10	4.98195e-09	-2.39857	-1	Kif4a	kinesin family member 4A
1370054_at	2.15911e-10	4.985e-09	-2.0837	-1	Cdkn2c	cyclin-dependent kinase inhibitor 2C (p18, inhibits CDK4)
1397708_at	2.25278e-10	5.18222e-09	-2.015	-1	LOC288978	hypothetical LOC288978
1368517_at	2.44073e-10	5.59288e-09	-2.40136	-1	Ssbp3	single stranded DNA binding protein 3
1388276_at	2.62197e-10	5.95514e-09	3.90825	1	Hist1h3a	histone cluster 1, H3a
1368821_at	2.67025e-10	6.05386e-09	2.4613	1	Fstl1	follistatin-like 1
1393451_at	2.73203e-10	6.14952e-09	-2.14485	-1	Cenpn	centromere protein N
1370374_at	2.78444e-10	6.25626e-09	-3.07321	-1	Steap3	STEAP family member 3, metalloreductase
1398327_at	2.87047e-10	6.42658e-09	2.07725	1	Fermt2	fermitin family member 2
1376457_at	2.93769e-10	6.54209e-09	2.77684	1	Crispld2	cysteine-rich secretory protein LCCL domain containing 2
1381983_at	3.00956e-10	6.69028e-09	-2.00234	-1	Dennd1a	DENN/MADD domain containing 1A
1389779_at	3.03775e-10	6.74101e-09	-2.64446	-1	Sh2d4a	SH2 domain containing 4A
1393015_at	3.30939e-10	7.31795e-09	2.3275	1	RGD1310587	similar to hypothetical protein FLJ14146
1376706_at	3.33718e-10	7.36642e-09	2.58322	1	Tmem47	transmembrane protein 47
1383906_at	3.43048e-10	7.53266e-09	2.28138	1	Neurl3	neuralized homolog 3 (Drosophila)
1377172_at	3.55282e-10	7.7606e-09	-2.78198	-1	Gpsm2	G-protein signaling modulator 2
1390107_at	3.84996e-10	8.30851e-09	2.82411	1	Sytl2	synaptotagmin-like 2
1392057_at	3.9801e-10	8.54531e-09	-2.13061	-1	Gli4	GLI family zinc finger 4
1369971_a_at	4.03125e-10	8.61658e-09	-2.23812	-1	Hnrpd	heterogeneous nuclear ribonucleoprotein D
1387306_a_at	4.21204e-10	8.95147e-09	2.67293	1	Egr2	early growth response 2
1387062_a_at	4.26132e-10	9.01047e-09	-2.17782	-1	Chek1	checkpoint kinase 1
1395814_at	4.32798e-10	9.12071e-09	2.32626	1	Palm2	paralemmin 2
1378199_at	4.35065e-10	9.15314e-09	-2.45148	-1	Ncapg2	non-SMC condensin II complex, subunit G2
1376924_a_at	4.84502e-10	9.95462e-09	2.11568	1	Palmd	palmdelphin
1376102_at	5.18304e-10	1.05168e-08	2.6943	1	Tmbim1	transmembrane BAX inhibitor motif containing 1
1391317_at	5.23871e-10	1.06126e-08	-3.13405	-1	Ska1	spindle and kinetochore associated complex subunit 1
1376580_at	5.34276e-10	1.07886e-08	-2.15416	-1	Fxn	frataxin
1376037_at	5.56377e-10	1.11362e-08	-2.10105	-1	Aaas	achalasia, adrenocortical insufficiency, alacrimia
1368194_at	5.5681e-10	1.11362e-08	2.18159	1	Agpat4	1-acylglycerol-3-phosphate O-acyltransferase 4
1372866_at	5.62263e-10	1.12274e-08	-2.04991	-1	Slc25a38	solute carrier family 25, member 38
1389208_at	5.98706e-10	1.18608e-08	2.70347	1	Armcx4	armadillo repeat containing, X-linked 4
1368702_at	6.16491e-10	1.20924e-08	4.04912	1	Pawr	PRKC, apoptosis, WT1, regulator
1384259_at	6.17381e-10	1.20924e-08	-2.89	-1	Racgap1	Rac GTPase-activating protein 1
1388945_at	6.18097e-10	1.20924e-08	2.21744	1	Pxdc1	PX domain containing 1
1389004_at	6.20072e-10	1.21121e-08	-2.34622	-1	Josd2	Josephin domain containing 2
1383278_at	6.29526e-10	1.22587e-08	-2.12874	-1	Agap1	ArfGAP with GTPase domain, ankyrin repeat and PH domain 1
1368378_at	6.33694e-10	1.23207e-08	-2.12094	-1	Aldh1l1	aldehyde dehydrogenase 1 family, member L1
1368822_at	6.40418e-10	1.24322e-08	2.39547	1	Fstl1	follistatin-like 1
1385668_at	7.09978e-10	1.36769e-08	2.83732	1	Proser2	proline and serine-rich protein 2
1377497_at	7.28526e-10	1.39913e-08	4.68532	1	Oasl	2'-5'-oligoadenylate synthetase-like
1370167_at	7.54348e-10	1.4443e-08	2.94532	1	Sdc2	syndecan 2
1375071_at	7.57801e-10	1.4487e-08	-2.01554	-1	Nup133	nucleoporin 133
1389263_at	7.72045e-10	1.47369e-08	3.13309	1	Rai14	retinoic acid induced 14
1383471_at	7.73416e-10	1.47407e-08	-2.33133	-1	Slc46a3	solute carrier family 46, member 3
1377410_at	7.80356e-10	1.48279e-08	-2.47683	-1	E2f8	E2F transcription factor 8
1390116_at	7.83281e-10	1.4861e-08	2.44018	1	LOC100909788	uncharacterized LOC100909788
1376039_at	8.99569e-10	1.68134e-08	-2.2913	-1	Aurka	aurora kinase A
1373122_at	9.06719e-10	1.69218e-08	2.95377	1	Ajuba	ajuba LIM protein
1387742_at	9.24567e-10	1.72293e-08	-2.68446	-1	Ccr2	chemokine (C-C motif) receptor 2
1376700_at	9.44767e-10	1.75019e-08	2.64856	1	Lima1	LIM domain and actin binding 1
1380286_x_at	9.68383e-10	1.77864e-08	-2.11849	-1	RGD1311723	similar to KIAA1731 protein
1391518_at	9.68621e-10	1.77864e-08	-2.32681	-1	Cenpw	centromere protein W
1367899_at	1.05016e-09	1.90332e-08	2.86289	1	F2r	coagulation factor II (thrombin) receptor
1390781_at	1.06588e-09	1.92586e-08	-2.683	-1	Abcb10	ATP-binding cassette, subfamily B (MDR/TAP), member 10
1368930_at	1.13145e-09	2.03014e-08	-2.57591	-1	Kcnn4	potassium intermediate/small conductance calcium-activated channel, subfamily N, member 4
1370927_at	1.14697e-09	2.05212e-08	2.4147	1	Col12a1	collagen, type XII, alpha 1
1373394_at	1.32405e-09	2.32589e-08	-2.43626	-1	Smpd4	sphingomyelin phosphodiesterase 4, neutral membrane
1391062_at	1.32873e-09	2.33084e-08	-2.19765	-1	RGD1566052	similar to elongation protein 4 homolog
1393238_at	1.34873e-09	2.36263e-08	-2.15006	-1	Ints7	integrator complex subunit 7
1387279_at	1.42935e-09	2.49689e-08	2.70206	1	F11r	F11 receptor
1389542_at	1.5249e-09	2.63449e-08	-2.38243	-1	Cenpe	centromere protein E
1379352_at	1.56156e-09	2.69043e-08	-2.13814	-1	Pip5k1b	phosphatidylinositol-4-phosphate 5-kinase, type I, beta
1374449_at	1.67306e-09	2.85386e-08	-2.55537	-1	Cdca3	cell division cycle associated 3
1392264_s_at	1.69306e-09	2.87751e-08	5.92492	1	Serpine1	serpin peptidase inhibitor, clade E (nexin, plasminogen activator inhibitor type 1), member 1
1380229_at	1.69638e-09	2.87926e-08	2.6526	1	Maff	v-maf avian musculoaponeurotic fibrosarcoma oncogene homolog F
1380405_at	1.80359e-09	3.04477e-08	-2.31417	-1	2014-09-08	septin 8
1390156_a_at	1.92703e-09	3.22714e-08	2.06169	1	Prickle2	prickle homolog 2 (Drosophila)
1385669_at	2.05625e-09	3.4027e-08	-2.06862	-1	Mad1l1	MAD1 mitotic arrest deficient-like 1 (yeast)
1370624_at	2.24987e-09	3.66992e-08	3.24172	1	F2rl2	coagulation factor II (thrombin) receptor-like 2
1387707_at	2.292e-09	3.72896e-08	2.42027	1	Slc2a3	solute carrier family 2 (facilitated glucose transporter), member 3
1374678_at	2.40725e-09	3.89278e-08	-2.08193	-1	Sema4b	sema domain, immunoglobulin domain (Ig), transmembrane domain (TM) and short cytoplasmic domain, (semaphorin) 4B
1387922_at	2.50452e-09	4.02125e-08	2.91446	1	Crispld2	cysteine-rich secretory protein LCCL domain containing 2
1387745_at	2.54827e-09	4.06687e-08	2.26792	1	Cd200r1	CD200 receptor 1
1369988_at	2.55199e-09	4.06764e-08	-2.59004	-1	Epor	erythropoietin receptor
1386947_at	2.55888e-09	4.06844e-08	-3.3723	-1	Cdh1	cadherin 1
1383485_at	2.68317e-09	4.22844e-08	2.3242	1	Mdm2	p53 E3 ubiquitin protein ligase
1376573_at	2.73443e-09	4.29306e-08	2.30454	1	Rab34	RAB34, member RAS oncogene family
1372280_at	2.88141e-09	4.49571e-08	2.53328	1	Asb2	ankyrin repeat and SOCS box-containing 2
1380888_at	2.97874e-09	4.61889e-08	5.01163	1	LOC684841	similar to CG31613-PA
1370345_at	3.03023e-09	4.68138e-08	-3.12978	-1	Ccnb1	cyclin B1
1376265_at	3.03839e-09	4.68632e-08	2.36383	1	Steap2	STEAP family member 2, metalloreductase
1370957_at	3.04088e-09	4.68632e-08	4.82292	1	Il6st	interleukin 6 signal transducer
1387769_a_at	3.31567e-09	5.04786e-08	3.23271	1	Id3	inhibitor of DNA binding 3
1367938_at	3.365e-09	5.11676e-08	2.34844	1	Ugdh	UDP-glucose 6-dehydrogenase
1370294_a_at	3.37275e-09	5.12233e-08	-2.43406	-1	Cdc20	cell division cycle 20
1389022_at	3.47e-09	5.25099e-08	-2.04107	-1	Pan2	PAN2 polyA specific ribonuclease subunit homolog (S. cerevisiae)
1387391_at	3.52158e-09	5.31582e-08	5.68065	1	Cdkn1a	cyclin-dependent kinase inhibitor 1A
1390207_at	3.53545e-09	5.32331e-08	2.45165	1	Lats2	large tumor suppressor 2
1377338_at	3.53898e-09	5.32331e-08	-2.13183	-1	Rad1	RAD1 homolog (S. pombe)
1374043_at	3.73462e-09	5.56427e-08	-2.08557	-1	Gramd3	GRAM domain containing 3
1376066_at	3.7769e-09	5.6206e-08	3.19319	1	Rnd3	Rho family GTPase 3
1379195_s_at	3.80531e-09	5.65617e-08	-2.19278	-1	Lig1	ligase I, DNA, ATP-dependent
1393832_at	3.84582e-09	5.70289e-08	-2.1894	-1	Rbm43	RNA binding motif protein 43
1383375_at	3.85565e-09	5.71072e-08	2.0206	1	Tmem55a	transmembrane protein 55A
1390383_at	3.89584e-09	5.75668e-08	3.42981	1	Plin2	perilipin 2
1370462_at	3.92125e-09	5.78741e-08	-2.32517	-1	Hmmr	hyaluronan mediated motility receptor (RHAMM)
1373722_at	3.94039e-09	5.80884e-08	-2.77177	-1	Kif20a	kinesin family member 20A
1383491_at	4.0291e-09	5.9257e-08	2.87903	1	Aen	apoptosis enhancing nuclease
1384278_x_at	4.06098e-09	5.95168e-08	-2.17126	-1	Ccdc34	coiled-coil domain containing 34
1369008_a_at	4.09468e-09	5.98709e-08	-2.92118	-1	Olfm1	olfactomedin 1
1392476_at	4.12744e-09	6.02097e-08	2.74016	1	RGD1562378	histone H4 variant H4-v.1
1369380_at	4.34979e-09	6.30871e-08	-2.54311	-1	Kif2c	kinesin family member 2C
1387180_at	4.48489e-09	6.45971e-08	2.67045	1	Il1r2	interleukin 1 receptor, type II
1379087_at	4.49415e-09	6.45971e-08	-2.59677	-1	Fam109b	family with sequence similarity 109, member B
1380930_at	4.49506e-09	6.45971e-08	-2.11814	-1	RGD1564142	similar to chromosome 10 open reading frame 64
1367654_at	4.59365e-09	6.58632e-08	4.31987	1	Fat1	FAT atypical cadherin 1
1394419_at	4.6426e-09	6.64893e-08	-2.19949	-1	Arhgap11a	Rho GTPase activating protein 11A
1370083_at	4.7327e-09	6.77024e-08	3.22698	1	Ccr1	chemokine (C-C motif) receptor 1
1368773_at	4.88188e-09	6.91278e-08	-2.43515	-1	Cenpi	centromere protein I
1386962_at	4.88763e-09	6.91313e-08	-2.1021	-1	Plcb4	phospholipase C, beta 4
1368949_at	4.90978e-09	6.93665e-08	-3.12275	-1	Ebf1	early B-cell factor 1
1390542_at	5.10095e-09	7.15843e-08	-2.38537	-1	Rad51c	RAD51 paralog C
1369010_at	5.16398e-09	7.23879e-08	-2.18328	-1	Chek2	checkpoint kinase 2
1398540_at	5.24822e-09	7.3405e-08	6.1156	1	Rgs1	regulator of G-protein signaling 1
1370314_at	5.77781e-09	8.00986e-08	-2.02776	-1	Slc20a1	solute carrier family 20 (phosphate transporter), member 1
1373000_at	5.99169e-09	8.26077e-08	3.27562	1	Srpx2	sushi-repeat-containing protein, X-linked 2
1379935_at	6.09169e-09	8.37107e-08	5.95914	1	Ccl7	chemokine (C-C motif) ligand 7
1383059_a_at	6.66293e-09	9.04718e-08	-2.09437	-1	Gkap1	G kinase anchoring protein 1
1396239_at	6.78307e-09	9.19044e-08	-2.6032	-1	Spidr	scaffolding protein involved in DNA repair
1368254_a_at	6.97951e-09	9.3841e-08	-2.10415	-1	Sphk1	sphingosine kinase 1
1370570_at	7.23305e-09	9.68519e-08	-2.38811	-1	Nrp1	neuropilin 1
1378482_at	7.28721e-09	9.74732e-08	2.14583	1	Mdfic	MyoD family inhibitor domain containing
1377328_at	7.3224e-09	9.7632e-08	-2.00441	-1	Mitf	microphthalmia-associated transcription factor
1384971_at	7.71353e-09	1.01981e-07	2.30707	1	Depdc7	DEP domain containing 7
1374739_at	8.18445e-09	1.07192e-07	-2.07212	-1	Cdca4	cell division cycle associated 4
1373210_at	8.5544e-09	1.11804e-07	3.69216	1	Lamb1	laminin, beta 1
1382370_at	8.71464e-09	1.13543e-07	-2.01104	-1	Ccnf	cyclin F
1368990_at	9.37743e-09	1.2043e-07	2.95401	1	Cyp1b1	cytochrome P450, family 1, subfamily b, polypeptide 1
1382189_at	9.61666e-09	1.23125e-07	2.6093	1	Sdc2	syndecan 2
1386637_at	9.67294e-09	1.23719e-07	2.04166	1	Fgl2	fibrinogen-like 2
1376581_at	9.81188e-09	1.25241e-07	-2.04197	-1	Dtd2	D-tyrosyl-tRNA deacylase 2 (putative)
1395697_at	1.00395e-08	1.27757e-07	-2.30542	-1	Ezh2	enhancer of zeste homolog 2 (Drosophila)
1390847_at	1.04606e-08	1.32578e-07	2.34591	1	Tmem86a	transmembrane protein 86A
1389507_at	1.06048e-08	1.33866e-07	-2.0338	-1	Nedd4l	neural precursor cell expressed, developmentally down-regulated 4-like, E3 ubiquitin protein ligase
1377062_at	1.14252e-08	1.42503e-07	-2.25424	-1	Cep250	centrosomal protein 250
1386979_at	1.2147e-08	1.50609e-07	-2.06752	-1	Serinc5	serine incorporator 5
1388793_at	1.24489e-08	1.53745e-07	-2.23557	-1	Pigq	phosphatidylinositol glycan anchor biosynthesis, class Q
1367759_at	1.29047e-08	1.5813e-07	-2.08102	-1	H1f0	H1 histone family, member 0
1389479_at	1.39614e-08	1.69589e-07	-2.10106	-1	Klf3	Kruppel-like factor 3 (basic)
1382263_at	1.48367e-08	1.79355e-07	-2.53869	-1	Odf2l	outer dense fiber of sperm tails 2-like
1368106_at	1.60005e-08	1.91397e-07	4.59559	1	Plk2	polo-like kinase 2
1387273_at	1.75185e-08	2.06797e-07	7.26178	1	Il1rl1	interleukin 1 receptor-like 1
1370166_at	1.76147e-08	2.07349e-07	3.12945	1	Sdc2	syndecan 2
1377998_at	1.82714e-08	2.14275e-07	-2.51416	-1	Cpox	coproporphyrinogen oxidase
1382705_at	1.84686e-08	2.16386e-07	-2.10555	-1	Ipp	intracisternal A particle-promoted polypeptide
1388338_at	1.89254e-08	2.21298e-07	-2.34408	-1	Ppp2r4	protein phosphatase 2A activator, regulatory subunit 4
1377079_a_at	1.92199e-08	2.23935e-07	-2.16279	-1	Ppox	protoporphyrinogen oxidase
1372111_at	1.93767e-08	2.25552e-07	3.05737	1	Cav1	caveolin 1, caveolae protein
1369798_at	1.96258e-08	2.2824e-07	-2.56803	-1	Atp1b2	ATPase, Na+/K+ transporting, beta 2 polypeptide
1389651_at	2.02389e-08	2.34392e-07	4.63252	1	Apln	apelin
1385901_at	2.04959e-08	2.36607e-07	-2.06947	-1	Ptdss2	phosphatidylserine synthase 2
1386953_at	2.06601e-08	2.38065e-07	2.51102	1	Hsd11b1	hydroxysteroid 11-beta dehydrogenase 1
1370553_at	2.16556e-08	2.4817e-07	-2.6194	-1	Stx2	syntaxin 2
1367720_at	2.18239e-08	2.49643e-07	-2.30061	-1	Alad	aminolevulinate dehydratase
1388059_a_at	2.28513e-08	2.59975e-07	-2.03818	-1	Slc11a2	solute carrier family 11 (proton-coupled divalent metal ion transporter), member 2
1397866_at	2.40367e-08	2.71983e-07	2.37588	1	Serpinb6b	serine (or cysteine) peptidase inhibitor, clade B, member 6b
1370346_at	2.43397e-08	2.74916e-07	-2.48825	-1	Ccnb1	cyclin B1
1384180_at	2.46374e-08	2.77529e-07	2.7783	1	Ifit2	interferon-induced protein with tetratricopeptide repeats 2
1382192_at	2.51265e-08	2.82533e-07	4.62657	1	Lyve1	lymphatic vessel endothelial hyaluronan receptor 1
1370831_at	2.68063e-08	3.00078e-07	-2.18793	-1	Mgll	monoglyceride lipase
1391637_at	2.80286e-08	3.12091e-07	-2.02608	-1	Arhgap15	Rho GTPase activating protein 15
1379568_at	2.82141e-08	3.13514e-07	3.03557	1	Ifit2	interferon-induced protein with tetratricopeptide repeats 2
1371014_at	2.93321e-08	3.2402e-07	-2.34741	-1	Plcb1	phospholipase C, beta 1 (phosphoinositide-specific)
1369290_at	2.99203e-08	3.29071e-07	3.68763	1	Ccr5	chemokine (C-C motif) receptor 5
1394031_at	3.10842e-08	3.40714e-07	-2.0724	-1	Fam83d	family with sequence similarity 83, member D
1374802_at	3.20008e-08	3.47992e-07	-2.22473	-1	Haus4	HAUS augmin-like complex, subunit 4
1372449_at	3.39625e-08	3.66619e-07	-2.66018	-1	Slc8a1	solute carrier family 8 (sodium/calcium exchanger), member 1
1395488_at	3.51422e-08	3.77899e-07	-3.46443	-1	Msh3	mutS homolog 3 (E. coli)
1397506_at	3.51815e-08	3.77998e-07	-2.3395	-1	Fxn	frataxin
1377137_at	3.53314e-08	3.78742e-07	-2.13706	-1	Tdp1	tyrosyl-DNA phosphodiesterase 1
1375972_at	3.57816e-08	3.82483e-07	2.23249	1	Fam57a	family with sequence similarity 57, member A
1369063_at	3.71292e-08	3.94203e-07	-3.72774	-1	Anp32a	acidic (leucine-rich) nuclear phosphoprotein 32 family, member A
1380459_at	3.81191e-08	4.02671e-07	2.13504	1	Nacc2	NACC family member 2, BEN and BTB (POZ) domain containing
1367820_at	4.13772e-08	4.31642e-07	-2.39131	-1	Banf1	barrier to autointegration factor 1
1367774_at	4.22028e-08	4.38797e-07	2.35649	1	Gsta3	glutathione S-transferase A3
1382459_at	4.23638e-08	4.40107e-07	-2.14255	-1	Ska3	spindle and kinetochore associated complex subunit 3
1393655_at	4.36792e-08	4.5116e-07	-2.08252	-1	Rad54l	RAD54 like (S. cerevisiae)
1374244_at	4.50669e-08	4.63208e-07	-2.53028	-1	LOC501038	Ab2-060
1368799_at	4.62697e-08	4.74406e-07	-2.06696	-1	Birc5	baculoviral IAP repeat-containing 5
1387276_at	4.72494e-08	4.83661e-07	2.3822	1	Dclk1	doublecortin-like kinase 1
1376860_at	4.75981e-08	4.86438e-07	-2.03608	-1	Slc22a23	solute carrier family 22, member 23
1374360_at	4.79385e-08	4.89518e-07	-2.49526	-1	Cdc20	cell division cycle 20
1378669_at	4.98029e-08	5.06498e-07	-2.05865	-1	Incenp	inner centromere protein
1369131_at	5.06175e-08	5.1395e-07	2.37823	1	Slc18a2	solute carrier family 18 (vesicular monoamine transporter), member 2
1370912_at	5.13848e-08	5.21319e-07	34.9414	1	Hspa1a	heat shock 70kD protein 1A
1395268_at	5.26553e-08	5.31633e-07	-2.15876	-1	Wwp1	WW domain containing E3 ubiquitin protein ligase 1
1389047_at	5.28678e-08	5.33349e-07	2.07802	1	Bag2	Bcl2-associated athanogene 2
1378220_at	5.36084e-08	5.39521e-07	2.15215	1	Rpl39l	ribosomal protein L39-like
1390891_at	6.31326e-08	6.17559e-07	-2.37739	-1	Kif11	kinesin family member 11
1388792_at	6.43425e-08	6.28904e-07	2.10772	1	Gadd45g	growth arrest and DNA-damage-inducible, gamma
1383075_at	6.54131e-08	6.36397e-07	2.55935	1	Ccnd1	cyclin D1
1369305_at	6.6547e-08	6.46427e-07	-2.3595	-1	Rab3il1	RAB3A interacting protein (rabin3)-like 1
1373250_at	6.79224e-08	6.57246e-07	-2.60453	-1	Anln	anillin, actin binding protein
1370999_at	6.98174e-08	6.72991e-07	-2.10915	-1	Spag5	sperm associated antigen 5
1386884_at	7.01361e-08	6.75544e-07	3.25265	1	Htra1	HtrA serine peptidase 1
1393816_at	7.04694e-08	6.77715e-07	-2.21898	-1	Cenpw	centromere protein W
1372254_at	7.09483e-08	6.81277e-07	2.02535	1	Serping1	serpin peptidase inhibitor, clade G (C1 inhibitor), member 1
1392687_at	7.13724e-08	6.84826e-07	-2.2562	-1	Pigq	phosphatidylinositol glycan anchor biosynthesis, class Q
1374752_at	7.17928e-08	6.87809e-07	2.08547	1	Mdfic	MyoD family inhibitor domain containing
1383222_at	7.3438e-08	7.00365e-07	2.05753	1	Frmd6	FERM domain containing 6
1390776_at	7.35127e-08	7.00546e-07	2.06733	1	Irx3	iroquois homeobox 3
1393351_at	7.43575e-08	7.07523e-07	-2.03703	-1	Rdh10	retinol dehydrogenase 10 (all-trans)
1392899_at	7.59797e-08	7.20774e-07	-2.14238	-1	Prc1	protein regulator of cytokinesis 1
1368882_at	8.09797e-08	7.62448e-07	-2.01188	-1	St6galnac3	ST6 (alpha-N-acetyl-neuraminyl-2,3-beta-galactosyl-1,3)-N-acetylgalactosaminide alpha-2,6-sialyltransferase 3
1395409_at	8.80717e-08	8.21218e-07	-2.29105	-1	Ppp2r4	protein phosphatase 2A activator, regulatory subunit 4
1383556_at	8.97233e-08	8.35378e-07	2.14895	1	Dennd2c	DENN/MADD domain containing 2C
1370172_at	9.61596e-08	8.85458e-07	2.2705	1	Sod2	superoxide dismutase 2, mitochondrial
1393316_at	9.8686e-08	9.05402e-07	2.03445	1	Fpgs	folylpolyglutamate synthase
1374207_at	1.12224e-07	1.01343e-06	3.01248	1	Angpt2	angiopoietin 2
1377832_at	1.14085e-07	1.02644e-06	-2.17196	-1	Plk4	polo-like kinase 4
1387079_at	1.19405e-07	1.06288e-06	2.26743	1	Gucy1a3	guanylate cyclase 1, soluble, alpha 3
1379057_at	1.23508e-07	1.09475e-06	2.60299	1	Proser2	proline and serine-rich protein 2
1368989_at	1.265e-07	1.11732e-06	2.10886	1	Timp3	TIMP metallopeptidase inhibitor 3
1387036_at	1.26859e-07	1.11893e-06	2.64837	1	Hes1	hairy and enhancer of split 1 (Drosophila)
1369697_at	1.2736e-07	1.12177e-06	2.26206	1	Cxcr2	chemokine (C-X-C motif) receptor 2
1389506_x_at	1.32847e-07	1.16276e-06	-2.49377	-1	Cdc20	cell division cycle 20
1391423_at	1.33662e-07	1.16826e-06	2.42667	1	Hsf2	heat shock transcription factor 2
1388666_at	1.3766e-07	1.19737e-06	3.25816	1	Enc1	ectodermal-neural cortex 1
1395828_at	1.40759e-07	1.22179e-06	-2.48425	-1	Kif23	kinesin family member 23
1375267_at	1.41036e-07	1.22335e-06	3.32595	1	Ppic	peptidylprolyl isomerase C
1388270_at	1.43217e-07	1.24056e-06	3.17968	1	Hbe1	hemoglobin, epsilon 1
1386065_at	1.62503e-07	1.38563e-06	2.1205	1	Sowahc	sosondowah ankyrin repeat domain family member C
1382218_at	1.64923e-07	1.40057e-06	2.30379	1	RGD1305807	hypothetical LOC298077
1383880_at	1.65523e-07	1.40395e-06	2.12646	1	Itgav	integrin, alpha V
1387134_at	1.67826e-07	1.42233e-06	2.54136	1	Slfn3	schlafen 3
1391451_at	1.71315e-07	1.44995e-06	-2.03475	-1	Pck2	phosphoenolpyruvate carboxykinase 2 (mitochondrial)
1368514_at	1.75527e-07	1.47862e-06	-2.09365	-1	Maob	monoamine oxidase B
1370832_at	1.77945e-07	1.49598e-06	7.15949	1	Ccl4	chemokine (C-C motif) ligand 4
1369178_a_at	1.79887e-07	1.50726e-06	2.18867	1	P2rx1	purinergic receptor P2X, ligand-gated ion channel, 1
1367998_at	1.91118e-07	1.59286e-06	3.9566	1	Slpi	secretory leukocyte peptidase inhibitor
1390529_at	1.92651e-07	1.60351e-06	2.35296	1	Cd83	CD83 molecule
1372926_at	1.93278e-07	1.60766e-06	2.39595	1	Timp3	TIMP metallopeptidase inhibitor 3
1393281_at	1.96024e-07	1.62619e-06	3.16356	1	Cav1	caveolin 1, caveolae protein
1372510_at	1.97956e-07	1.6379e-06	2.033	1	Srxn1	sulfiredoxin 1
1385160_at	2.00208e-07	1.65544e-06	-2.50124	-1	Stab2	stabilin 2
1368618_at	2.01283e-07	1.66324e-06	2.33562	1	Grb14	growth factor receptor bound protein 14
1398664_at	2.0888e-07	1.71585e-06	-2.00973	-1	Gramd3	GRAM domain containing 3
1372725_at	2.14542e-07	1.75319e-06	2.0524	1	Plscr2	phospholipid scramblase 2
1368136_at	2.17655e-07	1.77286e-06	-2.1285	-1	Tmpo	thymopoietin
1372691_at	2.2032e-07	1.79108e-06	2.62114	1	Upp1	uridine phosphorylase 1
1368202_a_at	2.29633e-07	1.85837e-06	2.02166	1	Dab2	disabled 2, mitogen-responsive phosphoprotein
1373093_at	2.33911e-07	1.8857e-06	3.78559	1	Errfi1	ERBB receptor feedback inhibitor 1
1369622_at	2.34678e-07	1.88946e-06	3.21417	1	Prok2	prokineticin 2
1380079_at	2.45722e-07	1.96966e-06	2.19373	1	Samd9l	sterile alpha motif domain containing 9-like
1369099_at	2.48364e-07	1.98945e-06	2.55456	1	Slc30a1	solute carrier family 30 (zinc transporter), member 1
1393706_at	2.57397e-07	2.04873e-06	2.19607	1	Steap1	six transmembrane epithelial antigen of the prostate 1
1370884_at	2.83512e-07	2.23255e-06	-3.33611	-1	Spr	sepiapterin reductase (7,8-dihydrobiopterin:NADP+ oxidoreductase)
1387172_a_at	2.85997e-07	2.24788e-06	3.05509	1	Tgfb2	transforming growth factor, beta 2
1387547_a_at	3.10095e-07	2.41313e-06	2.13027	1	Eltd1	EGF, latrophilin and seven transmembrane domain containing 1
1370131_at	3.30966e-07	2.56127e-06	2.12693	1	Cav1	caveolin 1, caveolae protein
1393208_at	3.57693e-07	2.73941e-06	2.17621	1	Myct1	myc target 1
1382963_at	3.60973e-07	2.76284e-06	-2.11512	-1	Abcb10	ATP-binding cassette, subfamily B (MDR/TAP), member 10
1381252_at	3.63774e-07	2.77582e-06	-2.21249	-1	Eri2	ERI1 exoribonuclease family member 2
1369132_at	3.97246e-07	2.98946e-06	2.36376	1	Slc18a2	solute carrier family 18 (vesicular monoamine transporter), member 2
1382093_at	4.05897e-07	3.04909e-06	-2.00903	-1	Ints7	integrator complex subunit 7
1373596_at	4.23301e-07	3.16091e-06	2.0015	1	Vstm4	V-set and transmembrane domain containing 4
1397573_at	4.70443e-07	3.46962e-06	2.23939	1	LOC100912383	uncharacterized LOC100912383
1367681_at	5.03807e-07	3.6845e-06	2.12939	1	Cd151	CD151 molecule (Raph blood group)
1393684_at	5.09382e-07	3.71751e-06	-2.19182	-1	Hells	helicase, lymphoid specific
1370461_at	5.86477e-07	4.20202e-06	-2.2379	-1	Hmmr	hyaluronan mediated motility receptor (RHAMM)
1384331_at	5.88945e-07	4.2149e-06	2.41232	1	Srxn1	sulfiredoxin 1
1377829_at	5.91343e-07	4.22965e-06	-2.00268	-1	Cep57	centrosomal protein 57
1373674_at	5.92438e-07	4.23266e-06	2.04219	1	Mfap5	microfibrillar associated protein 5
1370427_at	6.23242e-07	4.41756e-06	3.1034	1	Pdgfa	platelet-derived growth factor alpha polypeptide
1388998_at	6.25599e-07	4.42927e-06	-2.82522	-1	Dmtn	dematin actin binding protein
1387627_at	6.58641e-07	4.62153e-06	2.54248	1	Cd86	CD86 molecule
1388432_at	7.18111e-07	4.98038e-06	-2.45699	-1	Optn	optineurin
1384997_at	7.74974e-07	5.3423e-06	2.45504	1	Aen	apoptosis enhancing nuclease
1393041_at	7.83482e-07	5.39208e-06	-2.23146	-1	Smc2	structural maintenance of chromosomes 2
1388182_at	7.90724e-07	5.42408e-06	-2.15544	-1	Prim1	primase, DNA, polypeptide 1
1393377_at	7.94115e-07	5.43843e-06	-2.06091	-1	Poc1b	POC1 centriolar protein homolog B (Chlamydomonas)
1393171_at	8.64773e-07	5.86794e-06	2.17744	1	Tmem47	transmembrane protein 47
1382873_at	8.68548e-07	5.89037e-06	2.10146	1	Cttnbp2nl	CTTNBP2 N-terminal like
1370507_at	8.80946e-07	5.96157e-06	2.61813	1	Dlgap4	discs, large (Drosophila) homolog-associated protein 4
1381833_at	1.00775e-06	6.70413e-06	-2.1893	-1	Cdca2	cell division cycle associated 2
1368824_at	1.03452e-06	6.86631e-06	2.13382	1	Cald1	caldesmon 1
1373535_at	1.11043e-06	7.29827e-06	2.53158	1	Enah	enabled homolog (Drosophila)
1368187_at	1.13426e-06	7.43566e-06	2.44862	1	Gpnmb	glycoprotein (transmembrane) nmb
1374104_at	1.14103e-06	7.47593e-06	2.26051	1	Cldn5	claudin 5
1398256_at	1.15111e-06	7.53018e-06	3.24466	1	Il1b	interleukin 1 beta
1371518_at	1.17074e-06	7.64666e-06	2.12943	1	Nid1	nidogen 1
1368332_at	1.17356e-06	7.65707e-06	2.61832	1	Gbp2	guanylate binding protein 2, interferon-inducible
1371376_at	1.17614e-06	7.66996e-06	-2.19352	-1	H1fx	H1 histone family, member X
1379967_at	1.20964e-06	7.84766e-06	-2.34671	-1	Zfp367	zinc finger protein 367
1367953_at	1.21602e-06	7.8728e-06	2.44989	1	Tyro3	TYRO3 protein tyrosine kinase
1378196_at	1.26314e-06	8.1443e-06	-2.03119	-1	Slc43a1	solute carrier family 43 (amino acid system L transporter), member 1
1368487_at	1.26515e-06	8.15304e-06	2.4849	1	Serpinb2	serpin peptidase inhibitor, clade B (ovalbumin), member 2
1377943_at	1.27907e-06	8.23427e-06	2.7941	1	Cd86	CD86 molecule
1379941_at	1.29326e-06	8.31714e-06	-2.27864	-1	Vps13c	vacuolar protein sorting 13 homolog C (S. cerevisiae)
1368621_at	1.46063e-06	9.24674e-06	2.00709	1	Aqp9	aquaporin 9
1393581_at	1.57346e-06	9.84198e-06	-2.15433	-1	Aspm	asp (abnormal spindle) homolog, microcephaly associated (Drosophila)
1386895_at	1.57872e-06	9.86992e-06	2.12845	1	Maged1	melanoma antigen, family D, 1
1399042_at	1.64546e-06	1.02009e-05	-2.04569	-1	Atg4b	autophagy related 4B, cysteine peptidase
1378047_at	1.71884e-06	1.05931e-05	2.52359	1	Spic	Spi-C transcription factor (Spi-1/PU.1 related)
1368834_at	1.94374e-06	1.17769e-05	-2.33171	-1	Camk2d	calcium/calmodulin-dependent protein kinase II delta
1373785_at	1.97377e-06	1.19322e-05	-2.04141	-1	Pld4	phospholipase D family, member 4
1370048_at	2.15052e-06	1.28438e-05	2.64056	1	Lpar1	lysophosphatidic acid receptor 1
1391446_at	2.16213e-06	1.28947e-05	2.26127	1	Ms4a1	membrane-spanning 4-domains, subfamily A, member 1
1372219_at	2.20314e-06	1.3102e-05	2.64139	1	Tpm2	tropomyosin 2, beta
1371691_at	2.20437e-06	1.31031e-05	2.76114	1	Rarres2	retinoic acid receptor responder (tazarotene induced) 2
1376658_at	2.23753e-06	1.32939e-05	2.04269	1	Raph1	Ras association (RalGDS/AF-6) and pleckstrin homology domains 1
1369841_at	2.27267e-06	1.34836e-05	2.15165	1	Hspa2	heat shock protein 2
1371152_a_at	2.31006e-06	1.36538e-05	2.76684	1	Oas1a	2'-5' oligoadenylate synthetase 1A
1379625_at	2.34749e-06	1.38425e-05	2.24684	1	Zc2hc1a	zinc finger, C2HC-type containing 1A
1398460_at	2.37346e-06	1.3976e-05	-2.07797	-1	RGD1311723	similar to KIAA1731 protein
1372042_at	2.40746e-06	1.4143e-05	2.10194	1	Cmtm3	CKLF-like MARVEL transmembrane domain containing 3
1387112_at	2.5059e-06	1.46391e-05	2.5001	1	Plp1	proteolipid protein 1
1370161_at	2.52606e-06	1.47226e-05	2.2553	1	Ccdc80	coiled-coil domain containing 80
1395695_at	2.7009e-06	1.56256e-05	2.0058	1	Aebp1	AE binding protein 1
1380071_at	2.72006e-06	1.57004e-05	2.4276	1	Parp12	poly (ADP-ribose) polymerase family, member 12
1387070_at	2.74635e-06	1.58303e-05	-2.02926	-1	Tmpo	thymopoietin
1371232_a_at	3.1188e-06	1.7669e-05	2.74454	1	Vcan	versican
1384874_at	3.15705e-06	1.78374e-05	-2.04413	-1	Cnpy1	canopy FGF signaling regulator 1
1390352_at	3.27418e-06	1.84494e-05	-2.24384	-1	Pcgf1	polycomb group ring finger 1
1392477_at	3.36744e-06	1.88733e-05	-2.10441	-1	Etv1	ets variant 1
1383747_at	3.58477e-06	1.99578e-05	-2.11264	-1	Ect2	epithelial cell transforming sequence 2 oncogene
1388054_a_at	3.59643e-06	2.00138e-05	3.07779	1	Vcan	versican
1368163_at	3.76891e-06	2.08535e-05	-2.17822	-1	Dpp4	dipeptidylpeptidase 4
1370173_at	4.15201e-06	2.27184e-05	2.61385	1	Sod2	superoxide dismutase 2, mitochondrial
1373847_at	4.19387e-06	2.28951e-05	2.33986	1	Tm4sf1	transmembrane 4 L six family member 1
1392893_a_at	4.24947e-06	2.31253e-05	2.3178	1	Nacc2	NACC family member 2, BEN and BTB (POZ) domain containing
1397476_at	4.26241e-06	2.31757e-05	-2.10768	-1	Ttk	Ttk protein kinase
1379375_at	4.34255e-06	2.35503e-05	2.69123	1	Pdgfa	platelet-derived growth factor alpha polypeptide
1370139_a_at	4.35676e-06	2.36171e-05	2.0619	1	Trpc6	transient receptor potential cation channel, subfamily C, member 6
1373245_at	4.5188e-06	2.43276e-05	2.43765	1	Col4a1	collagen, type IV, alpha 1
1394051_at	4.64864e-06	2.49837e-05	2.11041	1	P2ry10	purinergic receptor P2Y, G-protein coupled, 10
1387259_at	4.70276e-06	2.52314e-05	2.16136	1	Cdh2	cadherin 2
1368219_at	4.72542e-06	2.53313e-05	-2.05066	-1	Clcn2	chloride channel, voltage-sensitive 2
1375215_x_at	4.89807e-06	2.6123e-05	2.00157	1	Pgpep1	pyroglutamyl-peptidase I
1382317_at	4.92345e-06	2.62473e-05	-2.03088	-1	Eps8	epidermal growth factor receptor pathway substrate 8
1369720_at	5.16193e-06	2.73215e-05	2.37686	1	Myo1b	myosin Ib
1371015_at	5.19913e-06	2.74952e-05	4.96582	1	Mx1	myxovirus (influenza virus) resistance 1
1367849_at	5.39897e-06	2.84323e-05	2.2204	1	Sdc1	syndecan 1
1378283_at	5.40177e-06	2.84351e-05	-2.45765	-1	LOC100912988	uncharacterized LOC100912988
1381208_at	5.58994e-06	2.93396e-05	2.76893	1	Hist3h2a	histone cluster 3, H2a
1378419_at	5.62551e-06	2.9477e-05	-3.3786	-1	Rnase2	ribonuclease, RNase A family, 2 (liver, eosinophil-derived neurotoxin)
1376908_at	5.69876e-06	2.98111e-05	4.53323	1	Ifit3	interferon-induced protein with tetratricopeptide repeats 3
1369415_at	6.20472e-06	3.2031e-05	2.12503	1	Bhlhe40	basic helix-loop-helix family, member e40
1369808_at	6.37197e-06	3.27865e-05	2.48974	1	Ccr3	chemokine (C-C motif) receptor 3
1393335_at	6.38888e-06	3.28467e-05	-2.01627	-1	Egfl6	EGF-like-domain, multiple 6
1374016_at	6.56454e-06	3.36396e-05	2.0808	1	Lpar1	lysophosphatidic acid receptor 1
1388142_at	7.08158e-06	3.59808e-05	2.89671	1	Vcan	versican
1367577_at	7.31793e-06	3.69872e-05	2.33205	1	Hspb1	heat shock protein 1
1379450_at	7.33655e-06	3.70515e-05	2.18059	1	Cttnbp2nl	CTTNBP2 N-terminal like
1380636_at	7.45501e-06	3.75893e-05	2.16028	1	Alox12	arachidonate 12-lipoxygenase
1389966_at	8.10211e-06	4.03507e-05	2.82524	1	Col6a3	collagen, type VI, alpha 3
1372903_at	8.22816e-06	4.08966e-05	-2.19201	-1	Kif18b	kinesin family member 18B
1382314_at	8.31863e-06	4.1167e-05	5.00814	1	Isg15	ISG15 ubiquitin-like modifier
1370960_at	8.96904e-06	4.39357e-05	-3.21863	-1	Igfbp5	insulin-like growth factor binding protein 5
1392965_a_at	9.02594e-06	4.41627e-05	3.06538	1	Smoc2	SPARC related modular calcium binding 2
1382163_at	9.88632e-06	4.76794e-05	2.11779	1	Gata3	GATA binding protein 3
1396208_at	9.9876e-06	4.80499e-05	2.01607	1	Ggt5	gamma-glutamyltransferase 5
1375937_a_at	1.02749e-05	4.91895e-05	-2.54858	-1	Cenpt	centromere protein T
1376390_at	1.15942e-05	5.45815e-05	-2.31447	-1	Ms4a11	membrane-spanning 4-domains, subfamily A, member 11
1383098_at	1.17222e-05	5.51012e-05	2.11832	1	Fyttd1	forty-two-three domain containing 1
1384392_at	1.53568e-05	6.99608e-05	3.74595	1	Cyp26b1	cytochrome P450, family 26, subfamily b, polypeptide 1
1388265_x_at	1.60684e-05	7.25705e-05	2.31549	1	Vcan	versican
1368592_at	1.62362e-05	7.32233e-05	2.53934	1	Il1a	interleukin 1 alpha
1369430_at	1.76153e-05	7.88484e-05	3.32813	1	Bcmo1	beta-carotene 15,15'-monooxygenase 1
1389836_a_at	1.87092e-05	8.30933e-05	2.03293	1	Timp3	TIMP metallopeptidase inhibitor 3
1391871_at	1.91689e-05	8.47452e-05	2.21671	1	Stard13	StAR-related lipid transfer (START) domain containing 13
1370122_at	2.05825e-05	9.01067e-05	2.33596	1	Rab27b	RAB27B, member RAS oncogene family
1367784_a_at	2.29844e-05	9.89663e-05	2.02041	1	Clu	clusterin
1394361_a_at	2.45353e-05	0.000104639	-2.03071	-1	Wnt2	wingless-type MMTV integration site family member 2
1383322_at	2.45794e-05	0.000104792	2.03313	1	Rasl11b	RAS-like family 11 member B
1368778_at	3.09367e-05	0.000128707	2.09573	1	Slc6a6	solute carrier family 6 (neurotransmitter transporter), member 6
1387908_at	3.10971e-05	0.000129288	2.17898	1	Rasd1	RAS, dexamethasone-induced 1
1392406_at	3.27052e-05	0.000135035	-2.04558	-1	Ipp	intracisternal A particle-promoted polypeptide
1368290_at	3.29311e-05	0.000135825	3.88151	1	Cyr61	cysteine-rich, angiogenic inducer, 61
1391384_at	4.00927e-05	0.000161295	2.34452	1	Tnf	tumor necrosis factor
1387796_at	4.82574e-05	0.000189885	2.11586	1	Alox15	arachidonate 15-lipoxygenase
1387893_at	5.35387e-05	0.000207352	2.09896	1	C1s	complement component 1, s subcomponent
1395166_at	5.73838e-05	0.000220006	2.30531	1	Ehd2	EH-domain containing 2
1372439_at	6.10989e-05	0.000233041	2.33833	1	Col4a1	collagen, type IV, alpha 1
1369800_at	6.16271e-05	0.000234557	2.03134	1	F2rl3	coagulation factor II (thrombin) receptor-like 3
1393783_at	6.26447e-05	0.000238285	2.38448	1	Cntnap2	contactin associated protein-like 2
1370225_at	6.8231e-05	0.000256812	-2.29334	-1	Cited4	Cbp/p300-interacting transactivator, with Glu/Asp-rich carboxy-terminal domain, 4
1382566_at	7.22494e-05	0.000270156	2.12532	1	Il7r	interleukin 7 receptor
1367814_at	7.56461e-05	0.000281101	2.09449	1	Atp1b1	ATPase, Na+/K+ transporting, beta 1 polypeptide
1379285_at	7.58212e-05	0.000281602	2.82433	1	Rtp4	receptor (chemosensory) transporter protein 4
1376867_at	7.9275e-05	0.000293196	2.04705	1	Lgalsl	lectin, galactoside-binding-like
1375917_at	8.3752e-05	0.000307732	3.16033	1	Lilrb4	leukocyte immunoglobulin-like receptor, subfamily B, member 4
1387316_at	9.54401e-05	0.000345455	4.45726	1	Cxcl1	chemokine (C-X-C motif) ligand 1
1370301_at	0.000102214	0.000367642	2.70528	1	Mmp2	matrix metallopeptidase 2
1387389_at	0.000102394	0.000368079	2.0006	1	Ramp3	receptor (G protein-coupled) activity modifying protein 3
1389398_at	0.000118628	0.000419118	-2.04132	-1	Ank1	ankyrin 1, erythrocytic
1389034_at	0.000124953	0.000437773	3.01299	1	Usp18	ubiquitin specific peptidase 18
1387548_at	0.000132309	0.000460334	2.75834	1	Has2	hyaluronan synthase 2
1370708_a_at	0.000158031	0.000537759	-2.31196	-1	Akr1c14	aldo-keto reductase family 1, member C14
1393654_at	0.00015815	0.000538017	2.05416	1	Neil1	nei endonuclease VIII-like 1 (E. coli)
1370959_at	0.000160172	0.000544159	2.33924	1	Col3a1	collagen, type III, alpha 1
1368348_at	0.000170386	0.000574972	2.11406	1	Slc6a4	solute carrier family 6 (neurotransmitter transporter), member 4
1371679_at	0.000186527	0.000623302	2.74455	1	Synpo2	synaptopodin 2
1395529_at	0.000188174	0.000628415	2.78132	1	Eral1	Era-like 12S mitochondrial rRNA chaperone 1
1371263_a_at	0.000201995	0.000667999	-2.0824	-1	Camk2d	calcium/calmodulin-dependent protein kinase II delta
1379613_at	0.000215163	0.000704314	2.17236	1	Parp14	poly (ADP-ribose) polymerase family, member 14
1367860_a_at	0.000217042	0.000709581	2.22082	1	Mmp14	matrix metallopeptidase 14 (membrane-inserted)
1389918_at	0.000218973	0.000713991	3.72293	1	LOC100360205	palladin
1385248_a_at	0.000286184	0.00090066	2.60282	1	Ogn	osteoglycin
1387969_at	0.000293939	0.000921586	3.16075	1	Cxcl10	chemokine (C-X-C motif) ligand 10
1371310_s_at	0.000303106	0.000946783	2.02205	1	Serpinh1	serpin peptidase inhibitor, clade H (heat shock protein 47), member 1, (collagen binding protein 1)
1393373_at	0.000307624	0.000959224	2.15386	1	Opn3	opsin 3
1372064_at	0.000369351	0.00112326	2.3203	1	Cxcl16	chemokine (C-X-C motif) ligand 16
1367581_a_at	0.000387107	0.00117102	3.24608	1	Spp1	secreted phosphoprotein 1
1389996_at	0.000404174	0.00121591	-2.13438	-1	Nek1	NIMA-related kinase 1
1387283_at	0.000456133	0.00134959	2.15302	1	Mx2	myxovirus (influenza virus) resistance 2
1376845_at	0.000480162	0.00141006	3.6631	1	Ifi27l2b	interferon, alpha-inducible protein 27 like 2B
1388898_at	0.000536689	0.00155211	2.10201	1	Hsph1	heat shock 105/110 protein 1
1373911_at	0.00059123	0.00168463	2.41164	1	Postn	periostin, osteoblast specific factor
1379818_at	0.000594935	0.00169365	2.13863	1	RT1-EC2	RT1 class Ib, locus EC2
1396163_at	0.000623661	0.00176662	2.28693	1	Igtp	interferon gamma induced GTPase
1383564_at	0.000643635	0.0018146	2.66656	1	Irf7	interferon regulatory factor 7
1385620_at	0.000689746	0.00192559	2.28185	1	Hsph1	heat shock 105/110 protein 1
1391489_at	0.000753302	0.00208173	2.08341	1	Irgm	immunity-related GTPase family, M
1376151_a_at	0.000769108	0.00212028	2.47984	1	Irgm2	immunity-related GTPase family M member 2
1389426_at	0.00087118	0.00237053	2.12107	1	Ccdc92	coiled-coil domain containing 92
1396152_s_at	0.000874514	0.00237901	-2.31724	-1	Igfbp5	insulin-like growth factor binding protein 5
1368374_a_at	0.000885831	0.00240628	2.10983	1	Ggt1	gamma-glutamyltransferase 1
1391463_at	0.00116159	0.00305477	2.06699	1	Ddx58	DEAD (Asp-Glu-Ala-Asp) box polypeptide 58
1369640_at	0.00130439	0.00337727	2.33544	1	Gja1	gap junction protein, alpha 1
1382902_at	0.00152544	0.00387767	2.49842	1	Herc6	HECT and RLD domain containing E3 ubiquitin protein ligase family member 6
1368760_at	0.00199143	0.00490718	2.91189	1	Cxcl2	chemokine (C-X-C motif) ligand 2
1370224_at	0.00205737	0.00504206	2.06278	1	Stat3	signal transducer and activator of transcription 3 (acute-phase response factor)
1385808_at	0.00207031	0.00506882	2.70348	1	Phf7	PHD finger protein 7
1380828_at	0.00209666	0.00512833	2.03199	1	Gabra1	gamma-aminobutyric acid (GABA) A receptor, alpha 1
1374342_at	0.00214985	0.00524313	2.0684	1	Ly6g6c	lymphocyte antigen 6 complex, locus G6C
1369166_at	0.00215414	0.00525155	2.08257	1	Mmp9	matrix metallopeptidase 9
1369306_at	0.00217732	0.00530291	2.01488	1	Klrd1	killer cell lectin-like receptor, subfamily D, member 1
1374718_at	0.00234457	0.00565759	2.10469	1	Dtx3l	deltex 3-like (Drosophila)
1382975_at	0.00254873	0.00609637	2.06581	1	Ceacam1	carcinoembryonic antigen-related cell adhesion molecule 1 (biliary glycoprotein)
1370157_at	0.00289484	0.00682673	2.01666	1	Pln	phospholamban
1368171_at	0.00295286	0.0069388	2.46781	1	Lox	lysyl oxidase
1397304_at	0.00323263	0.00752519	2.28488	1	Igtp	interferon gamma induced GTPase
1378535_at	0.00337701	0.00783004	2.03814	1	Phf7	PHD finger protein 7
1369815_at	0.00341703	0.0079126	2.1904	1	Ccl3	chemokine (C-C motif) ligand 3
1387162_at	0.00382623	0.00873295	3.05461	1	Tpsab1	tryptase alpha/beta 1
1386977_at	0.00389013	0.00885146	2.36878	1	Car3	carbonic anhydrase 3
1387648_at	0.00553219	0.0120361	2.44779	1	Cxcl5	chemokine (C-X-C motif) ligand 5
1369854_a_at	0.00614287	0.0132091	2.09115	1	Ceacam1	carcinoembryonic antigen-related cell adhesion molecule 1 (biliary glycoprotein)
1368724_a_at	0.00695682	0.0147299	2.28002	1	Tpm1	tropomyosin 1, alpha
1367568_a_at	0.00776868	0.0162435	2.57515	1	Mgp	matrix Gla protein
1370104_at	0.00837197	0.0173432	2.06122	1	Pde6h	phosphodiesterase 6H, cGMP-specific, cone, gamma
1389986_at	0.00892503	0.0183497	2.35701	1	LOC100912411	uncharacterized LOC100912411
1371241_x_at	0.00932552	0.0190484	2.71184	1	Tpm1	tropomyosin 1, alpha
1371247_at	0.010933	0.0219078	2.3274	1	Tnnt3	troponin T type 3 (skeletal, fast)
1368172_a_at	0.0144572	0.0280134	2.14478	1	Lox	lysyl oxidase
1377778_at	0.0195636	0.0364947	2.3031	1	Vof16	ischemia related factor vof-16
1367896_at	0.0217275	0.0399601	2.35521	1	Car3	carbonic anhydrase 3
1368416_at	0.0229258	0.0418468	2.15812	1	Ibsp	integrin-binding sialoprotein

## Sheet: glist.DouSng.24HR.Veh1_vs_Oxali
ID	P.Value	adj.P.Val	Fold.ToOx_CtrlOx	up.down	symbol	description
1382783_at	3.65415e-17	1.90294e-13	-5.50365	-1	Blm	Bloom syndrome, RecQ helicase-like
1392695_a_at	4.54524e-17	1.90294e-13	-6.87209	-1	Uros	uroporphyrinogen III synthase
1375224_at	7.79026e-17	2.44614e-13	6.10988	1	Phlda3	pleckstrin homology-like domain, family A, member 3
1383181_at	1.7627e-16	2.7195e-13	-2.61875	-1	Dnajc9	DnaJ (Hsp40) homolog, subfamily C, member 9
1376072_at	2.09735e-16	2.7195e-13	-3.12377	-1	Fam174a	family with sequence similarity 174, member A
1383290_at	2.16459e-16	2.7195e-13	-13.9786	-1	Spint1	serine peptidase inhibitor, Kunitz type 1
1385046_at	2.31795e-16	2.7195e-13	-4.23277	-1	Nxpe3	neurexophilin and PC-esterase domain family, member 3
1374799_at	2.38173e-16	2.7195e-13	-5.89508	-1	Ncapd2	non-SMC condensin I complex, subunit D2
1373290_at	3.49408e-16	3.65714e-13	-4.01419	-1	Ezh2	enhancer of zeste homolog 2 (Drosophila)
1369705_at	7.33205e-16	6.16084e-13	-7.51972	-1	Slc6a20	solute carrier family 6 (proline IMINO transporter), member 20
1387865_at	7.35769e-16	6.16084e-13	-3.23278	-1	Dut	deoxyuridine triphosphatase
1383926_at	8.10481e-16	6.22456e-13	-4.559	-1	Bub1b	BUB1 mitotic checkpoint serine/threonine kinase B
1384475_at	8.42497e-16	6.22456e-13	-3.38543	-1	Poc1b	POC1 centriolar protein homolog B (Chlamydomonas)
1388936_at	9.74818e-16	6.30554e-13	6.56502	1	Cdh11	cadherin 11
1393000_at	9.81955e-16	6.30554e-13	-5.9362	-1	LOC100910792	amphiphysin-like
1373458_at	1.00407e-15	6.30554e-13	-24.4067	-1	Bex4	brain expressed, X-linked 4
1367817_at	1.11115e-15	6.34367e-13	-3.53146	-1	Hdgf	hepatoma-derived growth factor
1384046_at	1.18121e-15	6.45045e-13	-8.59184	-1	Mtfr1	mitochondrial fission regulator 1
1393142_at	1.36805e-15	7.02606e-13	-5.09476	-1	Cep70	centrosomal protein 70
1372064_at	1.3985e-15	7.02606e-13	5.24532	1	Cxcl16	chemokine (C-X-C motif) ligand 16
1390542_at	1.51967e-15	7.34119e-13	-4.6167	-1	Rad51c	RAD51 paralog C
1370346_at	1.87622e-15	7.80681e-13	-7.27992	-1	Ccnb1	cyclin B1
1391063_at	1.89263e-15	7.80681e-13	-6.79961	-1	Kif23	kinesin family member 23
1391201_at	1.9566e-15	7.80681e-13	-3.3329	-1	Wdhd1	WD repeat and HMG-box DNA binding protein 1
1383654_a_at	1.97542e-15	7.80681e-13	-9.0594	-1	Fn3k	fructosamine 3 kinase
1379352_at	2.01292e-15	7.80681e-13	-3.01445	-1	Pip5k1b	phosphatidylinositol-4-phosphate 5-kinase, type I, beta
1391317_at	2.21668e-15	8.02661e-13	-7.29523	-1	Ska1	spindle and kinetochore associated complex subunit 1
1382263_at	2.23671e-15	8.02661e-13	-4.91129	-1	Odf2l	outer dense fiber of sperm tails 2-like
1393451_at	2.48841e-15	8.6818e-13	-3.40663	-1	Cenpn	centromere protein N
1374835_at	2.79207e-15	9.47794e-13	-3.04801	-1	Klhl12	kelch-like family member 12
1390481_a_at	2.97833e-15	9.83968e-13	-4.36887	-1	Ube2t	ubiquitin-conjugating enzyme E2T (putative)
1389911_at	3.05531e-15	9.83968e-13	4.42307	1	Metrnl	meteorin, glial cell differentiation regulator-like
1377156_at	3.25836e-15	1.02313e-12	2.77872	1	Tcf7l2	transcription factor 7-like 2 (T-cell specific, HMG-box)
1378199_at	3.45383e-15	1.04557e-12	-2.94746	-1	Ncapg2	non-SMC condensin II complex, subunit G2
1383292_at	3.58729e-15	1.04557e-12	-3.95595	-1	Incenp	inner centromere protein
1379235_x_at	3.60857e-15	1.04557e-12	-2.5682	-1	Cdc45	cell division cycle 45
1380277_at	3.74729e-15	1.04557e-12	-3.15455	-1	Rad51ap1	RAD51 associated protein 1
1376377_at	3.75363e-15	1.04557e-12	-4.46005	-1	Diaph3	diaphanous-related formin 3
1379338_at	4.01954e-15	1.06754e-12	-3.50817	-1	Pgm2l1	phosphoglucomutase 2-like 1
1370054_at	4.07979e-15	1.06754e-12	-3.4974	-1	Cdkn2c	cyclin-dependent kinase inhibitor 2C (p18, inhibits CDK4)
1389779_at	4.36056e-15	1.11773e-12	-4.0548	-1	Sh2d4a	SH2 domain containing 4A
1370161_at	4.47753e-15	1.12476e-12	6.4113	1	Ccdc80	coiled-coil domain containing 80
1377325_a_at	4.95436e-15	1.1982e-12	-2.75868	-1	Pgm2l1	phosphoglucomutase 2-like 1
1372620_at	5.34486e-15	1.26663e-12	-3.74568	-1	Anp32e	acidic (leucine-rich) nuclear phosphoprotein 32 family, member E
1390781_at	5.77761e-15	1.29584e-12	-8.93097	-1	Abcb10	ATP-binding cassette, subfamily B (MDR/TAP), member 10
1372259_at	6.19675e-15	1.33986e-12	-2.96257	-1	Dek	DEK oncogene
1383747_at	6.3484e-15	1.33986e-12	-7.89504	-1	Ect2	epithelial cell transforming sequence 2 oncogene
1382493_at	6.42541e-15	1.33986e-12	-7.70009	-1	Cenpf	centromere protein F
1387426_at	6.48417e-15	1.33986e-12	-7.78786	-1	Slc25a21	solute carrier family 25 (mitochondrial oxoadipate carrier), member 21
1371310_s_at	6.50726e-15	1.33986e-12	9.02842	1	Serpinh1	serpin peptidase inhibitor, clade H (heat shock protein 47), member 1, (collagen binding protein 1)
1374145_at	7.55542e-15	1.53058e-12	-3.43325	-1	Pih1d1	PIH1 domain containing 1
1367720_at	8.67952e-15	1.70336e-12	-7.53034	-1	Alad	aminolevulinate dehydratase
1374359_at	9.56355e-15	1.84797e-12	-4.3228	-1	Ccne2	cyclin E2
1368651_at	1.05763e-14	1.96366e-12	-7.45691	-1	Pklr	pyruvate kinase, liver and RBC
1388744_at	1.06313e-14	1.96366e-12	-3.06529	-1	Mcm7	minichromosome maintenance complex component 7
1380243_at	1.11269e-14	2.02542e-12	-3.46386	-1	Mms22l	MMS22-like, DNA repair protein
1368773_at	1.13304e-14	2.03299e-12	-5.65708	-1	Cenpi	centromere protein I
1368961_at	1.25798e-14	2.22538e-12	5.85887	1	Mmp23	matrix metallopeptidase 23
1389457_at	1.28385e-14	2.23961e-12	-4.73727	-1	Mybl2	myeloblastosis oncogene-like 2
1377832_at	1.31956e-14	2.27036e-12	-4.73168	-1	Plk4	polo-like kinase 4
1382459_at	1.40779e-14	2.35758e-12	-5.37866	-1	Ska3	spindle and kinetochore associated complex subunit 3
1388300_at	1.63382e-14	2.63731e-12	-7.29251	-1	Mgst3	microsomal glutathione S-transferase 3
1367691_at	1.63782e-14	2.63731e-12	9.84971	1	Prkcdbp	protein kinase C, delta binding protein
1380066_at	1.771e-14	2.78625e-12	-10.3395	-1	Tfr2	transferrin receptor 2
1377079_a_at	1.77468e-14	2.78625e-12	-3.95009	-1	Ppox	protoporphyrinogen oxidase
1372516_at	1.82945e-14	2.83678e-12	-4.95377	-1	Kif22	kinesin family member 22
1385619_at	1.8882e-14	2.89218e-12	-5.39966	-1	Kif11	kinesin family member 11
1387895_s_at	1.9377e-14	2.93223e-12	-4.46413	-1	Cdc20	cell division cycle 20
1377657_at	2.07833e-14	3.1076e-12	-4.03929	-1	Ibtk	inhibitor of Bruton agammaglobulinemia tyrosine kinase
1380009_at	2.21717e-14	3.20247e-12	-3.07936	-1	Vrk1	vaccinia related kinase 1
1388059_a_at	2.22765e-14	3.20247e-12	-4.51919	-1	Slc11a2	solute carrier family 11 (proton-coupled divalent metal ion transporter), member 2
1395404_at	2.25302e-14	3.20247e-12	-3.98383	-1	Fn3krp	fructosamine-3-kinase-related protein
1390321_at	2.32244e-14	3.2411e-12	-3.52087	-1	Mms22l	MMS22-like, DNA repair protein
1368799_at	2.37747e-14	3.28144e-12	-5.07595	-1	Birc5	baculoviral IAP repeat-containing 5
1388674_at	2.45113e-14	3.34632e-12	9.015	1	Cdkn1a	cyclin-dependent kinase inhibitor 1A
1393581_at	2.52115e-14	3.36868e-12	-4.87636	-1	Aspm	asp (abnormal spindle) homolog, microcephaly associated (Drosophila)
1380148_at	2.78948e-14	3.61194e-12	-3.20331	-1	Whsc1	Wolf-Hirschhorn syndrome candidate 1
1376118_at	2.9184e-14	3.71431e-12	-4.00455	-1	Otub2	OTU domain, ubiquitin aldehyde binding 2
1376914_at	2.92768e-14	3.71431e-12	-6.52093	-1	Depdc1	DEP domain containing 1
1370878_at	3.00876e-14	3.74159e-12	-4.43952	-1	Urod	uroporphyrinogen decarboxylase
1377299_at	3.06297e-14	3.77166e-12	-3.14541	-1	Nasp	nuclear autoantigenic sperm protein (histone-binding)
1393376_at	3.17288e-14	3.86906e-12	-7.2625	-1	Sox6	SRY (sex determining region Y)-box 6
1372002_at	3.24606e-14	3.89067e-12	4.37987	1	Gja1	gap junction protein, alpha 1
1368453_at	3.25255e-14	3.89067e-12	-2.50373	-1	Fads2	fatty acid desaturase 2
1376573_at	3.34866e-14	3.93076e-12	3.75698	1	Rab34	RAB34, member RAS oncogene family
1397826_at	3.54238e-14	4.10341e-12	-3.51185	-1	Dmtn	dematin actin binding protein
1389633_at	3.56108e-14	4.10341e-12	-2.9953	-1	E2f4	E2F transcription factor 4, p107/p130-binding
1387232_at	3.71553e-14	4.23461e-12	9.15283	1	Bmp4	bone morphogenetic protein 4
1385086_at	3.74237e-14	4.23461e-12	-4.27879	-1	Bub1	BUB1 mitotic checkpoint serine/threonine kinase
1373658_at	3.85121e-14	4.29845e-12	-5.12515	-1	Racgap1	Rac GTPase-activating protein 1
1382963_at	3.89612e-14	4.29845e-12	-5.61255	-1	Abcb10	ATP-binding cassette, subfamily B (MDR/TAP), member 10
1382705_at	3.90146e-14	4.29845e-12	-4.2475	-1	Ipp	intracisternal A particle-promoted polypeptide
1387015_at	4.27898e-14	4.64513e-12	5.63008	1	Pfn2	profilin 2
1372947_at	4.29009e-14	4.64513e-12	7.39648	1	Pls3	plastin 3
1371873_at	4.40472e-14	4.72849e-12	-3.30744	-1	Anp32e	acidic (leucine-rich) nuclear phosphoprotein 32 family, member E
1368136_at	4.5807e-14	4.87573e-12	-4.10835	-1	Tmpo	thymopoietin
1373530_at	4.62905e-14	4.88579e-12	-5.72937	-1	Ccne1	cyclin E1
1389566_at	5.35208e-14	5.42114e-12	-5.88177	-1	Ccnb2	cyclin B2
1389017_at	5.54679e-14	5.57341e-12	3.02837	1	Antxr2	anthrax toxin receptor 2
1389421_at	6.01078e-14	5.9917e-12	-2.79305	-1	Pole	polymerase (DNA directed), epsilon, catalytic subunit
1377998_at	6.46445e-14	6.35245e-12	-11.5046	-1	Cpox	coproporphyrinogen oxidase
1384259_at	6.47384e-14	6.35245e-12	-5.75517	-1	Racgap1	Rac GTPase-activating protein 1
1367570_at	6.6595e-14	6.48398e-12	17.0701	1	Tagln	transgelin
1372631_at	6.7588e-14	6.49527e-12	-3.07857	-1	Tk1	thymidine kinase 1, soluble
1372374_at	7.11702e-14	6.67687e-12	-55.6888	-1	Ca1	carbonic anhydrase I
1393239_at	7.14639e-14	6.67687e-12	-7.16149	-1	Mtfr1	mitochondrial fission regulator 1
1387769_a_at	7.17658e-14	6.67687e-12	6.87701	1	Id3	inhibitor of DNA binding 3
1376481_at	7.34318e-14	6.78165e-12	8.6087	1	Adamts9	ADAM metallopeptidase with thrombospondin type 1 motif, 9
1374805_at	7.51948e-14	6.87423e-12	-3.11857	-1	Dscc1	DNA replication and sister chromatid cohesion 1
1370999_at	7.5559e-14	6.87423e-12	-3.76854	-1	Spag5	sperm associated antigen 5
1376706_at	7.60762e-14	6.87423e-12	4.55376	1	Tmem47	transmembrane protein 47
1368930_at	7.72011e-14	6.92604e-12	-5.04269	-1	Kcnn4	potassium intermediate/small conductance calcium-activated channel, subfamily N, member 4
1373521_at	7.7935e-14	6.9423e-12	-4.53236	-1	Sh3tc2	SH3 domain and tetratricopeptide repeats 2
1397609_at	7.95196e-14	7.01866e-12	-6.55315	-1	Knstrn	kinetochore-localized astrin/SPAG5 binding protein
1374775_at	8.09715e-14	7.06252e-12	-5.35313	-1	Mki67	antigen identified by monoclonal antibody Ki-67
1390192_at	8.24374e-14	7.14078e-12	6.55552	1	Slc27a3	solute carrier family 27 (fatty acid transporter), member 3
1379234_a_at	9.08516e-14	7.65035e-12	-2.3995	-1	Cdc45	cell division cycle 45
1372523_at	9.10697e-14	7.65035e-12	-5.29113	-1	Gclc	glutamate-cysteine ligase, catalytic subunit
1368671_at	9.6864e-14	8.05703e-12	5.3294	1	Srpx	sushi-repeat-containing protein, X-linked
1390769_at	9.83537e-14	8.08093e-12	-2.48097	-1	LOC314140	ribose-phosphate pyrophosphokinase I -like
1395697_at	9.87033e-14	8.08093e-12	-4.32985	-1	Ezh2	enhancer of zeste homolog 2 (Drosophila)
1392899_at	9.90815e-14	8.08093e-12	-4.55242	-1	Prc1	protein regulator of cytokinesis 1
1371840_at	1.00059e-13	8.10798e-12	3.75227	1	S1pr1	sphingosine-1-phosphate receptor 1
1371924_at	1.01397e-13	8.16375e-12	7.1135	1	Olfml3	olfactomedin-like 3
1388504_at	1.10662e-13	8.79691e-12	-2.21984	-1	Rad21	RAD21 homolog (S. pombe)
1371928_at	1.13353e-13	8.95416e-12	-3.95266	-1	Cdca8	cell division cycle associated 8
1373000_at	1.18149e-13	9.26482e-12	6.76384	1	Srpx2	sushi-repeat-containing protein, X-linked 2
1397506_at	1.18761e-13	9.26482e-12	-2.92246	-1	Fxn	frataxin
1378296_at	1.23395e-13	9.40156e-12	-3.23492	-1	Ncaph	non-SMC condensin I complex, subunit H
1389398_at	1.23997e-13	9.40156e-12	-12.0871	-1	Ank1	ankyrin 1, erythrocytic
1384338_at	1.24983e-13	9.40156e-12	-2.86327	-1	Cdc45	cell division cycle 45
1378240_at	1.25005e-13	9.40156e-12	-2.96763	-1	Fancd2	Fanconi anemia, complementation group D2
1373451_at	1.31393e-13	9.76503e-12	-2.3168	-1	Rnaseh2b	ribonuclease H2, subunit B
1373722_at	1.32806e-13	9.81203e-12	-4.30287	-1	Kif20a	kinesin family member 20A
1388793_at	1.40302e-13	1.03052e-11	-4.61076	-1	Pigq	phosphatidylinositol glycan anchor biosynthesis, class Q
1379582_a_at	1.4445e-13	1.05482e-11	-6.08835	-1	Ccna2	cyclin A2
1393267_at	1.45474e-13	1.05511e-11	-2.79524	-1	Psip1	PC4 and SFRS1 interacting protein 1
1373448_at	1.5711e-13	1.11537e-11	-3.39528	-1	Acyp1	acylphosphatase 1, erythrocyte (common) type
1387100_at	1.60099e-13	1.12969e-11	-20.8839	-1	Aqp3	aquaporin 3
1388945_at	1.61938e-13	1.13628e-11	3.46804	1	Pxdc1	PX domain containing 1
1371813_at	1.65974e-13	1.15813e-11	-2.41558	-1	Hirip3	HIRA interacting protein 3
1368530_at	1.67635e-13	1.16265e-11	52.3632	1	Mmp12	matrix metallopeptidase 12
1367631_at	1.71257e-13	1.1754e-11	10.4992	1	Ctgf	connective tissue growth factor
1369161_at	1.7405e-13	1.18808e-11	-3.26612	-1	Abcb4	ATP-binding cassette, subfamily B (MDR/TAP), member 4
1388705_at	1.8378e-13	1.23633e-11	6.55097	1	Selm	selenoprotein M
1392482_at	1.85055e-13	1.23633e-11	-2.23339	-1	Grpel2	GrpE-like 2, mitochondrial
1379825_at	1.87189e-13	1.24396e-11	-2.80325	-1	Poc1b	POC1 centriolar protein homolog B (Chlamydomonas)
1387263_at	1.88616e-13	1.24685e-11	-2.78364	-1	Pklr	pyruvate kinase, liver and RBC
1367712_at	1.9485e-13	1.27464e-11	14.2082	1	Timp1	TIMP metallopeptidase inhibitor 1
1368204_at	1.96598e-13	1.27941e-11	-2.70089	-1	Lig1	ligase I, DNA, ATP-dependent
1371908_at	1.9891e-13	1.28779e-11	-3.12691	-1	Nxt1	NTF2-like export factor 1
1367960_at	2.03726e-13	1.3122e-11	-5.19213	-1	Arl4a	ADP-ribosylation factor-like 4A
1388750_at	2.05086e-13	1.31423e-11	-5.89726	-1	Tfrc	transferrin receptor
1374206_at	2.10855e-13	1.34433e-11	-4.40368	-1	Enkd1	enkurin domain containing 1
1380775_at	2.13121e-13	1.35192e-11	-4.29361	-1	Kif20b	kinesin family member 20B
1376485_at	2.16119e-13	1.36405e-11	-3.05658	-1	Traip	TRAF-interacting protein
1368725_at	2.19135e-13	1.36939e-11	4.27815	1	Jag1	jagged 1
1387394_at	2.19667e-13	1.36939e-11	4.22836	1	Il2rb	interleukin 2 receptor, beta
1375267_at	2.25123e-13	1.39288e-11	5.72821	1	Ppic	peptidylprolyl isomerase C
1386912_at	2.38617e-13	1.46913e-11	7.51272	1	Pcolce	procollagen C-endopeptidase enhancer
1368260_at	2.41472e-13	1.47872e-11	-3.98047	-1	Aurkb	aurora kinase B
1391077_at	2.42528e-13	1.47872e-11	-3.51689	-1	Clspn	claspin
1385220_at	2.48813e-13	1.48928e-11	-3.33367	-1	Zwilch	zwilch kinetochore protein
1374802_at	2.48841e-13	1.48928e-11	-3.28604	-1	Haus4	HAUS augmin-like complex, subunit 4
1386940_at	2.50552e-13	1.49144e-11	3.00275	1	Timp2	TIMP metallopeptidase inhibitor 2
1371518_at	2.6318e-13	1.54954e-11	4.43184	1	Nid1	nidogen 1
1382384_at	2.64014e-13	1.54954e-11	-4.90448	-1	Rassf6	Ras association (RalGDS/AF-6) domain family member 6
1372473_at	2.65248e-13	1.54954e-11	4.69699	1	Tjp1	tight junction protein 1
1377410_at	2.69932e-13	1.55521e-11	-4.54862	-1	E2f8	E2F transcription factor 8
1386862_at	2.78943e-13	1.59251e-11	3.17109	1	Anxa5	annexin A5
1386981_at	2.87265e-13	1.6326e-11	-4.09562	-1	Slc16a1	solute carrier family 16 (monocarboxylate transporter), member 1
1394419_at	2.93377e-13	1.65982e-11	-3.29019	-1	Arhgap11a	Rho GTPase activating protein 11A
1376937_at	3.02919e-13	1.70125e-11	3.09837	1	Filip1l	filamin A interacting protein 1-like
1372585_at	3.03407e-13	1.70125e-11	4.89965	1	LOC100910973	uncharacterized LOC100910973
1391626_at	3.11421e-13	1.73073e-11	-4.07111	-1	Mnd1	meiotic nuclear divisions 1 homolog (S. cerevisiae)
1376084_a_at	3.17725e-13	1.75799e-11	-5.06126	-1	Espl1	extra spindle pole bodies homolog 1 (S. cerevisiae)
1370225_at	3.27131e-13	1.78501e-11	-7.79694	-1	Cited4	Cbp/p300-interacting transactivator, with Glu/Asp-rich carboxy-terminal domain, 4
1376026_at	3.2731e-13	1.78501e-11	-2.53859	-1	Donson	downstream neighbor of SON
1376185_at	3.27597e-13	1.78501e-11	-4.74053	-1	Kifc1	kinesin family member C1
1398798_at	3.28294e-13	1.78501e-11	-2.87551	-1	Metap2	methionyl aminopeptidase 2
1374496_at	3.32028e-13	1.79753e-11	4.83814	1	Tril	TLR4 interactor with leucine-rich repeats
1382017_at	3.6795e-13	1.98346e-11	8.28669	1	LOC100359971	hypothetical protein LOC100359971
1377172_at	3.80562e-13	2.04267e-11	-4.63648	-1	Gpsm2	G-protein signaling modulator 2
1374654_at	3.85602e-13	2.06092e-11	-3.77263	-1	Btrc	beta-transducin repeat containing E3 ubiquitin protein ligase
1390137_at	3.8873e-13	2.06884e-11	-4.59315	-1	Knstrn	kinetochore-localized astrin/SPAG5 binding protein
1371525_at	3.9279e-13	2.07729e-11	2.87571	1	Slc12a7	solute carrier family 12 (potassium/chloride transporter), member 7
1370553_at	3.93626e-13	2.07729e-11	-3.48569	-1	Stx2	syntaxin 2
1388129_at	3.98122e-13	2.09222e-11	-2.14725	-1	Ssrp1	structure specific recognition protein 1
1393858_at	4.0367e-13	2.11254e-11	-3.8241	-1	Aunip	aurora kinase A and ninein interacting protein
1383536_at	4.0745e-13	2.12347e-11	-3.93973	-1	Dhfr	dihydrofolate reductase
1371480_at	4.11072e-13	2.12472e-11	-3.0751	-1	Cks1b	CDC28 protein kinase regulatory subunit 1B
1372957_at	4.37682e-13	2.25299e-11	-3.66153	-1	Hjurp	Holliday junction recognition protein
1388650_at	4.4951e-13	2.29688e-11	-4.22214	-1	Top2a	topoisomerase (DNA) II alpha
1383940_at	4.49867e-13	2.29688e-11	-3.5068	-1	Nuf2	NUF2, NDC80 kinetochore complex component
1393129_at	4.56446e-13	2.32103e-11	-3.48253	-1	P4ha3	prolyl 4-hydroxylase, alpha polypeptide III
1392406_at	4.62098e-13	2.3403e-11	-7.70593	-1	Ipp	intracisternal A particle-promoted polypeptide
1385512_at	4.80459e-13	2.42352e-11	-4.15314	-1	Atg4d	autophagy related 4D, cysteine peptidase
1372186_a_at	4.84178e-13	2.43251e-11	-4.98429	-1	Top2a	topoisomerase (DNA) II alpha
1373535_at	4.86414e-13	2.43401e-11	5.05521	1	Enah	enabled homolog (Drosophila)
1388340_at	5.00515e-13	2.49463e-11	-2.94743	-1	Ns5atp9	NS5A (hepatitis C virus) transactivated protein 9
1374244_at	5.04663e-13	2.50536e-11	-6.34746	-1	LOC501038	Ab2-060
1370345_at	5.11523e-13	2.52942e-11	-7.46001	-1	Ccnb1	cyclin B1
1376684_at	5.4664e-13	2.67152e-11	-3.70497	-1	Dlgap5	discs, large (Drosophila) homolog-associated protein 5
1386884_at	5.52598e-13	2.69016e-11	6.68267	1	Htra1	HtrA serine peptidase 1
1371643_at	5.70835e-13	2.75334e-11	7.15997	1	Ccnd1	cyclin D1
1398270_at	5.72152e-13	2.75334e-11	9.33533	1	Bmp2	bone morphogenetic protein 2
1389263_at	5.78101e-13	2.77136e-11	3.69236	1	Rai14	retinoic acid induced 14
1396063_at	5.91772e-13	2.82021e-11	-3.99619	-1	Dek	DEK oncogene
1372133_at	5.92783e-13	2.82021e-11	2.50318	1	Rras2	related RAS viral (r-ras) oncogene homolog 2
1370297_at	6.16508e-13	2.92201e-11	-4.25008	-1	Plk1	polo-like kinase 1
1368187_at	6.25812e-13	2.95118e-11	5.29368	1	Gpnmb	glycoprotein (transmembrane) nmb
1377367_at	6.2901e-13	2.95118e-11	5.45015	1	Kazald1	Kazal-type serine peptidase inhibitor domain 1
1373823_at	6.35295e-13	2.95118e-11	-3.87539	-1	Cks2	CDC28 protein kinase regulatory subunit 2
1385522_at	6.36081e-13	2.95118e-11	-3.63899	-1	Orc1	origin recognition complex, subunit 1
1390650_at	6.36759e-13	2.95118e-11	-2.56375	-1	Nup85	nucleoporin 85
1395480_at	6.43955e-13	2.96266e-11	-4.01299	-1	Casc5	cancer susceptibility candidate 5
1387995_a_at	6.76213e-13	3.08845e-11	5.03101	1	Ifitm3	interferon induced transmembrane protein 3
1395944_at	6.82704e-13	3.1068e-11	-4.42366	-1	Mis18a	MIS18 kinetochore protein homolog A (S. pombe)
1390891_at	6.91557e-13	3.13573e-11	-4.77395	-1	Kif11	kinesin family member 11
1368059_at	7.07959e-13	3.19855e-11	8.32736	1	Crym	crystallin, mu
1387070_at	7.24183e-13	3.24848e-11	-4.60601	-1	Tmpo	thymopoietin
1389312_at	7.36017e-13	3.28981e-11	-2.58108	-1	Memo1	mediator of cell motility 1
1370244_at	7.57023e-13	3.3717e-11	4.51325	1	Ctsl1	cathepsin L1
1374036_at	7.61318e-13	3.37885e-11	-2.99408	-1	Mcm2	minichromosome maintenance complex component 2
1389542_at	7.66434e-13	3.38958e-11	-3.71794	-1	Cenpe	centromere protein E
1374660_at	7.9262e-13	3.49309e-11	-2.00295	-1	Nsmce4a	non-SMC element 4 homolog A (S. cerevisiae)
1368463_at	8.04714e-13	3.52555e-11	6.35824	1	Vegfc	vascular endothelial growth factor C
1388458_at	8.08405e-13	3.52555e-11	-3.10363	-1	Rfc4	replication factor C (activator 1) 4
1374943_at	8.17675e-13	3.55363e-11	-3.84092	-1	Fam210b	family with sequence similarity 210, member B
1369665_a_at	8.27418e-13	3.58357e-11	4.00902	1	Il18	interleukin 18
1377676_at	8.6913e-13	3.7513e-11	-2.3704	-1	Nucks1	nuclear casein kinase and cyclin-dependent kinase substrate 1
1371527_at	8.8256e-13	3.79622e-11	3.21965	1	Emp1	epithelial membrane protein 1
1392687_at	8.86914e-13	3.80193e-11	-6.34477	-1	Pigq	phosphatidylinositol glycan anchor biosynthesis, class Q
1395828_at	8.94974e-13	3.82343e-11	-5.7018	-1	Kif23	kinesin family member 23
1373152_at	9.12251e-13	3.88403e-11	7.28894	1	Prss23	protease, serine, 23
1381190_at	9.34751e-13	3.96638e-11	5.55113	1	Lmo7	LIM domain 7
1373538_at	9.50123e-13	4.01803e-11	-2.69237	-1	Usp1	ubiquitin specific peptidase 1
1373897_at	9.66211e-13	4.07018e-11	-2.34069	-1	Lmnb1	lamin B1
1370823_at	9.68936e-13	4.07018e-11	2.70792	1	Bambi	BMP and activin membrane-bound inhibitor
1389157_at	1.01044e-12	4.23036e-11	2.39797	1	Cdc42ep1	CDC42 effector protein (Rho GTPase binding) 1
1374013_at	1.04725e-12	4.33436e-11	3.92756	1	C1qtnf5	C1q and tumor necrosis factor related protein 5
1390415_at	1.04833e-12	4.33436e-11	-2.49801	-1	Trip13	thyroid hormone receptor interactor 13
1389546_at	1.04908e-12	4.33436e-11	5.00739	1	Amotl2	angiomotin like 2
1393041_at	1.06127e-12	4.37033e-11	-4.40501	-1	Smc2	structural maintenance of chromosomes 2
1380692_at	1.09513e-12	4.49503e-11	-3.4905	-1	Rbl1	retinoblastoma-like 1 (p107)
1370927_at	1.10753e-12	4.53113e-11	4.19757	1	Col12a1	collagen, type XII, alpha 1
1382592_at	1.19313e-12	4.83411e-11	-3.10289	-1	Spdl1	spindle apparatus coiled-coil protein 1
1377829_at	1.20495e-12	4.86306e-11	-2.85527	-1	Cep57	centrosomal protein 57
1379479_at	1.20802e-12	4.86306e-11	-3.00075	-1	Kif4a	kinesin family member 4A
1389858_at	1.22986e-12	4.93515e-11	-2.3067	-1	Tk1	thymidine kinase 1, soluble
1373523_at	1.34226e-12	5.31821e-11	7.06924	1	Fcgr3a	Fc fragment of IgG, low affinity IIIa, receptor
1376599_at	1.35305e-12	5.34411e-11	-2.65341	-1	Atad2	ATPase family, AAA domain containing 2
1374884_at	1.3819e-12	5.44098e-11	-2.09215	-1	Ppm1d	protein phosphatase, Mg2+/Mn2+ dependent, 1D
1398373_at	1.38727e-12	5.44503e-11	7.73224	1	B3galnt1	beta-1,3-N-acetylgalactosaminyltransferase 1 (globoside blood group)
1367654_at	1.39593e-12	5.46195e-11	7.31885	1	Fat1	FAT atypical cadherin 1
1373829_at	1.43335e-12	5.59094e-11	5.65638	1	Fgfr2	fibroblast growth factor receptor 2
1390623_at	1.45127e-12	5.62165e-11	-2.68767	-1	Gins3	GINS complex subunit 3 (Psf3 homolog)
1390892_at	1.45465e-12	5.62165e-11	-4.05528	-1	Depdc1b	DEP domain containing 1B
1381833_at	1.46154e-12	5.63096e-11	-3.94515	-1	Cdca2	cell division cycle associated 2
1374448_at	1.51838e-12	5.81427e-11	3.96928	1	Reck	reversion-inducing-cysteine-rich protein with kazal motifs
1390485_at	1.56133e-12	5.94183e-11	-2.32325	-1	2014-03-05	membrane-associated ring finger (C3HC4) 5
1370883_at	1.56588e-12	5.94183e-11	3.0838	1	RT1-Da	RT1 class II, locus Da
1376198_at	1.63376e-12	6.18075e-11	4.25202	1	Clmp	CXADR-like membrane protein
1371113_a_at	1.68463e-12	6.35406e-11	-14.9061	-1	Tfrc	transferrin receptor
1375988_at	1.69389e-12	6.36985e-11	-3.00498	-1	Hyls1	hydrolethalus syndrome 1
1395361_at	1.71108e-12	6.41528e-11	-4.16742	-1	Dut	deoxyuridine triphosphatase
1398815_at	1.73299e-12	6.45887e-11	-2.58742	-1	Apeh	acylaminoacyl-peptide hydrolase
1398327_at	1.82093e-12	6.69629e-11	3.30862	1	Fermt2	fermitin family member 2
1372219_at	1.82931e-12	6.69629e-11	7.16691	1	Tpm2	tropomyosin 2, beta
1376598_at	1.83335e-12	6.69629e-11	-2.38811	-1	Paxip1	PAX interacting (with transcription-activation domain) protein 1
1388405_at	1.89236e-12	6.82991e-11	-2.52328	-1	Ckap5	cytoskeleton associated protein 5
1367983_at	1.967e-12	7.07896e-11	-2.73419	-1	Fen1	flap structure-specific endonuclease 1
1371926_at	1.98216e-12	7.11313e-11	3.71689	1	Il6st	interleukin 6 signal transducer
1372406_at	2.06129e-12	7.37601e-11	-2.48749	-1	Mcm3	minichromosome maintenance complex component 3
1372267_at	2.11002e-12	7.52895e-11	-2.62729	-1	Psmd5	proteasome (prosome, macropain) 26S subunit, non-ATPase, 5
1392065_at	2.16968e-12	7.71987e-11	-2.85461	-1	Kif18a	kinesin family member 18A
1394022_at	2.18438e-12	7.75023e-11	4.11082	1	Id4	inhibitor of DNA binding 4
1389651_at	2.25546e-12	7.97989e-11	8.38677	1	Apln	apelin
1384988_at	2.29987e-12	8.11413e-11	-3.6099	-1	Fbxo5	F-box protein 5
1372273_at	2.33915e-12	8.20661e-11	-2.85387	-1	Gypc	glycophorin C (Gerbich blood group)
1376066_at	2.35474e-12	8.23832e-11	4.28507	1	Rnd3	Rho family GTPase 3
1371862_at	2.38214e-12	8.31102e-11	-2.71235	-1	Rrm1	ribonucleotide reductase M1
1379499_at	2.41033e-12	8.38444e-11	3.02941	1	Ltb	lymphotoxin beta (TNF superfamily, member 3)
1373672_at	2.43148e-12	8.41305e-11	3.8444	1	Serpinb9	serpin peptidase inhibitor, clade B (ovalbumin), member 9
1368229_at	2.44254e-12	8.4281e-11	-2.25739	-1	Gemin2	gem (nuclear organelle) associated protein 2
1386983_at	2.53291e-12	8.69217e-11	-7.84561	-1	Hmbs	hydroxymethylbilane synthase
1374225_at	2.54279e-12	8.7023e-11	-2.70733	-1	LOC500700	similar to chromosome 14 open reading frame 145
1386965_at	2.5919e-12	8.8223e-11	5.98337	1	Lpl	lipoprotein lipase
1385865_at	2.60806e-12	8.83162e-11	-3.86605	-1	Poc1a	POC1 centriolar protein homolog A (Chlamydomonas)
1384285_at	2.6087e-12	8.83162e-11	-4.61639	-1	2014-03-03	membrane-associated ring finger (C3HC4) 3, E3 ubiquitin protein ligase
1373557_at	2.66514e-12	8.96564e-11	-3.49355	-1	Mcm4	minichromosome maintenance complex component 4
1379448_at	2.78157e-12	9.29162e-11	-3.56839	-1	Ttk	Ttk protein kinase
1398809_at	2.84255e-12	9.42212e-11	-2.13949	-1	Nde1	nudE neurodevelopment protein 1
1374051_at	2.84262e-12	9.42212e-11	-2.46461	-1	Ncaph2	non-SMC condensin II complex, subunit H2
1393647_at	2.84314e-12	9.42212e-11	-2.21932	-1	Hat1	histone acetyltransferase 1
1369959_at	2.8512e-12	9.42396e-11	2.42569	1	Zfp36l1	zinc finger protein 36, C3H type-like 1
1397866_at	2.88018e-12	9.49476e-11	2.93184	1	Serpinb6b	serine (or cysteine) peptidase inhibitor, clade B, member 6b
1388629_at	2.89539e-12	9.51993e-11	-2.16271	-1	Impdh2	IMP (inosine 5'-monophosphate) dehydrogenase 2
1367679_at	2.97989e-12	9.77217e-11	2.49409	1	Cd74	Cd74 molecule, major histocompatibility complex, class II invariant chain
1389611_at	3.0111e-12	9.81702e-11	3.77859	1	Vldlr	very low density lipoprotein receptor
1370348_at	3.01659e-12	9.81702e-11	2.51148	1	Ninj1	ninjurin 1
1382370_at	3.08052e-12	9.99775e-11	-2.56406	-1	Ccnf	cyclin F
1397953_at	3.09081e-12	1.0005e-10	-3.40957	-1	Stambpl1	STAM binding protein-like 1
1372305_at	3.09869e-12	1.0005e-10	3.655	1	Copz2	coatomer protein complex, subunit zeta 2
1389435_at	3.12767e-12	1.00727e-10	3.02621	1	Fam114a1	family with sequence similarity 114, member A1
1376039_at	3.15156e-12	1.01155e-10	-2.48054	-1	Aurka	aurora kinase A
1368226_at	3.15706e-12	1.01155e-10	-3.03946	-1	Dnph1	2'-deoxynucleoside 5'-phosphate N-hydrolase 1
1376231_at	3.21786e-12	1.0258e-10	-3.38547	-1	Gins1	GINS complex subunit 1 (Psf1 homolog)
1382189_at	3.27872e-12	1.04255e-10	3.53295	1	Sdc2	syndecan 2
1370940_at	3.34689e-12	1.06154e-10	-4.54201	-1	Tjp2	tight junction protein 2
1387276_at	3.37158e-12	1.06471e-10	7.16998	1	Dclk1	doublecortin-like kinase 1
1386915_at	3.37724e-12	1.06471e-10	-2.10217	-1	Anp32b	acidic (leucine-rich) nuclear phosphoprotein 32 family, member B
1369173_at	3.3908e-12	1.06471e-10	3.27448	1	C3ar1	complement component 3a receptor 1
1373026_at	3.48061e-12	1.09018e-10	-2.79938	-1	Spc24	SPC24, NDC80 kinetochore complex component
1398308_at	3.52075e-12	1.10001e-10	-3.0582	-1	Rpa3	replication protein A3
1386895_at	3.65412e-12	1.13842e-10	6.17434	1	Maged1	melanoma antigen, family D, 1
1367818_at	3.76551e-12	1.16777e-10	-3.17143	-1	Coq3	coenzyme Q3 homolog, methyltransferase (S. cerevisiae)
1391411_at	3.82626e-12	1.18369e-10	2.31407	1	RGD1560248	similar to formin-like 2 isoform B
1373400_at	3.9079e-12	1.20598e-10	-2.95077	-1	Prkar2a	protein kinase, cAMP dependent regulatory, type II alpha
1389668_at	3.92298e-12	1.20766e-10	-3.36181	-1	Spc25	SPC25, NDC80 kinetochore complex component
1383581_at	3.96749e-12	1.21788e-10	-3.88631	-1	Sapcd2	suppressor APC domain containing 2
1367776_at	4.06842e-12	1.24028e-10	-3.93865	-1	Cdk1	cyclin-dependent kinase 1
1374182_at	4.20488e-12	1.27877e-10	-2.00264	-1	Smarcc1	SWI/SNF related, matrix associated, actin dependent regulator of chromatin, subfamily c, member 1
1372085_at	4.26602e-12	1.29423e-10	-2.6247	-1	Atl2	atlastin GTPase 2
1398608_at	4.28956e-12	1.29824e-10	-2.84032	-1	Cenpl	centromere protein L
1378592_at	4.30421e-12	1.29954e-10	-6.88239	-1	Trim59	tripartite motif-containing 59
1368167_at	4.49699e-12	1.35125e-10	-2.29937	-1	Ctse	cathepsin E
1387066_a_at	4.6212e-12	1.38196e-10	-3.47211	-1	Rgs12	regulator of G-protein signaling 12
1372234_at	4.65563e-12	1.38793e-10	2.45022	1	Lix1l	Lix1 homolog (mouse)-like
1386976_at	4.66633e-12	1.38793e-10	-2.072	-1	Cd82	Cd82 molecule
1379791_at	4.67431e-12	1.38793e-10	4.93552	1	Cd3e	CD3 molecule, epsilon
1374449_at	4.72086e-12	1.39844e-10	-3.95256	-1	Cdca3	cell division cycle associated 3
1371152_a_at	4.92942e-12	1.45679e-10	7.48527	1	Oas1a	2'-5' oligoadenylate synthetase 1A
1382830_at	4.97389e-12	1.46648e-10	-2.73334	-1	Suv39h2	suppressor of variegation 3-9 homolog 2 (Drosophila)
1392959_at	5.02284e-12	1.47282e-10	-2.11469	-1	Gid8	GID complex subunit 8
1383323_at	5.03058e-12	1.47282e-10	-2.48337	-1	Dsn1	DSN1, MIS12 kinetochore complex component
1370294_a_at	5.05224e-12	1.47533e-10	-3.31989	-1	Cdc20	cell division cycle 20
1375382_at	5.06265e-12	1.47533e-10	-3.36501	-1	Mdc1	mediator of DNA damage checkpoint 1
1376130_a_at	5.19171e-12	1.50746e-10	3.00652	1	Dtnb	dystrobrevin, beta
1388084_at	5.2089e-12	1.50746e-10	2.2473	1	Klra22	killer cell lectin-like receptor subfamily A, member 22
1377967_at	5.30998e-12	1.53318e-10	-3.28691	-1	Cdt1	chromatin licensing and DNA replication factor 1
1379400_at	5.35673e-12	1.54313e-10	2.65876	1	Aldh1l2	aldehyde dehydrogenase 1 family, member L2
1388748_at	5.44264e-12	1.56429e-10	2.06452	1	Laptm4a	lysosomal protein transmembrane 4 alpha
1375943_at	5.49105e-12	1.5746e-10	-2.31099	-1	Ccp110	centriolar coiled coil protein 110kDa
1387522_at	5.56365e-12	1.58434e-10	-13.6371	-1	Rhag	Rh-associated glycoprotein
1383075_at	5.56874e-12	1.58434e-10	8.13417	1	Ccnd1	cyclin D1
1376580_at	5.57547e-12	1.58434e-10	-3.38853	-1	Fxn	frataxin
1374076_at	5.60582e-12	1.58937e-10	-2.68242	-1	Rfwd3	ring finger and WD repeat domain 3
1391878_at	5.87032e-12	1.65502e-10	-3.00614	-1	RGD1560020_predicted	similar to Myb proto-oncogene protein (C-myb) (predicted)
1378196_at	5.87689e-12	1.65502e-10	-9.93998	-1	Slc43a1	solute carrier family 43 (amino acid system L transporter), member 1
1371567_at	5.89586e-12	1.65664e-10	3.08618	1	Aldh7a1	aldehyde dehydrogenase 7 family, member A1
1371412_a_at	6.13426e-12	1.71232e-10	6.27306	1	Nrep	neuronal regeneration related protein
1378874_at	6.13491e-12	1.71232e-10	-2.5597	-1	Cdk2	cyclin dependent kinase 2
1374308_at	6.17787e-12	1.72049e-10	-3.17679	-1	Sec14l2	SEC14-like 2 (S. cerevisiae)
1388140_at	6.20509e-12	1.72425e-10	2.92095	1	Rab13	RAB13, member RAS oncogene family
1390823_at	6.2313e-12	1.72715e-10	-3.06478	-1	Skp2	S-phase kinase-associated protein 2, E3 ubiquitin protein ligase
1367619_at	6.24674e-12	1.72715e-10	2.2888	1	Pgrmc1	progesterone receptor membrane component 1
1373210_at	6.37053e-12	1.75469e-10	6.655	1	Lamb1	laminin, beta 1
1383286_at	6.43711e-12	1.76915e-10	-14.9599	-1	Plek2	pleckstrin 2
1376050_at	6.47261e-12	1.77445e-10	-2.51515	-1	Taf5	TAF5 RNA polymerase II, TATA box binding protein (TBP)-associated factor
1397245_at	6.49745e-12	1.77445e-10	-3.1525	-1	Rad23a	RAD23 homolog A (S. cerevisiae)
1389732_at	6.4988e-12	1.77445e-10	2.94883	1	Dram1	DNA-damage regulated autophagy modulator 1
1376611_at	6.58662e-12	1.79453e-10	-3.69198	-1	Pola1	polymerase (DNA directed), alpha 1, catalytic subunit
1383555_at	6.62791e-12	1.80187e-10	-2.31692	-1	Nupr1l	nuclear protein, transcriptional regulator, 1-like
1373599_at	6.71684e-12	1.8221e-10	3.73216	1	LOC100363275	G protein-coupled receptor 124
1371074_a_at	6.76159e-12	1.82371e-10	-3.54386	-1	Mcm6	minichromosome maintenance complex component 6
1394393_at	6.76632e-12	1.82371e-10	-3.17735	-1	Usp7	ubiquitin specific peptidase 7 (herpes virus-associated)
1398746_at	6.9462e-12	1.86819e-10	-2.78557	-1	Nanp	N-acetylneuraminic acid phosphatase
1385733_at	7.11122e-12	1.90441e-10	-3.39817	-1	Exo1	exonuclease 1
1383906_at	7.15319e-12	1.91158e-10	2.37567	1	Neurl3	neuralized homolog 3 (Drosophila)
1375213_at	7.26723e-12	1.93793e-10	-2.92065	-1	Pck2	phosphoenolpyruvate carboxykinase 2 (mitochondrial)
1374565_at	7.43328e-12	1.97138e-10	2.24737	1	Nek6	NIMA-related kinase 6
1388583_at	7.44047e-12	1.97138e-10	2.03955	1	Cxcl12	chemokine (C-X-C motif) ligand 12
1369720_at	7.45545e-12	1.97138e-10	4.94794	1	Myo1b	myosin Ib
1370938_at	7.48146e-12	1.97196e-10	-3.29629	-1	Pdxp	pyridoxal (pyridoxine, vitamin B6) phosphatase
1373156_at	7.48906e-12	1.97196e-10	4.94493	1	Armcx2	armadillo repeat containing, X-linked 2
1389359_at	7.55118e-12	1.98416e-10	-2.62193	-1	Smc4	structural maintenance of chromosomes 4
1398385_at	8.11841e-12	2.1199e-10	-2.01405	-1	Thoc7	THO complex 7 homolog (Drosophila)
1375377_at	8.32416e-12	2.16463e-10	4.44936	1	Igsf3	immunoglobulin superfamily, member 3
1388976_at	8.3919e-12	2.17773e-10	-2.01508	-1	Bola3	bolA homolog 3 (E. coli)
1373957_at	8.48156e-12	2.19194e-10	-6.0343	-1	Reln	reelin
1384231_at	8.56246e-12	2.20477e-10	-4.12991	-1	Shcbp1	Shc SH2-domain binding protein 1
1386904_a_at	8.56632e-12	2.20477e-10	-2.20186	-1	Cyb5a	cytochrome b5 type A (microsomal)
1376687_at	8.68762e-12	2.23142e-10	-2.36458	-1	Usp1	ubiquitin specific peptidase 1
1372685_at	8.86477e-12	2.27227e-10	-4.14047	-1	Cdkn3	cyclin-dependent kinase inhibitor 3
1384280_at	8.90916e-12	2.27437e-10	-3.92052	-1	Nusap1	nucleolar and spindle associated protein 1
1369208_at	9.08615e-12	2.31485e-10	3.51373	1	Il7	interleukin 7
1392128_at	9.20879e-12	2.33905e-10	-3.86293	-1	Atad5	ATPase family, AAA domain containing 5
1378056_at	9.21838e-12	2.33905e-10	-2.8111	-1	Gmnn	geminin
1370167_at	9.25628e-12	2.34393e-10	4.10614	1	Sdc2	syndecan 2
1373596_at	9.2766e-12	2.34435e-10	3.28229	1	Vstm4	V-set and transmembrane domain containing 4
1371762_at	9.4141e-12	2.37432e-10	6.08018	1	Rbp4	retinol binding protein 4, plasma
1384068_at	9.5807e-12	2.41149e-10	-3.13158	-1	Ckap2	cytoskeleton associated protein 2
1383958_at	9.73859e-12	2.43659e-10	-2.61243	-1	Cdca2	cell division cycle associated 2
1378640_at	9.80759e-12	2.44897e-10	-5.90061	-1	Uhrf1	ubiquitin-like with PHD and ring finger domains 1
1370333_a_at	9.9658e-12	2.48275e-10	4.03227	1	Igf1	insulin-like growth factor 1
1373151_at	9.9824e-12	2.48275e-10	3.6843	1	Lhfp	lipoma HMGIC fusion partner
1370516_at	1.00629e-11	2.49782e-10	3.15734	1	Slc15a3	solute carrier family 15 (oligopeptide transporter), member 3
1374122_at	1.04183e-11	2.57079e-10	-8.132	-1	Myo5c	myosin VC
1369018_at	1.05416e-11	2.59612e-10	-2.58282	-1	Foxm1	forkhead box M1
1376327_at	1.06075e-11	2.60214e-10	-4.01145	-1	Tnfrsf14	tumor necrosis factor receptor superfamily, member 14
1390465_at	1.08348e-11	2.65273e-10	-3.47044	-1	Rnf123	ring finger protein 123
1383771_at	1.08705e-11	2.65419e-10	-2.90551	-1	Usp46	ubiquitin specific peptidase 46
1370301_at	1.0883e-11	2.65419e-10	9.49285	1	Mmp2	matrix metallopeptidase 2
1372286_at	1.09373e-11	2.66226e-10	4.45595	1	Tspan6	tetraspanin 6
1372000_at	1.09892e-11	2.6655e-10	-3.39391	-1	Net1	neuroepithelial cell transforming 1
1370939_at	1.09931e-11	2.6655e-10	-2.81214	-1	Acsl1	acyl-CoA synthetase long-chain family member 1
1389295_at	1.11523e-11	2.6937e-10	5.70169	1	Olfml2b	olfactomedin-like 2B
1387455_a_at	1.14389e-11	2.75234e-10	5.20344	1	Vldlr	very low density lipoprotein receptor
1367949_at	1.14708e-11	2.75474e-10	12.5691	1	Penk	proenkephalin
1389208_at	1.15365e-11	2.76523e-10	3.73998	1	Armcx4	armadillo repeat containing, X-linked 4
1376102_at	1.17779e-11	2.81772e-10	2.98689	1	Tmbim1	transmembrane BAX inhibitor motif containing 1
1382612_at	1.2059e-11	2.87402e-10	2.722	1	Hoxa9l	homeobox A9-like
1393816_at	1.25065e-11	2.9694e-10	-3.71795	-1	Cenpw	centromere protein W
1372282_at	1.26699e-11	2.99403e-10	5.06551	1	Gpx8	glutathione peroxidase 8
1384392_at	1.27195e-11	2.99731e-10	6.47075	1	Cyp26b1	cytochrome P450, family 26, subfamily b, polypeptide 1
1388356_at	1.3147e-11	3.08072e-10	2.9067	1	S100a16	S100 calcium binding protein A16
1376265_at	1.33072e-11	3.11245e-10	3.25017	1	Steap2	STEAP family member 2, metalloreductase
1382419_at	1.35172e-11	3.15569e-10	-3.20643	-1	Cenpk	centromere protein K
1373250_at	1.36297e-11	3.17605e-10	-2.82709	-1	Anln	anillin, actin binding protein
1380320_at	1.39977e-11	3.24374e-10	-2.34929	-1	Lin54	lin-54 homolog (C. elegans)
1396203_at	1.42878e-11	3.30027e-10	-3.86499	-1	Mios	missing oocyte, meiosis regulator, homolog (Drosophila)
1372101_at	1.435e-11	3.30027e-10	4.07829	1	Ppap2b	phosphatidic acid phosphatase type 2B
1387925_at	1.4373e-11	3.30027e-10	-4.05423	-1	Asns	asparagine synthetase (glutamine-hydrolyzing)
1389553_at	1.44275e-11	3.30412e-10	3.07944	1	Clec4a3	C-type lectin domain family 4, member A3
1372125_at	1.44956e-11	3.31027e-10	5.32472	1	Gpx7	glutathione peroxidase 7
1367591_at	1.50908e-11	3.43055e-10	-2.43551	-1	Prdx3	peroxiredoxin 3
1372663_at	1.51043e-11	3.43055e-10	-2.23356	-1	Ptdss2	phosphatidylserine synthase 2
1387259_at	1.56206e-11	3.52868e-10	4.09097	1	Cdh2	cadherin 2
1391995_at	1.56578e-11	3.53074e-10	-2.42804	-1	Trim37	tripartite motif-containing 37
1392784_at	1.60141e-11	3.59816e-10	2.48534	1	Gas6	growth arrest specific 6
1387252_at	1.60896e-11	3.60866e-10	-2.97743	-1	Sec14l2	SEC14-like 2 (S. cerevisiae)
1368777_at	1.6284e-11	3.6368e-10	-2.52653	-1	Bard1	BRCA1 associated RING domain 1
1373258_at	1.62866e-11	3.6368e-10	2.40241	1	Ctsf	cathepsin F
1388432_at	1.67051e-11	3.70959e-10	-2.61701	-1	Optn	optineurin
1391518_at	1.67132e-11	3.70959e-10	-4.31084	-1	Cenpw	centromere protein W
1368202_a_at	1.68296e-11	3.72803e-10	3.31168	1	Dab2	disabled 2, mitogen-responsive phosphoprotein
1372903_at	1.70482e-11	3.76981e-10	-4.86164	-1	Kif18b	kinesin family member 18B
1374591_at	1.71475e-11	3.7851e-10	3.35147	1	Ptprd	protein tyrosine phosphatase, receptor type, D
1377992_at	1.72913e-11	3.80667e-10	2.34569	1	Dusp7	dual specificity phosphatase 7
1399042_at	1.73058e-11	3.80667e-10	-2.23085	-1	Atg4b	autophagy related 4B, cysteine peptidase
1377609_at	1.7679e-11	3.87519e-10	-2.55099	-1	Hipk1	homeodomain interacting protein kinase 1
1370166_at	1.78845e-11	3.90924e-10	4.59508	1	Sdc2	syndecan 2
1390384_at	1.82198e-11	3.97213e-10	-2.81642	-1	H2afx	H2A histone family, member X
1367973_at	1.82478e-11	3.97213e-10	17.1746	1	Ccl2	chemokine (C-C motif) ligand 2
1395145_at	1.83783e-11	3.99361e-10	2.40372	1	Rgl1	ral guanine nucleotide dissociation stimulator,-like 1
1388153_at	1.86203e-11	4.02532e-10	-2.3045	-1	Acsl1	acyl-CoA synthetase long-chain family member 1
1373772_at	1.8888e-11	4.06365e-10	-2.3082	-1	Dnmt1	DNA (cytosine-5-)-methyltransferase 1
1389971_at	1.88947e-11	4.06365e-10	3.86419	1	Sgce	sarcoglycan, epsilon
1375559_at	1.906e-11	4.09219e-10	2.39946	1	Trip6	thyroid hormone receptor interactor 6
1371965_at	1.92548e-11	4.12696e-10	-2.51992	-1	Mmadhc	methylmalonic aciduria (cobalamin deficiency) cblD type, with homocystinuria
1377663_at	1.9821e-11	4.22669e-10	3.47561	1	Rnd3	Rho family GTPase 3
1374671_at	2.08606e-11	4.41837e-10	2.20094	1	Traf3ip2	Traf3 interacting protein 2
1387062_a_at	2.11307e-11	4.45304e-10	-2.54455	-1	Chek1	checkpoint kinase 1
1380617_at	2.15366e-11	4.528e-10	2.22544	1	Gimap5	GTPase, IMAP family member 5
1377602_at	2.16028e-11	4.52974e-10	-2.28988	-1	Nudt2	nudix (nucleoside diphosphate linked moiety X)-type motif 2
1381298_at	2.16508e-11	4.53223e-10	-2.00477	-1	Mcm10	minichromosome maintenance complex component 10
1398598_at	2.18783e-11	4.57224e-10	2.84448	1	Dst	dystonin
1369704_at	2.25644e-11	4.69999e-10	-3.56859	-1	Slc6a20	solute carrier family 6 (proline IMINO transporter), member 20
1384227_at	2.26467e-11	4.70931e-10	2.36922	1	Ptprk	protein tyrosine phosphatase, receptor type, K
1367780_at	2.28106e-11	4.72895e-10	-3.5591	-1	Pttg1	pituitary tumor-transforming 1
1393038_at	2.28164e-11	4.72895e-10	3.3082	1	Fcgr1a	Fc fragment of IgG, high affinity Ia, receptor (CD64)
1389712_at	2.28599e-11	4.73016e-10	4.31835	1	Ebf3	early B-cell factor 3
1377169_at	2.30791e-11	4.76765e-10	2.16165	1	LOC684173	similar to TNF receptor-associated factor 5
1390925_a_at	2.33749e-11	4.82083e-10	3.93568	1	Igsf3	immunoglobulin superfamily, member 3
1383392_at	2.34414e-11	4.82662e-10	3.0792	1	C2	complement component 2
1371847_at	2.35958e-11	4.85047e-10	2.97891	1	Crtap	cartilage associated protein
1379906_at	2.36608e-11	4.85588e-10	-4.53938	-1	Atp1b2	ATPase, Na+/K+ transporting, beta 2 polypeptide
1392265_s_at	2.37002e-11	4.85602e-10	6.00773	1	Mmp23	matrix metallopeptidase 23
1389758_at	2.38079e-11	4.85808e-10	-2.4738	-1	Tada2a	transcriptional adaptor 2A
1373068_at	2.38262e-11	4.85808e-10	-2.68785	-1	Ifrd2	interferon-related developmental regulator 2
1372092_at	2.40059e-11	4.88677e-10	-4.64606	-1	Trak2	trafficking protein, kinesin binding 2
1393118_at	2.44424e-11	4.96758e-10	-2.51639	-1	Armc1	armadillo repeat containing 1
1376247_at	2.45226e-11	4.96965e-10	-2.79009	-1	Pck2	phosphoenolpyruvate carboxykinase 2 (mitochondrial)
1387026_at	2.45317e-11	4.96965e-10	-2.07909	-1	Smc1a	structural maintenance of chromosomes 1A
1372450_at	2.48662e-11	5.02122e-10	-2.15482	-1	Cmc2	COX assembly mitochondrial protein 2
1397753_at	2.49855e-11	5.0372e-10	-5.54494	-1	Pigq	phosphatidylinositol glycan anchor biosynthesis, class Q
1371150_at	2.53182e-11	5.09611e-10	4.10803	1	Ccnd1	cyclin D1
1395165_at	2.65516e-11	5.31154e-10	-3.20997	-1	Psip1	PC4 and SFRS1 interacting protein 1
1370688_at	2.68111e-11	5.35369e-10	-5.8706	-1	Gclc	glutamate-cysteine ligase, catalytic subunit
1372162_at	2.71166e-11	5.40609e-10	-3.01717	-1	Acss1	acyl-CoA synthetase short-chain family member 1
1371665_at	2.76362e-11	5.50097e-10	2.92683	1	Smarcd3	SWI/SNF related, matrix associated, actin dependent regulator of chromatin, subfamily d, member 3
1389003_at	2.79202e-11	5.54871e-10	3.41847	1	Rhobtb3	Rho-related BTB domain containing 3
1376884_a_at	2.79952e-11	5.55482e-10	-4.02607	-1	Rpl3l	ribosomal protein L3-like
1371951_at	2.82705e-11	5.60058e-10	3.6178	1	Fhl2	four and a half LIM domains 2
1382993_at	2.89286e-11	5.71294e-10	2.05628	1	Bbc3	Bcl-2 binding component 3
1389137_at	2.91542e-11	5.73945e-10	-3.3425	-1	Cit	citron (rho-interacting, serine/threonine kinase 21)
1389123_at	2.98509e-11	5.86741e-10	3.69109	1	Ccl6	chemokine (C-C motif) ligand 6
1388794_at	3.01489e-11	5.91673e-10	-2.2283	-1	Rbmxrtl	RNA binding motif protein, X chromosome retrogene-like
1390156_a_at	3.08481e-11	6.04449e-10	4.20014	1	Prickle2	prickle homolog 2 (Drosophila)
1388392_at	3.10222e-11	6.06914e-10	2.65943	1	Tax1bp3	Tax1 (human T-cell leukemia virus type I) binding protein 3
1387048_at	3.13701e-11	6.12765e-10	-2.08145	-1	Ddx39a	DEAD (Asp-Glu-Ala-Asp) box polypeptide 39A
1398828_at	3.16449e-11	6.17174e-10	2.22844	1	Fkbp1a	FK506 binding protein 1a
1368080_at	3.20552e-11	6.24206e-10	-2.06725	-1	Rgcc	regulator of cell cycle
1376055_at	3.2235e-11	6.26737e-10	-2.31636	-1	Mcm5	minichromosome maintenance complex component 5
1383684_at	3.22876e-11	6.26788e-10	-3.15882	-1	Asf1b	ASF1 anti-silencing function 1 homolog B (S. cerevisiae)
1389682_at	3.32305e-11	6.43105e-10	-5.27305	-1	Chac2	ChaC, cation transport regulator homolog 2 (E. coli)
1369633_at	3.33079e-11	6.43612e-10	2.94065	1	Cxcl12	chemokine (C-X-C motif) ligand 12
1374678_at	3.42414e-11	6.60633e-10	-2.53467	-1	Sema4b	sema domain, immunoglobulin domain (Ig), transmembrane domain (TM) and short cytoplasmic domain, (semaphorin) 4B
1370071_at	3.48792e-11	6.70749e-10	2.36054	1	Ada	adenosine deaminase
1393158_at	3.4926e-11	6.70749e-10	-4.12304	-1	Cenpq	centromere protein Q
1368822_at	3.54499e-11	6.79772e-10	5.26852	1	Fstl1	follistatin-like 1
1369363_at	3.57157e-11	6.83825e-10	-3.64597	-1	Sp4	Sp4 transcription factor
1374912_at	3.57945e-11	6.8429e-10	-3.86158	-1	Kif2c	kinesin family member 2C
1372886_at	3.59628e-11	6.86463e-10	-2.16986	-1	Tacc3	transforming, acidic coiled-coil containing protein 3
1387365_at	3.64323e-11	6.93317e-10	2.97748	1	Nr1h3	nuclear receptor subfamily 1, group H, member 3
1373245_at	3.68316e-11	6.99856e-10	4.97318	1	Col4a1	collagen, type IV, alpha 1
1385154_at	3.77726e-11	7.14494e-10	-2.67538	-1	Otub2	OTU domain, ubiquitin aldehyde binding 2
1367682_at	3.80865e-11	7.19347e-10	2.49593	1	Mdk	midkine
1394320_at	3.83778e-11	7.23761e-10	-2.95548	-1	Cdk2	cyclin dependent kinase 2
1370048_at	3.86794e-11	7.28356e-10	4.3293	1	Lpar1	lysophosphatidic acid receptor 1
1379849_at	3.90006e-11	7.33305e-10	-2.13371	-1	Thoc3	THO complex 3
1369798_at	3.91417e-11	7.34858e-10	-3.36138	-1	Atp1b2	ATPase, Na+/K+ transporting, beta 2 polypeptide
1387378_at	4.02431e-11	7.53283e-10	-16.7027	-1	Fcnb	ficolin B
1392732_at	4.06631e-11	7.60013e-10	-4.75671	-1	Nusap1	nucleolar and spindle associated protein 1
1393655_at	4.17047e-11	7.77168e-10	-3.35365	-1	Rad54l	RAD54 like (S. cerevisiae)
1382680_at	4.21574e-11	7.8444e-10	3.63116	1	Plin2	perilipin 2
1373592_at	4.26223e-11	7.91916e-10	3.3983	1	Serpinb9	serpin peptidase inhibitor, clade B (ovalbumin), member 9
1372841_at	4.2689e-11	7.91985e-10	-2.60794	-1	Reep6	receptor accessory protein 6
1398295_at	4.34276e-11	8.04499e-10	2.66481	1	Slc29a1	solute carrier family 29 (equilibrative nucleoside transporter), member 1
1387202_at	4.43618e-11	8.20596e-10	2.23954	1	Icam1	intercellular adhesion molecule 1
1383917_at	4.44588e-11	8.21181e-10	2.31556	1	Abi3	ABI family, member 3
1392280_at	4.58239e-11	8.43913e-10	2.59673	1	Tlr2	toll-like receptor 2
1376100_at	4.68486e-11	8.6026e-10	2.47131	1	Tubb6	tubulin, beta 6 class V
1392070_at	4.82364e-11	8.84451e-10	2.22905	1	Lix1l	Lix1 homolog (mouse)-like
1368254_a_at	4.97319e-11	9.10544e-10	-3.30457	-1	Sphk1	sphingosine kinase 1
1369313_at	5.03155e-11	9.18551e-10	4.1137	1	Fhl2	four and a half LIM domains 2
1370202_at	5.06961e-11	9.24156e-10	3.98904	1	Pla2g16	phospholipase A2, group XVI
1376700_at	5.3137e-11	9.64451e-10	3.67042	1	Lima1	LIM domain and actin binding 1
1368270_at	5.35376e-11	9.70321e-10	3.32641	1	Apobec1	apolipoprotein B mRNA editing enzyme, catalytic polypeptide 1
1383320_at	5.39957e-11	9.77214e-10	2.20809	1	Lck	lymphocyte-specific protein tyrosine kinase
1370950_at	5.47992e-11	9.88906e-10	4.1519	1	Ppap2b	phosphatidic acid phosphatase type 2B
1369953_a_at	5.75772e-11	1.0331e-09	-3.5116	-1	Cd24	CD24 molecule
1367749_at	5.85746e-11	1.048e-09	2.3026	1	Lum	lumican
1397341_at	5.92521e-11	1.05711e-09	-2.92446	-1	Pbk	PDZ binding kinase
1398256_at	6.04258e-11	1.07652e-09	3.3235	1	Il1b	interleukin 1 beta
1367734_at	6.1306e-11	1.08911e-09	2.01769	1	Akr1b1	aldo-keto reductase family 1, member B1 (aldose reductase)
1378165_at	6.22635e-11	1.10456e-09	2.35583	1	Twist1	twist basic helix-loop-helix transcription factor 1
1371393_at	6.27493e-11	1.11161e-09	2.58863	1	Clstn1	calsyntenin 1
1389448_at	6.29123e-11	1.11293e-09	3.25572	1	2014-09-04	septin 4
1369310_at	6.70109e-11	1.1793e-09	2.69653	1	Basp1	brain abundant, membrane attached signal protein 1
1393347_at	6.71255e-11	1.1793e-09	2.45616	1	Itgal	integrin, alpha L
1386929_at	6.71338e-11	1.1793e-09	-2.25752	-1	Hk1	hexokinase 1
1388439_at	6.74914e-11	1.18249e-09	4.19942	1	Fkbp10	FK506 binding protein 10
1373046_at	6.75159e-11	1.18249e-09	-2.05607	-1	Dazap1	DAZ associated protein 1
1378493_at	6.76479e-11	1.18249e-09	-2.18213	-1	Fam29a	family with sequence similarity 29, member A
1387843_at	6.78103e-11	1.18291e-09	4.88368	1	Fst	follistatin
1374016_at	6.81986e-11	1.18804e-09	3.60887	1	Lpar1	lysophosphatidic acid receptor 1
1368945_at	6.92058e-11	1.20391e-09	4.06579	1	Bmp2	bone morphogenetic protein 2
1387197_at	6.94382e-11	1.20628e-09	6.9433	1	Omd	osteomodulin
1377064_at	6.95408e-11	1.2064e-09	2.43061	1	Dusp6	dual specificity phosphatase 6
1387370_at	6.96813e-11	1.20654e-09	-6.65105	-1	Tmod1	tropomodulin 1
1373432_at	6.98244e-11	1.20654e-09	2.26164	1	Marcks	myristoylated alanine rich protein kinase C substrate
1380259_at	6.98369e-11	1.20654e-09	-2.26722	-1	Cep57l1	centrosomal protein 57-like 1
1376767_at	7.04332e-11	1.21179e-09	3.52835	1	Gpr116	G protein-coupled receptor 116
1389305_at	7.05194e-11	1.21179e-09	2.61481	1	Anxa4	annexin A4
1372569_at	7.0527e-11	1.21179e-09	2.29592	1	Fhl3	four and a half LIM domains 3
1388109_at	7.22998e-11	1.23886e-09	5.12421	1	Gpr116	G protein-coupled receptor 116
1392834_at	7.37084e-11	1.26128e-09	-3.44318	-1	RGD1310166	similar to Chromodomain-helicase-DNA-binding protein 1 (CHD-1)
1368271_a_at	7.40283e-11	1.26331e-09	4.75314	1	Fabp4	fatty acid binding protein 4, adipocyte
1383502_at	7.4459e-11	1.26894e-09	-2.06295	-1	Topbp1	topoisomerase (DNA) II binding protein 1
1393779_x_at	7.46253e-11	1.27005e-09	2.40282	1	Leprel4	leprecan-like 4
1383962_at	7.56142e-11	1.28514e-09	-2.02977	-1	Siva1	SIVA1, apoptosis-inducing factor
1390126_at	7.58054e-11	1.28664e-09	-2.66329	-1	LOC679342	hypothetical protein LOC679342
1370383_s_at	7.82202e-11	1.32405e-09	2.98878	1	RT1-Db1	RT1 class II, locus Db1
1378264_at	7.86554e-11	1.32606e-09	-2.50126	-1	Nasp	nuclear autoantigenic sperm protein (histone-binding)
1370924_at	7.88473e-11	1.32642e-09	3.82576	1	Tcrb	T-cell receptor beta chain
1373723_at	7.88879e-11	1.32642e-09	3.89535	1	Gpihbp1	glycosylphosphatidylinositol anchored high density lipoprotein binding protein 1
1389408_at	7.97292e-11	1.33698e-09	-2.6203	-1	Rrm2	ribonucleotide reductase M2
1389966_at	8.18249e-11	1.36846e-09	6.45897	1	Col6a3	collagen, type VI, alpha 3
1378847_x_at	8.19334e-11	1.36846e-09	-2.73194	-1	H2afx	H2A histone family, member X
1374360_at	8.23049e-11	1.37026e-09	-3.2421	-1	Cdc20	cell division cycle 20
1391456_at	8.23684e-11	1.37026e-09	3.83912	1	Jam3	junctional adhesion molecule 3
1375043_at	8.2654e-11	1.37212e-09	7.05752	1	Fos	FBJ osteosarcoma oncogene
1395635_at	8.26984e-11	1.37212e-09	2.44261	1	Tnfrsf26	tumor necrosis factor receptor superfamily, member 26
1376498_at	8.4209e-11	1.39443e-09	2.72455	1	Rilpl1	Rab interacting lysosomal protein-like 1
1371712_at	8.42653e-11	1.39443e-09	-2.42279	-1	Lsm2	LSM2 homolog, U6 small nuclear RNA associated (S. cerevisiae)
1390114_at	8.68734e-11	1.43193e-09	2.76232	1	Mpzl1	myelin protein zero-like 1
1378028_at	8.71689e-11	1.43492e-09	-2.86323	-1	Mad2l1	MAD2 mitotic arrest deficient-like 1 (yeast)
1374725_at	8.82882e-11	1.44954e-09	2.7067	1	Mov10	Moloney leukemia virus 10
1368542_at	9.02126e-11	1.47728e-09	4.71393	1	Zfp423	zinc finger protein 423
1392061_at	9.10378e-11	1.48885e-09	-3.19223	-1	Mcm10	minichromosome maintenance complex component 10
1387005_at	9.23137e-11	1.50775e-09	2.1577	1	Ctss	cathepsin S
1382688_at	9.61322e-11	1.56402e-09	-5.44174	-1	Slc25a37	solute carrier family 25 (mitochondrial iron transporter), member 37
1388591_at	9.63706e-11	1.56587e-09	-2.85159	-1	Dclre1b	DNA cross-link repair 1B
1368829_at	9.75551e-11	1.58306e-09	3.42362	1	Fbn1	fibrillin 1
1395700_at	9.80972e-11	1.58981e-09	-2.79882	-1	Dclre1b	DNA cross-link repair 1B
1379967_at	9.88407e-11	1.59979e-09	-4.04944	-1	Zfp367	zinc finger protein 367
1389022_at	9.97539e-11	1.61042e-09	-2.13633	-1	Pan2	PAN2 polyA specific ribonuclease subunit homolog (S. cerevisiae)
1393377_at	1.00469e-10	1.61988e-09	-2.32329	-1	Poc1b	POC1 centriolar protein homolog B (Chlamydomonas)
1376317_at	1.01969e-10	1.63986e-09	-3.04658	-1	Orc6	origin recognition complex, subunit 6
1376775_at	1.02167e-10	1.64094e-09	2.79874	1	Prr5l	proline rich 5 like
1368558_s_at	1.03885e-10	1.66428e-09	3.01242	1	Aif1	allograft inflammatory factor 1
1371597_at	1.05889e-10	1.69207e-09	-2.364	-1	Rnf187	ring finger protein 187
1398602_at	1.06231e-10	1.69537e-09	-3.06368	-1	Mad2l1	MAD2 mitotic arrest deficient-like 1 (yeast)
1385790_at	1.07038e-10	1.70392e-09	-2.06412	-1	2014-03-05	membrane-associated ring finger (C3HC4) 5
1389506_x_at	1.07409e-10	1.70767e-09	-3.46017	-1	Cdc20	cell division cycle 20
1372403_at	1.08077e-10	1.71612e-09	2.81192	1	Uaca	uveal autoantigen with coiled-coil domains and ankyrin repeats
1373398_at	1.08343e-10	1.71816e-09	-2.38197	-1	Trim37	tripartite motif-containing 37
1398636_at	1.08747e-10	1.7224e-09	-3.23821	-1	RGD1305420	similar to Nef associated protein 1
1385616_a_at	1.09365e-10	1.73e-09	-2.56334	-1	Asf1a	ASF1 anti-silencing function 1 homolog A (S. cerevisiae)
1393405_at	1.10357e-10	1.7435e-09	-2.60561	-1	Xrcc2	X-ray repair complementing defective repair in Chinese hamster cells 2
1368517_at	1.11274e-10	1.75578e-09	-2.43045	-1	Ssbp3	single stranded DNA binding protein 3
1389365_at	1.145e-10	1.80216e-09	2.91302	1	LOC690000	similar to CG3740-PA
1393115_at	1.14679e-10	1.80272e-09	-2.56154	-1	Usp46	ubiquitin specific peptidase 46
1389326_at	1.17985e-10	1.85005e-09	-2.02169	-1	Rfc3	replication factor C (activator 1) 3
1393982_at	1.18862e-10	1.8607e-09	-3.04189	-1	Pole2	polymerase (DNA directed), epsilon 2, accessory subunit
1368133_at	1.1896e-10	1.8607e-09	3.25003	1	Mpdz	multiple PDZ domain protein
1399046_at	1.19876e-10	1.87269e-09	-2.26238	-1	Top1	topoisomerase (DNA) I
1370969_at	1.21977e-10	1.89774e-09	2.535	1	Hoxa5	homeo box A5
1394031_at	1.22035e-10	1.89774e-09	-2.76915	-1	Fam83d	family with sequence similarity 83, member D
1398557_at	1.22084e-10	1.89774e-09	-2.11512	-1	Ikzf5	IKAROS family zinc finger 5
1375631_at	1.26291e-10	1.9583e-09	2.11106	1	Plekhb2	pleckstrin homology domain containing, family B (evectins) member 2
1369380_at	1.32229e-10	2.04281e-09	-3.19026	-1	Kif2c	kinesin family member 2C
1388776_at	1.34069e-10	2.06869e-09	2.02721	1	Shisa5	shisa family member 5
1388484_at	1.3565e-10	2.08795e-09	-3.79042	-1	Ube2c	ubiquitin-conjugating enzyme E2C
1379087_at	1.37468e-10	2.11075e-09	-3.0091	-1	Fam109b	family with sequence similarity 109, member B
1394361_a_at	1.39612e-10	2.13889e-09	-3.99716	-1	Wnt2	wingless-type MMTV integration site family member 2
1386953_at	1.40117e-10	2.14357e-09	4.07405	1	Hsd11b1	hydroxysteroid 11-beta dehydrogenase 1
1379217_at	1.41393e-10	2.16046e-09	2.71234	1	Acvr1	activin A receptor, type I
1388103_at	1.42553e-10	2.17554e-09	2.31319	1	Tmem37	transmembrane protein 37
1377340_at	1.46233e-10	2.22486e-09	4.54043	1	Tfpi2	tissue factor pathway inhibitor 2
1377962_at	1.46755e-10	2.22613e-09	-2.85892	-1	Mybl2	myeloblastosis oncogene-like 2
1390207_at	1.47418e-10	2.2335e-09	3.65167	1	Lats2	large tumor suppressor 2
1389715_at	1.49829e-10	2.26456e-09	-14.3603	-1	Ypel4	yippee-like 4 (Drosophila)
1373128_at	1.51169e-10	2.2766e-09	4.36376	1	Rcn3	reticulocalbin 3, EF-hand calcium binding domain
1373996_at	1.51169e-10	2.2766e-09	-4.21064	-1	Gtlf3b	gene trap locus F3b
1370245_at	1.52075e-10	2.28749e-09	3.94014	1	Ctsl1	cathepsin L1
1392054_at	1.53789e-10	2.31052e-09	-2.64811	-1	Pbrm1	polybromo 1
1383266_at	1.5831e-10	2.36671e-09	4.24964	1	Sfrp1	secreted frizzled-related protein 1
1390529_at	1.58472e-10	2.36671e-09	2.32467	1	Cd83	CD83 molecule
1386571_at	1.60232e-10	2.38993e-09	-2.91612	-1	Tom1l1	target of myb1 (chicken)-like 1
1388856_at	1.60407e-10	2.38993e-09	4.02178	1	Kitlg	KIT ligand
1399098_at	1.6091e-10	2.39459e-09	-2.01314	-1	Glo1	glyoxalase 1
1389555_at	1.62952e-10	2.41925e-09	-2.32328	-1	Tcf19	transcription factor 19
1370259_a_at	1.66709e-10	2.47116e-09	3.59771	1	Pth1r	parathyroid hormone 1 receptor
1387053_at	1.68013e-10	2.48264e-09	4.15395	1	Fmo1	flavin containing monooxygenase 1
1383506_at	1.69694e-10	2.50454e-09	-2.58538	-1	Bcl11a	B-cell CLL/lymphoma 11A (zinc finger protein)
1368511_at	1.72197e-10	2.53849e-09	2.61041	1	Bhlhe41	basic helix-loop-helix family, member e41
1388998_at	1.736e-10	2.55617e-09	-9.51282	-1	Dmtn	dematin actin binding protein
1389333_at	1.74431e-10	2.56541e-09	-2.73078	-1	Fbxo3	F-box protein 3
1391578_at	1.75813e-10	2.57969e-09	-2.46478	-1	RGD1307526	similar to modulator of estrogen induced transcription
1370507_at	1.76739e-10	2.58723e-09	3.6374	1	Dlgap4	discs, large (Drosophila) homolog-associated protein 4
1379625_at	1.80163e-10	2.63122e-09	3.98492	1	Zc2hc1a	zinc finger, C2HC-type containing 1A
1373864_at	1.8289e-10	2.66176e-09	2.1846	1	Map4k4	mitogen-activated protein kinase kinase kinase kinase 4
1372400_at	1.83197e-10	2.66314e-09	-2.00438	-1	Cul4a	cullin 4A
1381259_at	1.8356e-10	2.66533e-09	-2.27784	-1	Stag1	stromal antigen 1
1387962_at	1.86646e-10	2.70389e-09	-2.06892	-1	Zfp180	zinc finger protein 180
1372313_at	1.89848e-10	2.74711e-09	-2.11018	-1	Gpr89b	G protein-coupled receptor 89B
1373484_at	1.91525e-10	2.76532e-09	3.04885	1	Klhl13	kelch-like family member 13
1382219_at	1.91547e-10	2.76532e-09	-2.04241	-1	Larp1b	La ribonucleoprotein domain family, member 1B
1370374_at	1.93004e-10	2.78316e-09	-3.09905	-1	Steap3	STEAP family member 3, metalloreductase
1367919_at	1.96126e-10	2.82493e-09	-3.17926	-1	Nup210	nucleoporin 210
1372476_at	1.96816e-10	2.83162e-09	2.35889	1	Fads3	fatty acid desaturase 3
1370928_at	1.97537e-10	2.83875e-09	2.10383	1	Litaf	lipopolysaccharide-induced TNF factor
1369725_at	2.0151e-10	2.89253e-09	2.03613	1	Adap2	ArfGAP with dual PH domains 2
1374794_at	2.03155e-10	2.90949e-09	-3.10653	-1	Kif15	kinesin family member 15
1372554_at	2.03802e-10	2.91238e-09	-2.45011	-1	Tmem131	transmembrane protein 131
1387172_a_at	2.0382e-10	2.91238e-09	2.00497	1	Tgfb2	transforming growth factor, beta 2
1398342_at	2.0512e-10	2.92425e-09	-2.09418	-1	Tusc2	tumor suppressor candidate 2
1388906_at	2.05199e-10	2.92425e-09	2.41477	1	Tns3	tensin 3
1372662_at	2.05349e-10	2.92425e-09	-2.41665	-1	Fbxo34	F-box protein 34
1371357_at	2.05914e-10	2.92897e-09	3.19024	1	Igfbp7	insulin-like growth factor binding protein 7
1377783_at	2.06387e-10	2.93237e-09	3.54543	1	Angpt4	angiopoietin 4
1369988_at	2.07025e-10	2.93555e-09	-2.65828	-1	Epor	erythropoietin receptor
1375726_at	2.07078e-10	2.93555e-09	2.77918	1	Lmo7	LIM domain 7
1388243_at	2.07834e-10	2.94295e-09	3.16259	1	Gpr176	G protein-coupled receptor 176
1369098_at	2.08356e-10	2.94701e-09	2.65785	1	Vldlr	very low density lipoprotein receptor
1367970_at	2.09171e-10	2.95522e-09	3.20985	1	Pfn2	profilin 2
1389007_at	2.11512e-10	2.98158e-09	-2.28861	-1	Fam189a2	family with sequence similarity 189, member A2
1383057_at	2.12635e-10	2.98972e-09	-2.52667	-1	Asf1a	ASF1 anti-silencing function 1 homolog A (S. cerevisiae)
1391466_at	2.13195e-10	2.98972e-09	-2.30981	-1	Nucks1	nuclear casein kinase and cyclin-dependent kinase substrate 1
1385527_at	2.1328e-10	2.98972e-09	-2.33791	-1	Usp7	ubiquitin specific peptidase 7 (herpes virus-associated)
1374948_at	2.14332e-10	2.99778e-09	3.42456	1	Tmem106a	transmembrane protein 106A
1379195_s_at	2.17835e-10	3.04339e-09	-2.46201	-1	Lig1	ligase I, DNA, ATP-dependent
1394854_at	2.19872e-10	3.06815e-09	-2.28441	-1	Terf1	telomeric repeat binding factor (NIMA-interacting) 1
1383241_at	2.20096e-10	3.06815e-09	3.31013	1	C1r	complement component 1, r subcomponent
1385291_a_at	2.22685e-10	3.09737e-09	2.98343	1	Leprel4	leprecan-like 4
1378633_at	2.24446e-10	3.11238e-09	2.74177	1	Lpxn	leupaxin
1369961_at	2.24508e-10	3.11238e-09	2.80842	1	Ppap2a	phosphatidic acid phosphatase type 2A
1369499_at	2.25763e-10	3.12634e-09	-3.26128	-1	Tyms	thymidylate synthetase
1372398_at	2.30655e-10	3.19056e-09	2.8519	1	Kctd15	potassium channel tetramerization domain containing 15
1388911_at	2.37627e-10	3.27617e-09	-2.13985	-1	Prim2	primase, DNA, polypeptide 2
1367768_at	2.41053e-10	3.3108e-09	3.4056	1	Lxn	latexin
1372688_at	2.41146e-10	3.3108e-09	-2.1296	-1	Exosc7	exosome component 7
1380192_at	2.4134e-10	3.3108e-09	-3.23752	-1	Amn1	antagonist of mitotic exit network 1 homolog (S. cerevisiae)
1370462_at	2.42091e-10	3.31227e-09	-2.80474	-1	Hmmr	hyaluronan mediated motility receptor (RHAMM)
1389485_at	2.43164e-10	3.32333e-09	-2.30412	-1	Mdm1	Mdm1 nuclear protein homolog (mouse)
1383596_at	2.4577e-10	3.35529e-09	-2.09141	-1	Isy1	ISY1 splicing factor homolog (S. cerevisiae)
1367577_at	2.4969e-10	3.39774e-09	3.30058	1	Hspb1	heat shock protein 1
1371139_at	2.51032e-10	3.4123e-09	5.91904	1	Pls3	plastin 3
1376845_at	2.54939e-10	3.45956e-09	14.7754	1	Ifi27l2b	interferon, alpha-inducible protein 27 like 2B
1368990_at	2.55336e-10	3.45956e-09	4.3604	1	Cyp1b1	cytochrome P450, family 1, subfamily b, polypeptide 1
1372531_at	2.5912e-10	3.50328e-09	2.08164	1	Ppfibp2	PTPRF interacting protein, binding protein 2 (liprin beta 2)
1380286_x_at	2.59461e-10	3.50411e-09	-2.39537	-1	RGD1311723	similar to KIAA1731 protein
1373113_at	2.63887e-10	3.55243e-09	-2.51049	-1	2014-03-08	membrane-associated ring finger (C3HC4) 8, E3 ubiquitin protein ligase
1368430_at	2.65187e-10	3.56611e-09	2.19251	1	Lgmn	legumain
1370040_at	2.70697e-10	3.63243e-09	-2.01729	-1	Ogg1	8-oxoguanine DNA glycosylase
1370047_at	2.72974e-10	3.65518e-09	-2.74409	-1	Enpp1	ectonucleotide pyrophosphatase/phosphodiesterase 1
1387817_at	2.77484e-10	3.70766e-09	3.95572	1	Nsg1	neuron specific gene family member 1
1368965_at	2.7795e-10	3.70828e-09	2.1656	1	Slc16a3	solute carrier family 16 (monocarboxylate transporter), member 3
1383794_at	2.78121e-10	3.70828e-09	4.53631	1	RGD1311080	similar to RIKEN cDNA A930038C07
1375523_at	2.80415e-10	3.73491e-09	2.40645	1	Marcks	myristoylated alanine rich protein kinase C substrate
1384150_at	2.82939e-10	3.76113e-09	4.2866	1	Mid1	midline 1 (Opitz/BBB syndrome)
1369305_at	2.82983e-10	3.76113e-09	-3.88935	-1	Rab3il1	RAB3A interacting protein (rabin3)-like 1
1368618_at	2.85342e-10	3.78848e-09	5.61834	1	Grb14	growth factor receptor bound protein 14
1373219_at	2.88029e-10	3.82012e-09	3.27688	1	Snai1	snail family zinc finger 1
1377286_at	2.99161e-10	3.95107e-09	3.39043	1	Gimap4	GTPase, IMAP family member 4
1384265_at	2.99548e-10	3.95203e-09	-2.18158	-1	Pold3	polymerase (DNA-directed), delta 3, accessory subunit
1367759_at	3.12658e-10	4.10772e-09	-2.26037	-1	H1f0	H1 histone family, member 0
1370949_at	3.13316e-10	4.11158e-09	2.58221	1	Marcks	myristoylated alanine rich protein kinase C substrate
1393316_at	3.14874e-10	4.1239e-09	2.8662	1	Fpgs	folylpolyglutamate synthase
1376468_at	3.17033e-10	4.14353e-09	-2.42858	-1	Hars	histidyl-tRNA synthetase
1368387_at	3.18517e-10	4.15859e-09	-2.16605	-1	Bdh1	3-hydroxybutyrate dehydrogenase, type 1
1385292_at	3.23703e-10	4.22191e-09	2.27174	1	Leprel4	leprecan-like 4
1376106_at	3.28794e-10	4.27944e-09	5.00708	1	Tmem178a	transmembrane protein 178A
1384837_at	3.30138e-10	4.29248e-09	3.45792	1	Cd69	Cd69 molecule
1390403_at	3.33959e-10	4.33319e-09	2.44606	1	Fam43a	family with sequence similarity 43, member A
1370075_at	3.38272e-10	4.38462e-09	-2.93194	-1	Dhfr	dihydrofolate reductase
1387540_at	3.38772e-10	4.38657e-09	-2.53034	-1	Brca1	breast cancer 1, early onset
1389581_at	3.44049e-10	4.44573e-09	2.97753	1	Il33	interleukin 33
1382618_at	3.47745e-10	4.48888e-09	-6.95049	-1	Epb42	erythrocyte membrane protein band 4.2
1395531_at	3.51064e-10	4.52707e-09	-2.66338	-1	Cep76	centrosomal protein 76
1386212_at	3.56492e-10	4.58294e-09	-19.7803	-1	Spta1	spectrin, alpha, erythrocytic 1 (elliptocytosis 2)
1371804_at	3.58313e-10	4.60165e-09	-2.54083	-1	Cdadc1	cytidine and dCMP deaminase domain containing 1
1374890_at	3.64525e-10	4.67187e-09	-2.20203	-1	Evi5	ecotropic viral integration site 5
1372587_at	3.7389e-10	4.78213e-09	4.11827	1	Emcn	endomucin
1372272_at	3.77991e-10	4.82967e-09	-2.55003	-1	Mzt1	mitotic spindle organizing protein 1
1391536_at	3.81892e-10	4.87455e-09	-2.2219	-1	Mios	missing oocyte, meiosis regulator, homolog (Drosophila)
1391156_at	3.86348e-10	4.92142e-09	3.07859	1	Podnl1	podocan-like 1
1367687_a_at	3.87623e-10	4.93267e-09	3.2028	1	Pam	peptidylglycine alpha-amidating monooxygenase
1384971_at	3.92485e-10	4.98625e-09	2.53381	1	Depdc7	DEP domain containing 7
1393844_at	3.98741e-10	5.04857e-09	-2.46008	-1	Mlf1ip	MLF1 interacting protein
1383578_at	4.16364e-10	5.25289e-09	-2.51867	-1	Rad51	RAD51 recombinase
1372439_at	4.16551e-10	5.25289e-09	5.59875	1	Col4a1	collagen, type IV, alpha 1
1377943_at	4.21028e-10	5.29871e-09	2.3367	1	Cd86	CD86 molecule
1372962_at	4.21942e-10	5.3049e-09	-2.04495	-1	Tarbp2	TAR (HIV-1) RNA binding protein 2
1368159_at	4.23117e-10	5.31435e-09	-2.06759	-1	Abcb6	ATP-binding cassette, subfamily B (MDR/TAP), member 6
1373287_at	4.23695e-10	5.31629e-09	2.47032	1	Atoh8	atonal homolog 8 (Drosophila)
1389791_at	4.274e-10	5.35743e-09	-2.50008	-1	Cln8	ceroid-lipofuscinosis, neuronal 8 (epilepsy, progressive with mental retardation)
1379307_at	4.2848e-10	5.36561e-09	-2.29852	-1	Sclt1	sodium channel and clathrin linker 1
1387071_a_at	4.40043e-10	5.48852e-09	-2.14585	-1	Mapt	microtubule-associated protein tau
1377833_at	4.51905e-10	5.63088e-09	-2.16462	-1	Rif1	RAP1 interacting factor homolog (yeast)
1375984_at	4.53659e-10	5.64714e-09	3.34181	1	Zfhx4	zinc finger homeobox 4
1392405_at	4.70309e-10	5.82965e-09	-3.2759	-1	Tfdp2	transcription factor Dp-2 (E2F dimerization partner 2)
1390776_at	4.71106e-10	5.82965e-09	3.94256	1	Irx3	iroquois homeobox 3
1375216_at	4.71757e-10	5.83196e-09	2.38892	1	Pvrl2	poliovirus receptor-related 2
1387675_at	4.72479e-10	5.83514e-09	2.91451	1	Plau	plasminogen activator, urokinase
1384606_at	4.7851e-10	5.89224e-09	-2.1291	-1	LOC100158225	hypothetical protein LOC100158225
1368702_at	4.88232e-10	5.9993e-09	4.20764	1	Pawr	PRKC, apoptosis, WT1, regulator
1396099_at	4.89265e-10	5.9993e-09	-5.62745	-1	Tspan33	tetraspanin 33
1368370_at	4.89593e-10	5.9993e-09	2.43985	1	Adcy4	adenylate cyclase 4
1382317_at	5.13281e-10	6.27732e-09	-2.17912	-1	Eps8	epidermal growth factor receptor pathway substrate 8
1370618_at	5.1464e-10	6.28782e-09	-2.34289	-1	Optn	optineurin
1383103_at	5.15464e-10	6.29177e-09	-2.0433	-1	Fam172a	family with sequence similarity 172, member A
1388879_at	5.16032e-10	6.29259e-09	5.84665	1	Abi3bp	ABI family, member 3 (NESH) binding protein
1382033_at	5.24161e-10	6.37105e-09	-7.32487	-1	Klf1	Kruppel-like factor 1 (erythroid)
1372773_at	5.24496e-10	6.37105e-09	2.633	1	Npdc1	neural proliferation, differentiation and control, 1
1393832_at	5.30718e-10	6.42749e-09	-2.25139	-1	Rbm43	RNA binding motif protein 43
1398259_at	5.38088e-10	6.50093e-09	-2.15067	-1	Nup155	nucleoporin 155
1369625_at	5.50802e-10	6.63286e-09	-4.96841	-1	Aqp1	aquaporin 1
1384874_at	5.51586e-10	6.63593e-09	-2.848	-1	Cnpy1	canopy FGF signaling regulator 1
1390250_x_at	5.54469e-10	6.66424e-09	2.03112	1	LOC685152	ATPase, class I, type 8B, member 2
1374778_at	5.65617e-10	6.77876e-09	2.32395	1	Ctsc	cathepsin C
1371911_at	5.7504e-10	6.87857e-09	2.09167	1	Tnfaip1	tumor necrosis factor, alpha-induced protein 1 (endothelial)
1367608_at	5.79208e-10	6.91526e-09	2.82462	1	Cryba4	crystallin, beta A4
1368073_at	5.82831e-10	6.9519e-09	2.74358	1	Irf1	interferon regulatory factor 1
1391501_at	5.96343e-10	7.08232e-09	-3.01197	-1	Ift80	intraflagellar transport 80 homolog (Chlamydomonas)
1392739_a_at	6.31364e-10	7.48107e-09	2.6231	1	Eepd1	endonuclease/exonuclease/phosphatase family domain containing 1
1387036_at	6.35951e-10	7.52123e-09	2.36609	1	Hes1	hairy and enhancer of split 1 (Drosophila)
1370902_at	6.38613e-10	7.5456e-09	13.8344	1	Akr1b8	aldo-keto reductase family 1, member B8
1367978_at	6.50272e-10	7.66894e-09	2.09224	1	Adcy2	adenylate cyclase 2 (brain)
1370337_at	6.532e-10	7.69624e-09	-2.02972	-1	Ctcf	CCCTC-binding factor (zinc finger protein)
1374739_at	6.70383e-10	7.87653e-09	-2.18987	-1	Cdca4	cell division cycle associated 4
1389507_at	6.85859e-10	8.04331e-09	-4.98575	-1	Nedd4l	neural precursor cell expressed, developmentally down-regulated 4-like, E3 ubiquitin protein ligase
1382739_at	6.92862e-10	8.1103e-09	-2.56245	-1	Gpr19	G protein-coupled receptor 19
1374597_at	6.93572e-10	8.11105e-09	-2.01109	-1	Lyrm4	LYR motif containing 4
1368811_at	7.04089e-10	8.22638e-09	-2.80234	-1	Lmnb1	lamin B1
1383222_at	7.1026e-10	8.29076e-09	2.58473	1	Frmd6	FERM domain containing 6
1387391_at	7.14085e-10	8.32768e-09	4.92952	1	Cdkn1a	cyclin-dependent kinase inhibitor 1A
1388792_at	7.2103e-10	8.39308e-09	2.29811	1	Gadd45g	growth arrest and DNA-damage-inducible, gamma
1367948_a_at	7.23773e-10	8.40166e-09	3.14528	1	Kdr	kinase insert domain receptor
1376623_at	7.44447e-10	8.61775e-09	3.21241	1	Tmem204	transmembrane protein 204
1367877_at	7.74897e-10	8.96198e-09	-2.39536	-1	Slc11a2	solute carrier family 11 (proton-coupled divalent metal ion transporter), member 2
1368621_at	7.856e-10	9.06127e-09	2.96863	1	Aqp9	aquaporin 9
1367594_at	7.85647e-10	9.06127e-09	3.68001	1	Bgn	biglycan
1382928_at	7.8684e-10	9.06671e-09	2.86628	1	Pdzd3	PDZ domain containing 3
1368908_at	7.90699e-10	9.10282e-09	2.62835	1	Anxa4	annexin A4
1389787_at	7.95579e-10	9.13228e-09	3.0737	1	Ptk7	protein tyrosine kinase 7
1375874_at	7.9572e-10	9.13228e-09	-2.48225	-1	Ginm1	glycoprotein integral membrane 1
1385781_at	7.96893e-10	9.13228e-09	-3.15111	-1	Ercc6l	excision repair cross-complementing rodent repair deficiency complementation group 6 - like
1383491_at	8.08309e-10	9.22942e-09	2.59765	1	Aen	apoptosis enhancing nuclease
1378386_at	8.20695e-10	9.35384e-09	2.43563	1	Slc2a6	solute carrier family 2 (facilitated glucose transporter), member 6
1372188_at	8.27855e-10	9.42689e-09	-2.37948	-1	Ncaph2	non-SMC condensin II complex, subunit H2
1387272_at	8.31263e-10	9.44843e-09	-3.32989	-1	Eif2ak1	eukaryotic translation initiation factor 2 alpha kinase 1
1369971_a_at	8.3612e-10	9.4782e-09	-2.04442	-1	Hnrpd	heterogeneous nuclear ribonucleoprotein D
1398577_at	8.36134e-10	9.4782e-09	-5.15351	-1	RGD1310507	similar to RIKEN cDNA 1300017J02
1372525_at	8.38446e-10	9.49271e-09	2.44442	1	Fkbp14	FK506 binding protein 14
1390432_at	8.43553e-10	9.53648e-09	-2.88246	-1	Tmco3	transmembrane and coiled-coil domains 3
1392168_at	8.74041e-10	9.8457e-09	-2.43814	-1	Vrk1	vaccinia related kinase 1
1372844_at	8.81492e-10	9.91186e-09	2.28421	1	Efna1	ephrin A1
1374752_at	8.83017e-10	9.92012e-09	3.0042	1	Mdfic	MyoD family inhibitor domain containing
1369635_at	8.95114e-10	1.00446e-08	-2.13241	-1	Sord	sorbitol dehydrogenase
1373463_at	8.95701e-10	1.00446e-08	6.14529	1	Col5a2	collagen, type V, alpha 2
1390383_at	9.2164e-10	1.02987e-08	2.50548	1	Plin2	perilipin 2
1388131_at	9.2529e-10	1.03304e-08	2.05275	1	Tubb2b	tubulin, beta 2B class IIb
1390389_at	9.39623e-10	1.04625e-08	2.89957	1	Mertk	c-mer proto-oncogene tyrosine kinase
1379516_at	9.40493e-10	1.04629e-08	3.07877	1	RGD1559896	similar to RIKEN cDNA 2310022B05
1376172_at	9.49847e-10	1.05483e-08	-2.57249	-1	Abcg4	ATP-binding cassette, subfamily G (WHITE), member 4
1370369_at	9.55255e-10	1.05989e-08	2.23603	1	Gzmm	granzyme M (lymphocyte met-ase 1)
1391604_at	9.74903e-10	1.07834e-08	-2.40252	-1	Ncapd3	non-SMC condensin II complex, subunit D3
1375430_at	9.75317e-10	1.07834e-08	2.26761	1	Mmgt2	membrane magnesium transporter 2
1370030_at	1.00311e-09	1.10645e-08	-2.59483	-1	Gclm	glutamate cysteine ligase, modifier subunit
1383942_at	1.00763e-09	1.11016e-08	2.04418	1	Snx9	sorting nexin 9
1388924_at	1.02353e-09	1.1267e-08	4.30621	1	Angptl4	angiopoietin-like 4
1371037_at	1.03068e-09	1.13258e-08	3.09482	1	Pros1	protein S (alpha)
1369008_a_at	1.04075e-09	1.14264e-08	-2.81498	-1	Olfm1	olfactomedin 1
1394077_at	1.05378e-09	1.15493e-08	3.56212	1	Rnd3	Rho family GTPase 3
1380512_at	1.08311e-09	1.18192e-08	-3.67306	-1	Dpep2	dipeptidase 2
1374503_at	1.0951e-09	1.19293e-08	-2.059	-1	Pbx3	pre-B-cell leukemia homeobox 3
1369010_at	1.10689e-09	1.20265e-08	-3.5274	-1	Chek2	checkpoint kinase 2
1389150_at	1.12775e-09	1.22108e-08	2.13297	1	LOC100910396	uncharacterized LOC100910396
1387121_a_at	1.13615e-09	1.22806e-08	3.62891	1	Ndrg2	NDRG family member 2
1372343_at	1.13913e-09	1.22917e-08	-2.07832	-1	Exosc8	exosome component 8
1372570_at	1.14688e-09	1.23646e-08	-2.11831	-1	Usp30	ubiquitin specific peptidase 30
1388737_at	1.15223e-09	1.2401e-08	-2.19807	-1	Pbrm1	polybromo 1
1386653_at	1.15699e-09	1.24416e-08	2.40115	1	Prickle2	prickle homolog 2 (Drosophila)
1384406_at	1.16365e-09	1.25026e-08	3.37503	1	Ackr4	atypical chemokine receptor 4
1373161_at	1.16731e-09	1.25204e-08	3.16369	1	Tmem98	transmembrane protein 98
1371766_at	1.18224e-09	1.2659e-08	2.45932	1	LOC100912503	uncharacterized LOC100912503
1374393_at	1.20224e-09	1.2845e-08	-2.04313	-1	Ptplb	protein tyrosine phosphatase-like (proline instead of catalytic arginine), member b
1367562_at	1.2091e-09	1.29026e-08	5.03457	1	Sparc	secreted protein, acidic, cysteine-rich (osteonectin)
1372610_at	1.23201e-09	1.31247e-08	2.20094	1	P4ha2	prolyl 4-hydroxylase, alpha polypeptide II
1368311_at	1.24793e-09	1.32682e-08	3.01628	1	Mgmt	O-6-methylguanine-DNA methyltransferase
1379375_at	1.24865e-09	1.32682e-08	2.42923	1	Pdgfa	platelet-derived growth factor alpha polypeptide
1387219_at	1.25606e-09	1.33132e-08	3.1295	1	Adm	adrenomedullin
1368431_at	1.26198e-09	1.33646e-08	-2.10437	-1	Hpn	hepsin
1388137_a_at	1.26952e-09	1.34332e-08	2.23399	1	Fez2	fasciculation and elongation protein zeta 2 (zygin II)
1371349_at	1.27285e-09	1.34571e-08	3.80613	1	Col6a1	collagen, type VI, alpha 1
1376197_at	1.27439e-09	1.3462e-08	4.28321	1	Tcf7	transcription factor 7 (T-cell specific, HMG-box)
1391387_s_at	1.29097e-09	1.36143e-08	-3.12224	-1	Slbp	stem-loop binding protein
1369268_at	1.32496e-09	1.39492e-08	3.15654	1	Atf3	activating transcription factor 3
1388902_at	1.33316e-09	1.40239e-08	3.06479	1	Loxl1	lysyl oxidase-like 1
1387349_at	1.35907e-09	1.42605e-08	2.57007	1	Shox2	short stature homeobox 2
1383853_at	1.39152e-09	1.45767e-08	-6.30153	-1	Dyrk3	dual-specificity tyrosine-(Y)-phosphorylation regulated kinase 3
1382661_at	1.42404e-09	1.4905e-08	-2.11824	-1	Nup160	nucleoporin 160
1398829_at	1.43606e-09	1.50058e-08	2.39666	1	Fkbp1a	FK506 binding protein 1a
1386080_at	1.44894e-09	1.50776e-08	2.88669	1	Hey1	hairy/enhancer-of-split related with YRPW motif 1
1368821_at	1.46796e-09	1.52377e-08	4.66954	1	Fstl1	follistatin-like 1
1387472_at	1.49192e-09	1.54605e-08	4.02044	1	Cd3d	CD3 molecule, delta
1370948_a_at	1.49195e-09	1.54605e-08	2.57674	1	Marcks	myristoylated alanine rich protein kinase C substrate
1368194_at	1.50289e-09	1.55456e-08	2.32292	1	Agpat4	1-acylglycerol-3-phosphate O-acyltransferase 4
1380725_at	1.50382e-09	1.55456e-08	-2.17255	-1	Tspan5	tetraspanin 5
1373401_at	1.52007e-09	1.57007e-08	7.68924	1	Tnc	tenascin C
1387134_at	1.55198e-09	1.6004e-08	8.94611	1	Slfn3	schlafen 3
1388494_at	1.57077e-09	1.61845e-08	2.91701	1	Col4a2	collagen, type IV, alpha 2
1373847_at	1.57913e-09	1.62573e-08	3.66573	1	Tm4sf1	transmembrane 4 L six family member 1
1387180_at	1.58957e-09	1.63487e-08	2.6243	1	Il1r2	interleukin 1 receptor, type II
1387977_at	1.62275e-09	1.6611e-08	-2.7937	-1	Nbn	nibrin
1378443_at	1.62937e-09	1.66652e-08	5.69896	1	Slamf9	SLAM family member 9
1392883_at	1.64667e-09	1.68284e-08	2.61138	1	Limch1	LIM and calponin homology domains 1
1383391_a_at	1.65217e-09	1.68709e-08	2.67475	1	C2	complement component 2
1398522_at	1.67323e-09	1.70583e-08	-3.18472	-1	Ankle2	ankyrin repeat and LEM domain containing 2
1387970_at	1.70265e-09	1.7316e-08	-4.59879	-1	Slc38a5	solute carrier family 38, member 5
1390738_at	1.7131e-09	1.74082e-08	2.70764	1	Bst2	bone marrow stromal cell antigen 2
1389214_at	1.7155e-09	1.74185e-08	3.34116	1	Lama4	laminin, alpha 4
1395986_at	1.75356e-09	1.77619e-08	2.89788	1	Slit2	slit homolog 2 (Drosophila)
1386979_at	1.78863e-09	1.81024e-08	-2.45581	-1	Serinc5	serine incorporator 5
1381252_at	1.79718e-09	1.81596e-08	-3.00083	-1	Eri2	ERI1 exoribonuclease family member 2
1373551_at	1.82244e-09	1.83855e-08	-2.38886	-1	RGD1309762	similar to KIAA0614 protein
1376316_at	1.83452e-09	1.84776e-08	-3.43127	-1	Orc6	origin recognition complex, subunit 6
1367764_at	1.91109e-09	1.91261e-08	2.4479	1	Ccng1	cyclin G1
1390450_a_at	1.92474e-09	1.92321e-08	6.48959	1	Ogn	osteoglycin
1378027_at	1.93909e-09	1.93453e-08	3.09425	1	Pvrl3	poliovirus receptor-related 3
1383614_at	1.96664e-09	1.95729e-08	2.28753	1	Nuak2	NUAK family, SNF1-like kinase, 2
1367889_at	1.97026e-09	1.95934e-08	2.1946	1	Camk1	calcium/calmodulin-dependent protein kinase I
1387452_a_at	1.99186e-09	1.97769e-08	-2.48196	-1	Nfyb	nuclear transcription factor-Y beta
1375981_a_at	1.99996e-09	1.98417e-08	-2.04895	-1	Suv39h1	suppressor of variegation 3-9 homolog 1 (Drosophila)
1389184_at	2.06883e-09	2.04602e-08	-2.27415	-1	Rpp30	ribonuclease P/MRP subunit
1367744_at	2.07128e-09	2.04684e-08	3.35407	1	Maged2	melanoma antigen, family D, 2
1370895_at	2.09702e-09	2.07056e-08	5.4548	1	Col5a2	collagen, type V, alpha 2
1383471_at	2.09993e-09	2.07056e-08	-2.27884	-1	Slc46a3	solute carrier family 46, member 3
1372447_at	2.10188e-09	2.07056e-08	3.1688	1	Fgfr1	Fibroblast growth factor receptor 1
1370811_at	2.11158e-09	2.07848e-08	-2.40952	-1	Mpst	mercaptopyruvate sulfurtransferase
1392449_at	2.11765e-09	2.08214e-08	-2.42423	-1	Rad18	RAD18 homolog (S. cerevisiae)
1368482_at	2.15415e-09	2.11541e-08	2.56152	1	Bcl2a1	BCL2-related protein A1
1397292_at	2.16895e-09	2.12829e-08	-2.38106	-1	LOC100911058	uncharacterized LOC100911058
1368565_at	2.21893e-09	2.17393e-08	2.47311	1	Slc1a3	solute carrier family 1 (glial high affinity glutamate transporter), member 3
1373885_at	2.22491e-09	2.17809e-08	-2.30747	-1	Cbx5	chromobox homolog 5
1377702_at	2.25293e-09	2.2038e-08	2.1913	1	Lpar6	lysophosphatidic acid receptor 6
1388483_at	2.25616e-09	2.20524e-08	2.22301	1	Cfl2	cofilin 2, muscle
1370642_s_at	2.27051e-09	2.21754e-08	2.84512	1	Pdgfrb	platelet derived growth factor receptor, beta polypeptide
1387547_a_at	2.28444e-09	2.22941e-08	2.5893	1	Eltd1	EGF, latrophilin and seven transmembrane domain containing 1
1389872_at	2.34343e-09	2.27813e-08	-2.27625	-1	Rnf123	ring finger protein 123
1370460_at	2.3725e-09	2.30211e-08	-2.73628	-1	Usp15	ubiquitin specific peptidase 15
1395306_at	2.39074e-09	2.31338e-08	-2.11215	-1	Pbrm1	polybromo 1
1368522_at	2.41537e-09	2.33541e-08	-2.30592	-1	Timeless	timeless circadian clock
1373476_at	2.44204e-09	2.35396e-08	-2.11108	-1	LOC500251	hypothetical protein LOC500251
1389353_at	2.49893e-09	2.39958e-08	2.79232	1	Sema6d	sema domain, transmembrane domain (TM), and cytoplasmic domain, (semaphorin) 6D
1368089_at	2.54002e-09	2.43531e-08	2.61693	1	Pde2a	phosphodiesterase 2A, cGMP-stimulated
1368332_at	2.54815e-09	2.43939e-08	4.80546	1	Gbp2	guanylate binding protein 2, interferon-inducible
1394387_at	2.60962e-09	2.48908e-08	-2.3185	-1	Ccdc34	coiled-coil domain containing 34
1369621_s_at	2.62492e-09	2.49874e-08	2.17034	1	Fkbp1a	FK506 binding protein 1a
1387693_a_at	2.62607e-09	2.49874e-08	-4.2081	-1	Slc6a9	solute carrier family 6 (neurotransmitter transporter, glycine), member 9
1372390_at	2.63792e-09	2.50622e-08	5.47216	1	LOC100363005	rCG32052-like
1384195_at	2.6428e-09	2.50896e-08	3.43795	1	Tmem45a	transmembrane protein 45A
1370416_at	2.65791e-09	2.5214e-08	-2.47138	-1	Mxd3	Max dimerization protein 3
1370347_at	2.66264e-09	2.52398e-08	2.16259	1	Pdlim7	PDZ and LIM domain 7
1372897_at	2.68395e-09	2.53916e-08	2.97762	1	Plod2	procollagen lysine, 2-oxoglutarate 5-dioxygenase 2
1375194_at	2.68687e-09	2.53916e-08	-2.11003	-1	Usp46	ubiquitin specific peptidase 46
1388920_at	2.68746e-09	2.53916e-08	2.76584	1	Bmp6	bone morphogenetic protein 6
1387669_a_at	2.72205e-09	2.56674e-08	2.9907	1	Ephx1	epoxide hydrolase 1, microsomal (xenobiotic)
1374626_at	2.76986e-09	2.604e-08	2.03074	1	Lrg1	leucine-rich alpha-2-glycoprotein 1
1383355_at	2.84246e-09	2.67026e-08	2.20019	1	Abca1	ATP-binding cassette, subfamily A (ABC1), member 1
1385816_at	2.86802e-09	2.68979e-08	-2.9395	-1	Fam72a	family with sequence similarity 72, member A
1374961_at	2.87182e-09	2.68979e-08	-2.0182	-1	Pmf1	polyamine-modulated factor 1
1377689_at	2.90223e-09	2.71019e-08	-2.07874	-1	Kntc1	kinetochore associated 1
1386901_at	2.91188e-09	2.71717e-08	-3.14903	-1	Cd36	CD36 molecule (thrombospondin receptor)
1394697_at	2.9234e-09	2.72591e-08	-2.05459	-1	RGD1311723	similar to KIAA1731 protein
1395328_at	2.93719e-09	2.73673e-08	-2.26084	-1	Nsmce4a	non-SMC element 4 homolog A (S. cerevisiae)
1391453_at	2.95884e-09	2.75282e-08	2.3786	1	Ebi3	Epstein-Barr virus induced 3
1392349_at	2.96588e-09	2.75733e-08	4.65264	1	Slc5a3	solute carrier family 5 (sodium/myo-inositol cotransporter), member 3
1373309_at	3.05855e-09	2.83718e-08	2.45753	1	Tmem86a	transmembrane protein 86A
1370314_at	3.12787e-09	2.89293e-08	-2.20028	-1	Slc20a1	solute carrier family 20 (phosphate transporter), member 1
1374540_at	3.16929e-09	2.92693e-08	-2.01133	-1	Cdca7	cell division cycle associated 7
1397476_at	3.23429e-09	2.98323e-08	-2.43273	-1	Ttk	Ttk protein kinase
1397811_at	3.25041e-09	2.99524e-08	-3.13768	-1	RGD1311723	similar to KIAA1731 protein
1373935_at	3.25387e-09	2.99624e-08	-2.07792	-1	Pold2	polymerase (DNA directed), delta 2, accessory subunit
1390572_at	3.29758e-09	3.02761e-08	-2.17753	-1	Thoc3	THO complex 3
1392057_at	3.33939e-09	3.05928e-08	-2.02018	-1	Gli4	GLI family zinc finger 4
1370461_at	3.34699e-09	3.06401e-08	-3.4538	-1	Hmmr	hyaluronan mediated motility receptor (RHAMM)
1372725_at	3.37225e-09	3.07816e-08	2.28301	1	Plscr2	phospholipid scramblase 2
1393848_at	3.40989e-09	3.11025e-08	-3.48322	-1	Rrm2	ribonucleotide reductase M2
1388686_at	3.41651e-09	3.11403e-08	2.29524	1	Rcan1	regulator of calcineurin 1
1389355_at	3.43158e-09	3.12323e-08	2.28329	1	Ier5	immediate early response 5
1397409_s_at	3.53325e-09	3.21112e-08	-2.10377	-1	Wee1	wee 1 homolog (S. pombe)
1378419_at	3.53614e-09	3.21142e-08	-6.20592	-1	Rnase2	ribonuclease, RNase A family, 2 (liver, eosinophil-derived neurotoxin)
1387351_at	3.54461e-09	3.21615e-08	3.5643	1	Fbn1	fibrillin 1
1387742_at	3.54647e-09	3.21615e-08	-9.54546	-1	Ccr2	chemokine (C-C motif) receptor 2
1392499_at	3.56083e-09	3.22684e-08	-2.36308	-1	Pfas	phosphoribosylformylglycinamidine synthase
1370504_a_at	3.58198e-09	3.24202e-08	2.12728	1	Pmp22	peripheral myelin protein 22
1375937_a_at	3.58275e-09	3.24202e-08	-3.78122	-1	Cenpt	centromere protein T
1373303_at	3.59171e-09	3.24779e-08	-2.11647	-1	Scaf11	SR-related CTD-associated factor 11
1373394_at	3.59954e-09	3.25254e-08	-2.71374	-1	Smpd4	sphingomyelin phosphodiesterase 4, neutral membrane
1398980_at	3.6898e-09	3.3293e-08	-2.57393	-1	Supt16h	suppressor of Ty 16 homolog (S. cerevisiae)
1391516_at	3.70653e-09	3.342e-08	-2.24069	-1	LOC303140	up-regulator of carnitine transporter, OCTN2
1370234_at	3.76401e-09	3.3843e-08	-2.67115	-1	Fn1	fibronectin 1
1382316_at	3.79733e-09	3.41162e-08	-2.09492	-1	Hira	HIR histone cell cycle regulation defective homolog A (S. cerevisiae)
1376811_a_at	3.90433e-09	3.50274e-08	-2.08887	-1	Cpsf6	cleavage and polyadenylation specific factor 6, 68kDa
1372870_at	3.91883e-09	3.51324e-08	2.89822	1	Kdelr3	KDEL (Lys-Asp-Glu-Leu) endoplasmic reticulum protein retention receptor 3
1375911_at	3.9357e-09	3.52585e-08	-2.46434	-1	Gpcpd1	glycerophosphocholine phosphodiesterase GDE1 homolog (S. cerevisiae)
1382287_at	3.98577e-09	3.56562e-08	-2.26719	-1	Rnps1	ribonucleic acid binding protein S1
1377916_at	4.07883e-09	3.63851e-08	3.64914	1	Slfn2	schlafen 2
1384588_at	4.19062e-09	3.72236e-08	-2.55764	-1	Naa40	N(alpha)-acetyltransferase 40, NatD catalytic subunit, homolog (S. cerevisiae)
1367899_at	4.20348e-09	3.73114e-08	2.51269	1	F2r	coagulation factor II (thrombin) receptor
1369203_at	4.27271e-09	3.78191e-08	3.22582	1	Wif1	Wnt inhibitory factor 1
1377902_a_at	4.2895e-09	3.79409e-08	-2.16063	-1	Rad52	RAD52 homolog (S. cerevisiae)
1389756_at	4.3034e-09	3.80371e-08	-2.07913	-1	Melk	maternal embryonic leucine zipper kinase
1388395_at	4.31725e-09	3.81327e-08	2.67812	1	G0s2	G0/G1switch 2
1388338_at	4.3913e-09	3.86779e-08	-2.22698	-1	Ppp2r4	protein phosphatase 2A activator, regulatory subunit 4
1372660_at	4.51257e-09	3.96348e-08	-2.23375	-1	Tubgcp3	tubulin, gamma complex associated protein 3
AFFX_Rat_Hexokinase_3_at	4.51878e-09	3.96617e-08	-2.93496	-1	Hk1	hexokinase 1
1375120_at	4.61773e-09	4.04172e-08	2.00277	1	Id4	inhibitor of DNA binding 4
1369431_at	4.72084e-09	4.12335e-08	-2.56962	-1	Galnt7	UDP-N-acetyl-alpha-D-galactosamine:polypeptide N-acetylgalactosaminyltransferase 7 (GalNAc-T7)
1383047_at	4.77139e-09	4.16461e-08	4.18706	1	Gas6	growth arrest specific 6
1387274_at	4.82131e-09	4.20233e-08	3.65177	1	Dlx5	distal-less homeobox 5
1370427_at	4.84582e-09	4.21738e-08	3.59064	1	Pdgfa	platelet-derived growth factor alpha polypeptide
1368649_at	4.84688e-09	4.21738e-08	-2.14157	-1	Dkc1	dyskeratosis congenita 1, dyskerin
1369884_at	4.91884e-09	4.27381e-08	2.44195	1	Fgf7	fibroblast growth factor 7
1373074_at	5.07352e-09	4.39471e-08	-2.45463	-1	Timm21	translocase of inner mitochondrial membrane 21 homolog (yeast)
1387770_at	5.13019e-09	4.44074e-08	5.70797	1	Ifi27	interferon, alpha-inducible protein 27
1376924_a_at	5.1717e-09	4.47359e-08	2.17285	1	Palmd	palmdelphin
1392664_at	5.17641e-09	4.47458e-08	2.67574	1	Gpr182	G protein-coupled receptor 182
1369955_at	5.19502e-09	4.48618e-08	3.62646	1	Col5a1	collagen, type V, alpha 1
1387651_at	5.19696e-09	4.48618e-08	-5.02366	-1	Aqp1	aquaporin 1
1367733_at	5.23582e-09	4.51041e-08	-3.55526	-1	Car2	carbonic anhydrase 2
1384182_at	5.26791e-09	4.53185e-08	4.07653	1	Fermt2	fermitin family member 2
1395533_at	5.27375e-09	4.53376e-08	-3.20632	-1	Hars	histidyl-tRNA synthetase
1398460_at	5.29572e-09	4.54954e-08	-2.83273	-1	RGD1311723	similar to KIAA1731 protein
1387831_at	5.30717e-09	4.55626e-08	2.98565	1	Xcl1	chemokine (C motif) ligand 1
1393684_at	5.3405e-09	4.58174e-08	-4.05391	-1	Hells	helicase, lymphoid specific
1379803_at	5.35069e-09	4.58422e-08	-2.18426	-1	Lmo4	LIM domain only 4
1373970_at	5.51366e-09	4.71099e-08	5.22268	1	Il33	interleukin 33
1390710_x_at	5.56404e-09	4.7508e-08	2.18873	1	Sorl1	sortilin-related receptor, LDLR class A repeats-containing
1388090_a_at	5.58524e-09	4.76567e-08	-2.56061	-1	Epor	erythropoietin receptor
1369031_at	5.76555e-09	4.88632e-08	2.46176	1	Il18bp	interleukin 18 binding protein
1367774_at	5.85168e-09	4.93932e-08	4.09474	1	Gsta3	glutathione S-transferase A3
1383369_at	5.86412e-09	4.94317e-08	2.16471	1	Trim26	tripartite motif-containing 26
1388080_a_at	5.87616e-09	4.94982e-08	-2.27281	-1	Hrh3	histamine receptor H3
1394786_at	5.87988e-09	4.94982e-08	2.54405	1	Sorl1	sortilin-related receptor, LDLR class A repeats-containing
1376040_at	5.88944e-09	4.9523e-08	2.06781	1	Sipa1l2	signal-induced proliferation-associated 1 like 2
1381221_at	5.94283e-09	4.99277e-08	2.80803	1	RGD1311300	similar to T cell receptor V delta 6
1389110_at	5.99877e-09	5.03304e-08	2.36418	1	LOC100360017	mitochondrial ribosomal protein S6-like
1398439_a_at	6.0293e-09	5.05458e-08	-4.77745	-1	Orc6	origin recognition complex, subunit 6
1394435_at	6.03249e-09	5.05458e-08	2.46866	1	Vangl1	VANGL planar cell polarity protein 1
1370959_at	6.07266e-09	5.08484e-08	5.02134	1	Col3a1	collagen, type III, alpha 1
1384437_at	6.15073e-09	5.14678e-08	2.87244	1	Smarca1	SWI/SNF related, matrix associated, actin dependent regulator of chromatin, subfamily a, member 1
1379295_at	6.33201e-09	5.27738e-08	2.5693	1	Gngt2	guanine nucleotide binding protein (G protein), gamma transducing activity polypeptide 2
1368642_at	6.36771e-09	5.30361e-08	3.41222	1	Cdh2	cadherin 2
1386162_at	6.44927e-09	5.36217e-08	2.69134	1	Txk	TXK tyrosine kinase
1373288_at	6.54243e-09	5.42754e-08	2.68418	1	St5	suppression of tumorigenicity 5
1367849_at	6.61065e-09	5.4769e-08	2.75281	1	Sdc1	syndecan 1
1383069_at	6.73319e-09	5.55278e-08	2.99343	1	Rbms3	RNA binding motif, single stranded interacting protein 3
1398446_at	6.91797e-09	5.70142e-08	2.11212	1	Fam189b	family with sequence similarity 189, member B
1368474_at	7.07167e-09	5.81284e-08	2.08955	1	Vcam1	vascular cell adhesion molecule 1
1368284_at	7.17577e-09	5.88301e-08	3.11388	1	Plvap	plasmalemma vesicle associated protein
1376821_at	7.22031e-09	5.91566e-08	-3.07676	-1	Tmie	transmembrane inner ear
1393427_s_at	7.22977e-09	5.91955e-08	2.29405	1	Egfl7	EGF-like-domain, multiple 7
1389387_at	7.35117e-09	6.0072e-08	-2.46956	-1	Psmf1	proteasome (prosome, macropain) inhibitor subunit 1
1397854_at	7.40022e-09	6.04336e-08	-4.88893	-1	Dpf3	D4, zinc and double PHD fingers, family 3
1382192_at	7.46174e-09	6.07779e-08	5.0532	1	Lyve1	lymphatic vessel endothelial hyaluronan receptor 1
1370159_at	7.50321e-09	6.10342e-08	-2.20936	-1	Smarcd2	SWI/SNF related, matrix associated, actin dependent regulator of chromatin, subfamily d, member 2
1379450_at	7.50779e-09	6.10342e-08	2.21114	1	Cttnbp2nl	CTTNBP2 N-terminal like
1372584_at	7.62436e-09	6.18617e-08	2.62865	1	Cnrip1	cannabinoid receptor interacting protein 1
1371369_at	7.64192e-09	6.19642e-08	3.97671	1	Col6a2	collagen, type VI, alpha 2
1370307_at	7.68868e-09	6.23031e-08	3.53834	1	Agrn	agrin
1391907_at	7.96149e-09	6.42237e-08	-2.18302	-1	Nags	N-acetylglutamate synthase
1382185_at	8.05616e-09	6.47983e-08	2.91343	1	C1qtnf2	C1q and tumor necrosis factor related protein 2
1380577_at	8.05851e-09	6.47983e-08	-2.91605	-1	Abcg2	ATP-binding cassette, subfamily G (WHITE), member 2
1388182_at	8.1015e-09	6.51023e-08	-2.82849	-1	Prim1	primase, DNA, polypeptide 1
1368859_at	8.25389e-09	6.62421e-08	-2.41305	-1	Ppm1a	protein phosphatase, Mg2+/Mn2+ dependent, 1A
1385173_at	8.29124e-09	6.64994e-08	4.50518	1	Ebf3	early B-cell factor 3
1383680_at	8.36214e-09	6.69398e-08	2.43508	1	Tmem132a	transmembrane protein 132A
1393750_at	8.39198e-09	6.70931e-08	-3.53913	-1	G2e3	G2/M-phase specific E3 ubiquitin protein ligase
1378147_at	8.53029e-09	6.79825e-08	-2.02279	-1	Asxl1	additional sex combs like 1
1375640_at	8.66217e-09	6.88152e-08	2.97528	1	Fkbp9	FK506 binding protein 9
1370862_at	8.77978e-09	6.94421e-08	2.8614	1	Apoe	apolipoprotein E
1383885_at	9.05143e-09	7.12046e-08	-2.23469	-1	Pbrm1	polybromo 1
1395610_at	9.06251e-09	7.12298e-08	-4.6557	-1	Tspan33	tetraspanin 33
1368544_a_at	9.08739e-09	7.13807e-08	2.48484	1	Nol3	nucleolar protein 3 (apoptosis repressor with CARD domain)
1387655_at	9.20207e-09	7.21911e-08	3.206	1	Cxcl12	chemokine (C-X-C motif) ligand 12
1368840_at	9.26634e-09	7.26046e-08	2.14012	1	Tmem176b	transmembrane protein 176B
1384131_at	9.45235e-09	7.39698e-08	-3.44122	-1	Atl2	atlastin GTPase 2
1367946_at	9.87925e-09	7.67396e-08	2.67884	1	Pdlim1	PDZ and LIM domain 1
1373122_at	1.0095e-08	7.83643e-08	2.32967	1	Ajuba	ajuba LIM protein
1390408_at	1.01803e-08	7.89777e-08	-2.00529	-1	Hccs	holocytochrome c synthase
1377250_at	1.01946e-08	7.90394e-08	-3.26318	-1	Fam53b	family with sequence similarity 53, member B
1371691_at	1.02759e-08	7.95556e-08	4.36832	1	Rarres2	retinoic acid receptor responder (tazarotene induced) 2
1393823_at	1.02802e-08	7.95556e-08	-2.25779	-1	Polh	polymerase (DNA directed), eta
1389490_at	1.03336e-08	7.98217e-08	2.56091	1	Cd248	CD248 molecule, endosialin
1392754_at	1.04969e-08	8.09339e-08	2.84036	1	Adam8	ADAM metallopeptidase domain 8
1388569_at	1.06249e-08	8.17701e-08	5.38701	1	Serpinf1	serpin peptidase inhibitor, clade F (alpha-2 antiplasmin, pigment epithelium derived factor), member 1
1388201_at	1.07634e-08	8.27856e-08	2.1884	1	Bmp6	bone morphogenetic protein 6
1369670_at	1.08155e-08	8.30335e-08	2.18236	1	Cd200	Cd200 molecule
1369772_at	1.10697e-08	8.46232e-08	-2.625	-1	Slc6a9	solute carrier family 6 (neurotransmitter transporter, glycine), member 9
1378669_at	1.11573e-08	8.52405e-08	-2.66787	-1	Incenp	inner centromere protein
1393219_at	1.1296e-08	8.61954e-08	3.26685	1	C2	complement component 2
1394570_at	1.14248e-08	8.70199e-08	-2.50352	-1	Xk	X-linked Kx blood group (McLeod syndrome)
1387117_at	1.14734e-08	8.73367e-08	-2.15552	-1	Zranb2	zinc finger, RAN-binding domain containing 2
1390348_at	1.15611e-08	8.7814e-08	2.91469	1	Folr2	folate receptor 2 (fetal)
1382058_at	1.15633e-08	8.7814e-08	2.01019	1	Rras2	related RAS viral (r-ras) oncogene homolog 2
1376714_at	1.17174e-08	8.88708e-08	-2.11191	-1	Amn1	antagonist of mitotic exit network 1 homolog (S. cerevisiae)
1376457_at	1.17308e-08	8.89192e-08	2.40174	1	Crispld2	cysteine-rich secretory protein LCCL domain containing 2
1393400_at	1.17881e-08	8.91922e-08	2.05557	1	Zap70	zeta-chain (TCR) associated protein kinase 70
1369958_at	1.18071e-08	8.92284e-08	2.42357	1	Rhob	ras homolog family member B
1372579_at	1.20379e-08	9.09174e-08	2.37032	1	Eng	endoglin
1390430_at	1.2063e-08	9.10527e-08	2.31537	1	Nr1d2	nuclear receptor subfamily 1, group D, member 2
1394597_at	1.22123e-08	9.19029e-08	-2.1909	-1	Ddhd1	DDHD domain containing 1
1374904_at	1.22356e-08	9.20232e-08	2.59357	1	Six1	SIX homeobox 1
1387028_a_at	1.24864e-08	9.35914e-08	2.07361	1	Id1	inhibitor of DNA binding 1
1369788_s_at	1.25208e-08	9.37195e-08	2.16756	1	Jun	jun proto-oncogene
1370247_a_at	1.2565e-08	9.39837e-08	3.66786	1	Pmp22	peripheral myelin protein 22
1382105_at	1.25711e-08	9.39837e-08	2.06939	1	Gnb5	guanine nucleotide binding protein (G protein), beta 5
1391384_at	1.26361e-08	9.43012e-08	3.13893	1	Tnf	tumor necrosis factor
1374402_at	1.26956e-08	9.46334e-08	-2.34109	-1	Eif2ak1	eukaryotic translation initiation factor 2 alpha kinase 1
1385248_a_at	1.30737e-08	9.71634e-08	7.7538	1	Ogn	osteoglycin
1393051_at	1.32318e-08	9.82217e-08	2.89676	1	Armcx1	armadillo repeat containing, X-linked 1
1374222_at	1.37505e-08	1.01771e-07	2.18797	1	Slc22a18	solute carrier family 22, member 18
1372314_at	1.38345e-08	1.02333e-07	-2.00394	-1	Wdr26	WD repeat domain 26
1371365_at	1.42623e-08	1.05311e-07	-2.16681	-1	Ube2s	ubiquitin-conjugating enzyme E2S
1388427_at	1.45148e-08	1.06986e-07	2.34024	1	Mxra8	matrix-remodelling associated 8
1368466_a_at	1.45854e-08	1.07319e-07	-2.09906	-1	Odf2	outer dense fiber of sperm tails 2
1369105_a_at	1.46907e-08	1.07904e-07	-3.76304	-1	Pkib	protein kinase (cAMP-dependent, catalytic) inhibitor beta
1389271_at	1.51564e-08	1.10935e-07	2.53722	1	Vasn	vasorin
1389261_at	1.52173e-08	1.11316e-07	-2.28246	-1	RGD1305508	similar to hypothetical protein MGC23280
1388718_at	1.55421e-08	1.13404e-07	-3.82088	-1	Tmod1	tropomodulin 1
1388236_x_at	1.5557e-08	1.13404e-07	2.3484	1	RT1-CE12	RT1 class I, locus CE12
1377639_at	1.56792e-08	1.14097e-07	2.0477	1	Clmp	CXADR-like membrane protein
1373383_at	1.58193e-08	1.1485e-07	-2.03671	-1	Mterfd1	MTERF domain containing 1
1372691_at	1.60933e-08	1.16529e-07	3.58046	1	Upp1	uridine phosphorylase 1
1377121_at	1.61432e-08	1.16796e-07	2.02451	1	Dlg5	discs, large homolog 5 (Drosophila)
1393250_at	1.62973e-08	1.17708e-07	-4.64596	-1	Darc	Duffy blood group, atypical chemokine receptor
1374722_at	1.6343e-08	1.17835e-07	2.28047	1	C1qtnf1	C1q and tumor necrosis factor related protein 1
1369207_at	1.63626e-08	1.17908e-07	3.93923	1	Il7	interleukin 7
1393803_at	1.6514e-08	1.18659e-07	-2.29566	-1	Casp8ap2	caspase 8 associated protein 2
1382051_at	1.65459e-08	1.18729e-07	-2.30687	-1	Hscb	HscB iron-sulfur cluster co-chaperone homolog (E. coli)
1368464_at	1.66202e-08	1.19014e-07	2.93534	1	Clec10a	C-type lectin domain family 10, member A
1375896_at	1.66719e-08	1.19315e-07	-4.25384	-1	Stradb	STE20-related kinase adaptor beta
1373140_at	1.67146e-08	1.19498e-07	3.04088	1	Il6st	interleukin 6 signal transducer
1372558_at	1.67163e-08	1.19498e-07	-2.14709	-1	Naa15	N(alpha)-acetyltransferase 15, NatA auxiliary subunit
1373286_at	1.67577e-08	1.19589e-07	2.28997	1	Fblim1	filamin binding LIM protein 1
1372666_at	1.68187e-08	1.19888e-07	-2.04559	-1	Tapt1	transmembrane anterior posterior transformation 1
1389837_at	1.71373e-08	1.21952e-07	-2.34013	-1	Rnf187	ring finger protein 187
1381993_at	1.73116e-08	1.23122e-07	2.49003	1	Clic2	chloride intracellular channel 2
1376791_at	1.7612e-08	1.25117e-07	-2.69549	-1	Sowaha	sosondowah ankyrin repeat domain family member A
1378482_at	1.80248e-08	1.27833e-07	2.56598	1	Mdfic	MyoD family inhibitor domain containing
1391018_at	1.8082e-08	1.28094e-07	-3.47044	-1	Myo5c	myosin VC
1390191_at	1.82669e-08	1.28967e-07	2.67034	1	Hunk	hormonally upregulated Neu-associated kinase
1395409_at	1.8314e-08	1.29225e-07	-2.86526	-1	Ppp2r4	protein phosphatase 2A activator, regulatory subunit 4
1371441_at	1.83241e-08	1.29225e-07	2.93787	1	Pea15	phosphoprotein enriched in astrocytes 15
1371839_at	1.83624e-08	1.2935e-07	-2.18689	-1	Srsf2	serine/arginine-rich splicing factor 2
1378193_at	1.93388e-08	1.35318e-07	4.75968	1	Ms4a7	membrane-spanning 4-domains, subfamily A, member 7
1370844_at	1.9837e-08	1.38341e-07	-2.21705	-1	Hnrnpf	heterogeneous nuclear ribonucleoprotein F
1372840_at	1.99759e-08	1.39037e-07	-2.06007	-1	Zbed4	zinc finger, BED-type containing 4
1389145_at	1.9981e-08	1.39037e-07	2.35429	1	Cdc42ep2	CDC42 effector protein (Rho GTPase binding) 2
1370963_at	2.00689e-08	1.39571e-07	-2.21744	-1	Gas7	growth arrest specific 7
1367998_at	2.0323e-08	1.4126e-07	3.49572	1	Slpi	secretory leukocyte peptidase inhibitor
1372778_at	2.06351e-08	1.43034e-07	2.12578	1	Slc39a1	solute carrier family 39 (zinc transporter), member 1
1393067_at	2.1064e-08	1.45685e-07	2.43634	1	Tek	TEK tyrosine kinase, endothelial
1385901_at	2.11223e-08	1.46008e-07	-2.28766	-1	Ptdss2	phosphatidylserine synthase 2
1372835_at	2.16026e-08	1.48918e-07	2.65824	1	Rhoj	ras homolog family member J
1376951_at	2.17052e-08	1.49379e-07	-2.55815	-1	Mad2l1	MAD2 mitotic arrest deficient-like 1 (yeast)
1367681_at	2.18986e-08	1.50628e-07	2.76548	1	Cd151	CD151 molecule (Raph blood group)
1370072_at	2.19763e-08	1.5108e-07	3.0395	1	Mme	membrane metallo-endopeptidase
1368605_at	2.21333e-08	1.51992e-07	2.02751	1	Sh2b2	SH2B adaptor protein 2
1387154_at	2.24494e-08	1.53995e-07	3.76001	1	Npy	neuropeptide Y
1375917_at	2.26161e-08	1.55053e-07	4.67945	1	Lilrb4	leukocyte immunoglobulin-like receptor, subfamily B, member 4
1381971_at	2.30503e-08	1.57772e-07	2.49754	1	Sox18	SRY (sex determining region Y)-box 18
1379485_at	2.3155e-08	1.58316e-07	-2.31805	-1	Eif3a	eukaryotic translation initiation factor 3, subunit A
1377232_at	2.36593e-08	1.61413e-07	2.44094	1	Limch1	LIM and calponin homology domains 1
1386977_at	2.38196e-08	1.6233e-07	5.70142	1	Car3	carbonic anhydrase 3
1374861_at	2.38519e-08	1.62462e-07	2.07812	1	Tle2	transducin-like enhancer of split 2 (E(sp1) homolog, Drosophila)
1393706_at	2.40908e-08	1.63911e-07	2.34579	1	Steap1	six transmembrane epithelial antigen of the prostate 1
1370847_at	2.41499e-08	1.64136e-07	2.00773	1	Spon2	spondin 2, extracellular matrix protein
1367701_at	2.44328e-08	1.65969e-07	2.84362	1	Ramp2	receptor (G protein-coupled) activity modifying protein 2
1372530_at	2.45111e-08	1.6632e-07	-2.22032	-1	Hcfc1	host cell factor C1
1384558_at	2.51853e-08	1.70344e-07	4.01245	1	Plac9	placenta-specific 9
1369306_at	2.53114e-08	1.71104e-07	2.72373	1	Klrd1	killer cell lectin-like receptor, subfamily D, member 1
1369290_at	2.56081e-08	1.72731e-07	3.32994	1	Ccr5	chemokine (C-C motif) receptor 5
1383020_at	2.57771e-08	1.73691e-07	-2.19332	-1	Cntrob	centrobin, centrosomal BRCA2 interacting protein
1378690_at	2.58108e-08	1.73809e-07	-2.21754	-1	Ly6al	lymphocyte antigen 6 complex, locus A-like
1391146_at	2.58222e-08	1.73809e-07	2.19703	1	Cdh11	cadherin 11
1377457_a_at	2.59828e-08	1.74796e-07	2.32421	1	Sorl1	sortilin-related receptor, LDLR class A repeats-containing
1369968_at	2.66884e-08	1.79063e-07	4.26154	1	Ptn	pleiotrophin
1388150_at	2.67472e-08	1.79362e-07	-2.0295	-1	Xpo1	exportin 1, CRM1 homolog (yeast)
1384405_at	2.67638e-08	1.79378e-07	2.82854	1	Fam167b	family with sequence similarity 167, member B
1389423_at	2.73873e-08	1.83068e-07	2.62847	1	Ddr2	discoidin domain receptor tyrosine kinase 2
1390075_at	2.75288e-08	1.83727e-07	4.69478	1	Olfml2b	olfactomedin-like 2B
1397611_at	2.75765e-08	1.83843e-07	2.35254	1	LOC100909803	uncharacterized LOC100909803
1385695_at	2.76865e-08	1.84381e-07	3.80836	1	Loxl3	lysyl oxidase-like 3
1380424_at	2.77637e-08	1.84602e-07	-2.612	-1	Ubxn11	UBX domain protein 11
1377697_at	2.79241e-08	1.85472e-07	2.43121	1	Apbb2	amyloid beta (A4) precursor protein-binding, family B, member 2
1393015_at	2.79693e-08	1.85674e-07	2.27888	1	RGD1310587	similar to hypothetical protein FLJ14146
1384262_at	2.86463e-08	1.89666e-07	2.79252	1	Ppp1r3b	protein phosphatase 1, regulatory subunit 3B
1388339_at	2.87344e-08	1.9015e-07	2.95769	1	Pea15	phosphoprotein enriched in astrocytes 15
1374057_at	2.96391e-08	1.95518e-07	2.76894	1	LOC100912936	homeobox protein Hox-D8-like
1379285_at	2.96679e-08	1.95606e-07	10.1052	1	Rtp4	receptor (chemosensory) transporter protein 4
1391451_at	3.0062e-08	1.97892e-07	-2.14172	-1	Pck2	phosphoenolpyruvate carboxykinase 2 (mitochondrial)
1373453_at	3.05315e-08	2.00878e-07	-2.3236	-1	Wdr26	WD repeat domain 26
1371443_at	3.07701e-08	2.02342e-07	-2.02311	-1	RGD1304567	similar to RIKEN cDNA A430005L14
1376908_at	3.10323e-08	2.03852e-07	25.3151	1	Ifit3	interferon-induced protein with tetratricopeptide repeats 3
1374616_at	3.16693e-08	2.07711e-07	2.85429	1	Pdgfrl	platelet-derived growth factor receptor-like
1369644_at	3.19827e-08	2.09558e-07	2.50594	1	Lphn2	latrophilin 2
1392534_at	3.21912e-08	2.10744e-07	2.47836	1	Pmepa1	prostate transmembrane protein, androgen induced 1
1370941_at	3.27894e-08	2.14274e-07	2.35462	1	Pdgfra	platelet derived growth factor receptor, alpha polypeptide
1387434_at	3.31464e-08	2.16382e-07	-6.92483	-1	Slc22a4	solute carrier family 22 (organic cation/zwitterion transporter), member 4
1376105_at	3.33392e-08	2.17528e-07	3.4627	1	Col14a1	collagen, type XIV, alpha 1
1378283_at	3.34348e-08	2.18038e-07	-2.21892	-1	LOC100912988	uncharacterized LOC100912988
1371588_at	3.36463e-08	2.18849e-07	2.14286	1	Parva	parvin, alpha
1372380_at	3.38908e-08	2.20325e-07	2.22626	1	Rbpms	RNA binding protein with multiple splicing
1391489_at	3.42467e-08	2.22179e-07	4.77313	1	Irgm	immunity-related GTPase family, M
1386961_at	3.56835e-08	2.30548e-07	-2.80105	-1	Pfkm	phosphofructokinase, muscle
1390141_at	3.63544e-08	2.34039e-07	-2.11921	-1	Mthfd1l	methylenetetrahydrofolate dehydrogenase (NADP+ dependent) 1-like
1393891_at	3.6436e-08	2.34445e-07	6.19516	1	Col8a1	collagen, type VIII, alpha 1
1370829_at	3.65678e-08	2.35152e-07	-2.12225	-1	Fntb	farnesyltransferase, CAAX box, beta
1384639_at	3.75295e-08	2.40618e-07	-2.59345	-1	Reep6	receptor accessory protein 6
1382216_at	3.8929e-08	2.48197e-07	-2.24438	-1	Gemin6	gem (nuclear organelle) associated protein 6
1382878_at	3.89825e-08	2.48412e-07	3.1392	1	Sfrp1	secreted frizzled-related protein 1
1378220_at	3.90025e-08	2.48414e-07	3.96598	1	Rpl39l	ribosomal protein L39-like
1376610_a_at	3.90985e-08	2.48773e-07	2.18899	1	Ttc28	tetratricopeptide repeat domain 28
1368812_at	3.91404e-08	2.48913e-07	-3.26771	-1	Lmnb1	lamin B1
1384384_at	3.95736e-08	2.50906e-07	-2.75834	-1	C2cd5	C2 calcium-dependent domain containing 5
1387029_at	4.00152e-08	2.5345e-07	2.63835	1	Cfh	complement factor H
1376640_at	4.02342e-08	2.54708e-07	2.39406	1	Fam171a1	family with sequence similarity 171, member A1
1378477_a_at	4.07882e-08	2.58085e-07	2.18772	1	Fhod1	formin homology 2 domain containing 1
1371541_at	4.08357e-08	2.58226e-07	2.85595	1	Mylk	myosin light chain kinase
1393055_at	4.08516e-08	2.58226e-07	-2.12588	-1	Pkn2	protein kinase N2
1389413_at	4.19806e-08	2.64431e-07	2.2813	1	Evi2a	ecotropic viral integration site 2A
1389160_at	4.21302e-08	2.65108e-07	-4.34852	-1	Ahsp	alpha hemoglobin stabilizing protein
1389645_at	4.22097e-08	2.65463e-07	2.14951	1	Prodh2	proline dehydrogenase (oxidase) 2
1368832_at	4.2273e-08	2.65463e-07	-2.20979	-1	Akt2	v-akt murine thymoma viral oncogene homolog 2
1392980_at	4.22829e-08	2.65463e-07	-2.18946	-1	Tiam1	T-cell lymphoma invasion and metastasis 1
1375545_at	4.30078e-08	2.6955e-07	2.64496	1	Rbfox2	RNA binding protein, fox-1 homolog (C. elegans) 2
1376151_a_at	4.30844e-08	2.69761e-07	5.06403	1	Irgm2	immunity-related GTPase family M member 2
1370561_at	4.34684e-08	2.71758e-07	2.26051	1	A3galt2	alpha 1,3-galactosyltransferase 2
AFFX_Rat_Hexokinase_5_at	4.36329e-08	2.72651e-07	-3.02711	-1	Hk1	hexokinase 1
1370096_at	4.38124e-08	2.73501e-07	3.42642	1	Prf1	perforin 1 (pore forming protein)
1371921_at	4.48625e-08	2.79778e-07	2.13376	1	Ctnna1	catenin (cadherin-associated protein), alpha 1, 102kDa
1367563_at	4.68591e-08	2.91506e-07	3.13913	1	Sparc	secreted protein, acidic, cysteine-rich (osteonectin)
1370408_at	4.72192e-08	2.93456e-07	2.05148	1	Smim3	small integral membrane protein 3
1388728_at	4.73045e-08	2.9384e-07	2.20792	1	Laptm4b	lysosomal protein transmembrane 4 beta
1383662_at	4.75165e-08	2.95011e-07	2.38291	1	LOC500956	hypothetical protein LOC500956
1388884_at	4.84298e-08	3.00088e-07	2.45488	1	Eci3	enoyl-Coenzyme A delta isomerase 3
1381762_at	4.87455e-08	3.01746e-07	-2.10762	-1	Chac2	ChaC, cation transport regulator homolog 2 (E. coli)
1381790_at	5.01094e-08	3.08214e-07	2.21849	1	Map4k4	mitogen-activated protein kinase kinase kinase kinase 4
1389226_at	5.03535e-08	3.09261e-07	-2.00393	-1	Stag1	stromal antigen 1
1395411_at	5.06794e-08	3.10656e-07	-2.25444	-1	Naprt1	nicotinate phosphoribosyltransferase domain containing 1
1386550_at	5.14959e-08	3.14766e-07	-2.60352	-1	Ikzf5	IKAROS family zinc finger 5
1373544_at	5.15037e-08	3.14766e-07	2.43312	1	Cxcl9	chemokine (C-X-C motif) ligand 9
1383276_at	5.15254e-08	3.14766e-07	-2.34381	-1	Lancl2	LanC lantibiotic synthetase component C-like 2 (bacterial)
1372301_at	5.165e-08	3.15374e-07	2.72683	1	Aebp1	AE binding protein 1
1375396_at	5.17632e-08	3.15912e-07	-2.06094	-1	Pum1	pumilio homolog 1 (Drosophila)
1369622_at	5.21837e-08	3.18115e-07	3.03253	1	Prok2	prokineticin 2
1395529_at	5.22003e-08	3.18115e-07	-2.19405	-1	Eral1	Era-like 12S mitochondrial rRNA chaperone 1
1382454_at	5.32535e-08	3.23435e-07	2.13165	1	Cxcl9	chemokine (C-X-C motif) ligand 9
1385428_at	5.38832e-08	3.27102e-07	-2.01524	-1	Xpo4	exportin 4
1383247_a_at	5.51649e-08	3.34236e-07	2.33612	1	Spns2	spinster homolog 2
1367765_at	5.61002e-08	3.38922e-07	2.20761	1	Tcn2	transcobalamin 2
1372455_at	5.66827e-08	3.42112e-07	2.73041	1	Tspan12	tetraspanin 12
1399099_at	5.81491e-08	3.49618e-07	-2.06998	-1	Hnrnpul1	heterogeneous nuclear ribonucleoprotein U-like 1
1390782_at	5.82909e-08	3.50303e-07	2.46592	1	Clec14a	C-type lectin domain family 14, member A
1370209_at	5.92699e-08	3.54997e-07	2.80798	1	Klf9	Kruppel-like factor 9
1371607_at	6.0342e-08	3.60731e-07	2.10223	1	Map4	microtubule-associated protein 4
1369025_at	6.12785e-08	3.65706e-07	2.02502	1	Cd5	Cd5 molecule
1380236_at	6.15966e-08	3.67357e-07	2.0136	1	Itga9	integrin, alpha 9
1367755_at	6.2007e-08	3.69453e-07	3.20755	1	Cdo1	cysteine dioxygenase type 1
1393933_at	6.23932e-08	3.7113e-07	2.36933	1	Sorl1	sortilin-related receptor, LDLR class A repeats-containing
1372590_at	6.24066e-08	3.7113e-07	2.22058	1	C1qtnf1	C1q and tumor necrosis factor related protein 1
1381798_at	6.26572e-08	3.72444e-07	2.64555	1	Lmo7	LIM domain 7
1370548_at	6.49966e-08	3.85074e-07	-3.77361	-1	Slc16a10	solute carrier family 16 (aromatic amino acid transporter), member 10
1386777_at	6.52254e-08	3.86247e-07	-2.5919	-1	Pot1	protection of telomeres 1
1384311_at	6.53081e-08	3.86555e-07	2.50339	1	Prdm5	PR domain containing 5
1376619_at	6.59705e-08	3.89925e-07	2.47857	1	Ptprd	protein tyrosine phosphatase, receptor type, D
1389538_at	6.63979e-08	3.92266e-07	2.16874	1	Nfkbia	nuclear factor of kappa light polypeptide gene enhancer in B-cells inhibitor, alpha
1373674_at	6.7075e-08	3.95894e-07	4.55344	1	Mfap5	microfibrillar associated protein 5
1392477_at	6.72583e-08	3.96789e-07	2.42857	1	Etv1	ets variant 1
1384110_at	6.81514e-08	4.01869e-07	2.75188	1	RGD1561724	similar to mKIAA0716 protein
1367967_at	6.83441e-08	4.02817e-07	2.26445	1	Lepre1	leucine proline-enriched proteoglycan (leprecan) 1
1380293_at	6.98442e-08	4.1031e-07	-2.62896	-1	LOC361346	similar to chromosome 18 open reading frame 54
1368106_at	7.07347e-08	4.14766e-07	2.11649	1	Plk2	polo-like kinase 2
1387922_at	7.17104e-08	4.19703e-07	2.17497	1	Crispld2	cysteine-rich secretory protein LCCL domain containing 2
1385635_at	7.17698e-08	4.19855e-07	2.44401	1	Cd5l	Cd5 molecule-like
1383213_at	7.25025e-08	4.23174e-07	-2.16671	-1	Eps8	epidermal growth factor receptor pathway substrate 8
1367880_at	7.30465e-08	4.26133e-07	3.03557	1	Lamb2	laminin, beta 2
1378140_at	7.33479e-08	4.27494e-07	2.09978	1	Arl11	ADP-ribosylation factor-like 11
1387819_at	7.36675e-08	4.29151e-07	2.75142	1	Cela1	chymotrypsin-like elastase family, member 1
1368553_at	7.61861e-08	4.41577e-07	2.28468	1	Acvrl1	activin A receptor type II-like 1
1372042_at	7.75139e-08	4.49066e-07	2.56307	1	Cmtm3	CKLF-like MARVEL transmembrane domain containing 3
1374557_at	7.89244e-08	4.55976e-07	2.65234	1	Wls	wntless homolog (Drosophila)
1371202_a_at	8.24397e-08	4.74135e-07	2.50409	1	Nfib	nuclear factor I/B
1369249_at	8.38675e-08	4.81433e-07	-2.37899	-1	Ankh	ANKH inorganic pyrophosphate transport regulator
1372325_at	8.3932e-08	4.81583e-07	2.1902	1	Emilin1	elastin microfibril interfacer 1
1369634_at	8.5714e-08	4.90464e-07	-5.46471	-1	Slc4a1	solute carrier family 4 (anion exchanger), member 1
1387835_at	8.59103e-08	4.91185e-07	2.31821	1	Il1rn	interleukin 1 receptor antagonist
1369684_at	8.61899e-08	4.9229e-07	-2.46683	-1	Tcf3	transcription factor 3
1398720_at	8.72234e-08	4.9774e-07	-5.90099	-1	Kel	Kell blood group, metallo-endopeptidase
1397304_at	8.74e-08	4.98522e-07	5.46223	1	Igtp	interferon gamma induced GTPase
1377023_at	8.77154e-08	4.99867e-07	2.4192	1	Dusp2	dual specificity phosphatase 2
1394095_at	8.80221e-08	5.01159e-07	-2.22417	-1	Gin1	gypsy retrotransposon integrase 1
1381021_at	8.87663e-08	5.04939e-07	-2.01576	-1	Gapvd1	GTPase activating protein and VPS9 domains 1
1388157_at	8.96292e-08	5.09386e-07	2.12491	1	Marcks	myristoylated alanine rich protein kinase C substrate
1369785_at	8.98981e-08	5.10452e-07	-2.63071	-1	Ppat	phosphoribosyl pyrophosphate amidotransferase
1389528_s_at	9.56313e-08	5.39591e-07	2.34259	1	Jun	jun proto-oncogene
1380071_at	9.57931e-08	5.40261e-07	5.83216	1	Parp12	poly (ADP-ribose) polymerase family, member 12
1373204_at	9.58697e-08	5.40451e-07	2.03396	1	Tmem176a	transmembrane protein 176A
1369179_a_at	9.60644e-08	5.41305e-07	2.70591	1	Pparg	peroxisome proliferator-activated receptor gamma
1372866_at	9.82197e-08	5.52706e-07	-2.07238	-1	Slc25a38	solute carrier family 25, member 38
1376689_at	1.01897e-07	5.71457e-07	2.3434	1	Ikbip	IKBKB interacting protein
1371462_at	1.01916e-07	5.71457e-07	2.40848	1	Igfbp4	insulin-like growth factor binding protein 4
1388866_at	1.02033e-07	5.71861e-07	2.12659	1	Sspn	sarcospan
1378072_at	1.02753e-07	5.75126e-07	-2.2985	-1	Atad5	ATPase family, AAA domain containing 5
1382111_at	1.03442e-07	5.78724e-07	-2.82084	-1	Glod5	glyoxalase domain containing 5
1373718_at	1.0474e-07	5.84682e-07	2.26559	1	Tubb2a	tubulin, beta 2A class IIa
1395621_at	1.05183e-07	5.86896e-07	-2.59053	-1	Slc25a52	solute carrier family 25, member 52
1374590_at	1.06044e-07	5.91433e-07	-2.04156	-1	Plcl2	phospholipase C-like 2
1393099_at	1.09759e-07	6.0945e-07	-2.04642	-1	Cox11	cytochrome c oxidase assembly homolog 11 (yeast)
1389695_at	1.10177e-07	6.11502e-07	-2.04249	-1	Fam20c	family with sequence similarity 20, member C
1376953_at	1.10606e-07	6.13609e-07	-2.37318	-1	Unc5cl	unc-5 homolog C (C. elegans)-like
1378506_at	1.12644e-07	6.24087e-07	2.29933	1	Pik3c2a	phosphatidylinositol-4-phosphate 3-kinase, catalytic subunit type 2 alpha
1370884_at	1.12893e-07	6.25192e-07	-4.55563	-1	Spr	sepiapterin reductase (7,8-dihydrobiopterin:NADP+ oxidoreductase)
1380373_at	1.13382e-07	6.27072e-07	-2.18625	-1	Gmps	guanine monphosphate synthase
1392223_at	1.13549e-07	6.27719e-07	2.28524	1	Epn2	epsin 2
1368163_at	1.14296e-07	6.31294e-07	-2.00668	-1	Dpp4	dipeptidylpeptidase 4
1372254_at	1.16171e-07	6.40239e-07	2.44412	1	Serping1	serpin peptidase inhibitor, clade G (C1 inhibitor), member 1
1376202_at	1.23158e-07	6.73486e-07	2.23645	1	B3gnt1	UDP-GlcNAc:betaGal beta-1,3-N-acetylglucosaminyltransferase 1
1378418_at	1.23421e-07	6.73986e-07	-2.57487	-1	Tifab	TRAF-interacting protein with forkhead-associated domain, family member B
1383354_a_at	1.25482e-07	6.84051e-07	-2.01426	-1	Fbxo33	F-box protein 33
1389857_at	1.25992e-07	6.86533e-07	2.24375	1	Wbp5	WW domain binding protein 5
1368280_at	1.26917e-07	6.90673e-07	2.10078	1	Ctsc	cathepsin C
1369640_at	1.27972e-07	6.95209e-07	4.25919	1	Gja1	gap junction protein, alpha 1
1394051_at	1.2862e-07	6.98427e-07	3.41873	1	P2ry10	purinergic receptor P2Y, G-protein coupled, 10
1387345_at	1.3283e-07	7.16333e-07	-2.0066	-1	Psme4	proteasome (prosome, macropain) activator subunit 4
1382163_at	1.35414e-07	7.29017e-07	3.05603	1	Gata3	GATA binding protein 3
1368404_at	1.36193e-07	7.32269e-07	2.52692	1	Dbn1	drebrin 1
1368400_at	1.36555e-07	7.33902e-07	-2.17392	-1	Timm8a1	translocase of inner mitochondrial membrane 8 homolog a1 (yeast)
1387656_at	1.38004e-07	7.40738e-07	-4.01622	-1	Slc4a1	solute carrier family 4 (anion exchanger), member 1
1390050_at	1.40293e-07	7.5174e-07	2.16713	1	Golm1	golgi membrane protein 1
1386269_x_at	1.40964e-07	7.54446e-07	2.21412	1	Sorl1	sortilin-related receptor, LDLR class A repeats-containing
1372601_at	1.4099e-07	7.54446e-07	2.09978	1	Atf5	activating transcription factor 5
1372086_at	1.42105e-07	7.5983e-07	-3.35799	-1	Fhdc1	FH2 domain containing 1
1385127_at	1.47729e-07	7.8622e-07	2.49379	1	Bmp5	bone morphogenetic protein 5
1371322_at	1.47839e-07	7.86469e-07	2.10613	1	Lamc1	laminin, gamma 1
1370956_at	1.49455e-07	7.93052e-07	2.31983	1	Dcn	decorin
1394483_at	1.49569e-07	7.93251e-07	2.64806	1	Adamts5	ADAM metallopeptidase with thrombospondin type 1 motif, 5
1376878_at	1.5252e-07	8.0621e-07	2.64187	1	RGD1559896	similar to RIKEN cDNA 2310022B05
1370287_a_at	1.53415e-07	8.0962e-07	2.29036	1	Tpm1	tropomyosin 1, alpha
1391791_at	1.55143e-07	8.18053e-07	2.13095	1	Acer2	alkaline ceramidase 2
1383948_at	1.55432e-07	8.18887e-07	2.01303	1	Ttc28	tetratricopeptide repeat domain 28
1369656_at	1.57381e-07	8.28462e-07	-2.0479	-1	Pcyt1a	phosphate cytidylyltransferase 1, choline, alpha
1368391_at	1.5861e-07	8.34229e-07	-2.13968	-1	Slc7a1	solute carrier family 7 (cationic amino acid transporter, y+ system), member 1
1390938_at	1.60766e-07	8.44155e-07	2.06776	1	Arhgap28	Rho GTPase activating protein 28
1388347_at	1.61006e-07	8.45061e-07	3.95802	1	Ly6e	lymphocyte antigen 6 complex, locus E
1374535_at	1.62012e-07	8.4999e-07	2.60781	1	Afap1l2	actin filament associated protein 1-like 2
1391214_at	1.62892e-07	8.53891e-07	2.67303	1	Fam26f	family with sequence similarity 26, member F
1372111_at	1.64541e-07	8.62174e-07	3.32712	1	Cav1	caveolin 1, caveolae protein
1389918_at	1.64739e-07	8.62852e-07	5.8462	1	LOC100360205	palladin
1388167_at	1.67061e-07	8.73559e-07	3.31766	1	Nfib	nuclear factor I/B
1379284_at	1.67494e-07	8.75094e-07	2.04423	1	Ubash3b	ubiquitin associated and SH3 domain containing, B
1369697_at	1.67657e-07	8.75579e-07	2.27961	1	Cxcr2	chemokine (C-X-C motif) receptor 2
1385414_at	1.68004e-07	8.76665e-07	3.61086	1	Cd8a	CD8a molecule
1393799_at	1.73082e-07	9.00542e-07	3.05585	1	Unc5b	unc-5 homolog B (C. elegans)
1370176_at	1.73578e-07	9.02e-07	-4.72511	-1	Trak2	trafficking protein, kinesin binding 2
1367896_at	1.74713e-07	9.07149e-07	6.55424	1	Car3	carbonic anhydrase 3
1383796_at	1.7509e-07	9.08731e-07	2.42207	1	2014-03-01	mitochondrial amidoxime reducing component 1
1394025_at	1.75428e-07	9.10109e-07	2.00567	1	Smad6	SMAD family member 6
1367593_at	1.82637e-07	9.43225e-07	2.1455	1	Sepw1	selenoprotein W, 1
1387122_at	1.90869e-07	9.80899e-07	3.94546	1	Plagl1	pleiomorphic adenoma gene-like 1
1372935_at	1.94308e-07	9.96124e-07	2.46271	1	Tmem119	transmembrane protein 119
1370952_at	1.94418e-07	9.96285e-07	2.53854	1	Gstm2	glutathione S-transferase mu 2
1383008_at	1.9509e-07	9.99319e-07	-3.08183	-1	Smc4	structural maintenance of chromosomes 4
1378300_at	1.95876e-07	1.00294e-06	-2.31237	-1	Dpf3	D4, zinc and double PHD fingers, family 3
1372110_at	1.97253e-07	1.00917e-06	2.78273	1	Limch1	LIM and calponin homology domains 1
1367953_at	1.97349e-07	1.00924e-06	2.6314	1	Tyro3	TYRO3 protein tyrosine kinase
1369192_at	2.00235e-07	1.02151e-06	-2.22974	-1	Cdkn1b	cyclin-dependent kinase inhibitor 1B
1376259_at	2.02277e-07	1.02942e-06	2.44417	1	Prkcq	protein kinase C, theta
1398821_s_at	2.06918e-07	1.04836e-06	-4.83873	-1	Mylk2	myosin light chain kinase 2
1387947_at	2.1531e-07	1.08825e-06	2.18504	1	Mafb	v-maf avian musculoaponeurotic fibrosarcoma oncogene homolog B
1370156_at	2.16048e-07	1.09113e-06	-2.35935	-1	Prnp	prion protein
1368459_at	2.20387e-07	1.10989e-06	3.5871	1	Gdf10	growth differentiation factor 10
1372980_at	2.21307e-07	1.11363e-06	-5.50765	-1	Tspan33	tetraspanin 33
1392786_at	2.22248e-07	1.11791e-06	2.25019	1	Dysf	dysferlin
1370389_at	2.22445e-07	1.11846e-06	2.58808	1	Gpm6b	glycoprotein m6b
1383514_s_at	2.25805e-07	1.13173e-06	-2.41696	-1	Naa15	N(alpha)-acetyltransferase 15, NatA auxiliary subunit
1390159_at	2.31265e-07	1.1554e-06	2.49544	1	Rasgrp3	RAS guanyl releasing protein 3 (calcium and DAG-regulated)
1369805_at	2.31748e-07	1.1569e-06	2.60665	1	Leprel4	leprecan-like 4
1392505_at	2.31914e-07	1.15726e-06	-2.17299	-1	Pds5a	PDS5, regulator of cohesion maintenance, homolog A (S. cerevisiae)
1367740_at	2.35317e-07	1.17238e-06	2.24766	1	Ckb	creatine kinase, brain
1392979_at	2.3643e-07	1.17706e-06	-2.11961	-1	Cacybp	calcyclin binding protein
1376658_at	2.36835e-07	1.17855e-06	3.45891	1	Raph1	Ras association (RalGDS/AF-6) and pleckstrin homology domains 1
1383564_at	2.4208e-07	1.20226e-06	8.46678	1	Irf7	interferon regulatory factor 7
1387131_at	2.4347e-07	1.20821e-06	2.83666	1	Serpini1	serpin peptidase inhibitor, clade I (neuroserpin), member 1
1391871_at	2.47753e-07	1.22704e-06	2.22177	1	Stard13	StAR-related lipid transfer (START) domain containing 13
1387756_s_at	2.48951e-07	1.23152e-06	-3.40326	-1	Hemgn	hemogen
1392893_a_at	2.56953e-07	1.2686e-06	2.43382	1	Nacc2	NACC family member 2, BEN and BTB (POZ) domain containing
1395340_at	2.64555e-07	1.30051e-06	-2.78817	-1	Slc30a9	solute carrier family 30 (zinc transporter), member 9
1396132_at	2.66306e-07	1.30861e-06	-2.80322	-1	Fcrla	Fc receptor-like A
1370153_at	2.69484e-07	1.32267e-06	5.3413	1	Gdf15	growth differentiation factor 15
1395100_at	2.73203e-07	1.33936e-06	-2.70257	-1	Pbrm1	polybromo 1
1382950_at	2.84788e-07	1.39234e-06	2.97564	1	LOC685067	similar to guanylate binding protein family, member 6
1384416_at	2.88595e-07	1.40931e-06	-2.1922	-1	Rnf168	ring finger protein 168, E3 ubiquitin protein ligase
1375980_at	3.10793e-07	1.50717e-06	2.12409	1	Nxn	nucleoredoxin
1387060_at	3.1382e-07	1.52126e-06	2.05292	1	Klf6	Kruppel-like factor 6
1385498_at	3.15889e-07	1.52893e-06	-2.49204	-1	Rhbdd1	rhomboid domain containing 1
1391125_at	3.21759e-07	1.55255e-06	-2.09613	-1	Ap1s3	adaptor-related protein complex 1, sigma 3 subunit
1393330_at	3.34769e-07	1.60914e-06	2.74596	1	LOC100909539	uncharacterized LOC100909539
1389215_at	3.34973e-07	1.60951e-06	-2.08069	-1	Sephs1	selenophosphate synthetase 1
1368510_at	3.41147e-07	1.63667e-06	-2.10441	-1	Gata1	GATA binding protein 1
1394027_at	3.43078e-07	1.64468e-06	2.11977	1	Nup62cl	nucleoporin 62 C-terminal like
1368379_at	3.43708e-07	1.64601e-06	2.45341	1	Scarb2	scavenger receptor class B, member 2
1377334_at	3.43749e-07	1.64601e-06	4.10992	1	RT1-Ba	RT1 class II, locus Ba
1380553_at	3.52206e-07	1.67946e-06	-2.10255	-1	Osgin2	oxidative stress induced growth inhibitor family member 2
1375026_at	3.56268e-07	1.69562e-06	2.31941	1	Calml4	calmodulin-like 4
1368911_at	3.59656e-07	1.71044e-06	2.05388	1	Kcnj8	potassium inwardly-rectifying channel, subfamily J, member 8
1390569_at	3.64965e-07	1.73046e-06	2.3424	1	Cndp1	carnosine dipeptidase 1 (metallopeptidase M20 family)
1382732_at	3.72925e-07	1.7622e-06	4.018	1	Lyve1	lymphatic vessel endothelial hyaluronan receptor 1
1392758_at	3.94543e-07	1.84974e-06	-2.36423	-1	Tra2a	transformer 2 alpha homolog (Drosophila)
1375660_at	4.16693e-07	1.94705e-06	-2.00206	-1	2014-09-08	septin 8
1386721_at	4.17621e-07	1.95066e-06	2.64062	1	Zfp503	zinc finger protein 503
1368673_at	4.23932e-07	1.97866e-06	2.40037	1	Ddr2	discoidin domain receptor tyrosine kinase 2
1395268_at	4.29292e-07	1.99996e-06	-2.13774	-1	Wwp1	WW domain containing E3 ubiquitin protein ligase 1
1368223_at	4.31239e-07	2.00755e-06	2.56185	1	Adamts1	ADAM metallopeptidase with thrombospondin type 1 motif, 1
1393171_at	4.3395e-07	2.01867e-06	3.1757	1	Tmem47	transmembrane protein 47
1391944_at	4.35562e-07	2.02542e-06	2.1983	1	Fam184a	family with sequence similarity 184, member A
1368503_at	4.37161e-07	2.03135e-06	-2.77152	-1	Gch1	GTP cyclohydrolase 1
1376177_at	4.49887e-07	2.08278e-06	-2.06857	-1	Fam117a	family with sequence similarity 117, member A
1390915_at	4.54577e-07	2.09985e-06	3.03207	1	Morc4	MORC family CW-type zinc finger 4
1376997_at	4.56721e-07	2.1082e-06	2.23114	1	Fzd4	frizzled family receptor 4
1368154_at	4.71261e-07	2.17133e-06	2.40194	1	Gucy1a3	guanylate cyclase 1, soluble, alpha 3
1387280_a_at	4.76723e-07	2.19408e-06	-2.14106	-1	Slc7a5	solute carrier family 7 (amino acid transporter light chain, L system), member 5
1368256_at	4.79283e-07	2.20505e-06	2.19932	1	Serpini1	serpin peptidase inhibitor, clade I (neuroserpin), member 1
1370711_a_at	4.90398e-07	2.24877e-06	-2.25355	-1	Nupl1	nucleoporin like 1
1369421_at	4.92586e-07	2.25634e-06	-3.37557	-1	Top1	topoisomerase (DNA) I
1393217_at	4.94254e-07	2.26068e-06	2.01917	1	Abcg3l1	ATP-binding cassette, subfamily G (WHITE), member 3-like 1
1384180_at	5.06033e-07	2.30951e-06	6.58271	1	Ifit2	interferon-induced protein with tetratricopeptide repeats 2
1376165_at	5.06663e-07	2.31155e-06	2.63648	1	Slc24a3	solute carrier family 24 (sodium/potassium/calcium exchanger), member 3
1370083_at	5.16524e-07	2.35141e-06	2.27789	1	Ccr1	chemokine (C-C motif) receptor 1
1379743_at	5.20438e-07	2.36837e-06	2.10702	1	Nubp2	nucleotide binding protein 2
1367814_at	5.22393e-07	2.37574e-06	2.02558	1	Atp1b1	ATPase, Na+/K+ transporting, beta 1 polypeptide
1372299_at	5.22436e-07	2.37574e-06	2.98109	1	Cdkn1c	cyclin-dependent kinase inhibitor 1C
1372818_at	5.24778e-07	2.38467e-06	2.48429	1	Colec12	collectin sub-family member 12
1374933_at	5.26393e-07	2.39031e-06	2.04911	1	Mcam	melanoma cell adhesion molecule
1369957_at	5.26444e-07	2.39031e-06	3.73662	1	Rgs5	regulator of G-protein signaling 5
1387459_at	5.27107e-07	2.39178e-06	-2.80394	-1	Pkib	protein kinase (cAMP-dependent, catalytic) inhibitor beta
1379631_at	5.33708e-07	2.41911e-06	2.70087	1	Csf1	colony stimulating factor 1 (macrophage)
1369590_a_at	5.35926e-07	2.4279e-06	2.38741	1	Ddit3	DNA-damage inducible transcript 3
1368603_at	5.36033e-07	2.4279e-06	-2.36912	-1	Add2	adducin 2 (beta)
1390116_at	5.39571e-07	2.44217e-06	2.52749	1	LOC100909788	uncharacterized LOC100909788
1371015_at	5.46086e-07	2.46987e-06	27.5534	1	Mx1	myxovirus (influenza virus) resistance 1
1368723_at	5.57779e-07	2.51913e-06	2.12512	1	Lat	linker for activation of T cells
1374029_at	5.75168e-07	2.58743e-06	2.07802	1	Hrct1	histidine rich carboxyl terminus 1
1368920_at	5.78611e-07	2.60106e-06	2.30429	1	Slit3	slit homolog 3 (Drosophila)
1387221_at	5.84694e-07	2.62371e-06	-2.5496	-1	Gch1	GTP cyclohydrolase 1
1374747_at	6.00339e-07	2.68343e-06	2.26224	1	Cdk14	cyclin-dependent kinase 14
1372630_at	6.25721e-07	2.78789e-06	-2.17613	-1	Rad23a	RAD23 homolog A (S. cerevisiae)
1388387_at	6.39885e-07	2.84695e-06	-2.50821	-1	Ubac1	UBA domain containing 1
1385051_at	6.68147e-07	2.95073e-06	5.50785	1	Gbp4	guanylate binding protein 4
1386088_at	6.68377e-07	2.95073e-06	-2.16353	-1	Slc25a46	solute carrier family 25, member 46
1376099_at	6.91297e-07	3.04549e-06	2.0566	1	Col5a1	collagen, type V, alpha 1
1392886_a_at	7.02802e-07	3.09075e-06	-2.02317	-1	Fcrla	Fc receptor-like A
1370822_at	7.25875e-07	3.1822e-06	2.84239	1	RT1-Ba	RT1 class II, locus Ba
1377632_at	7.55473e-07	3.30733e-06	2.1919	1	Timp4	tissue inhibitor of metalloproteinase 4
1368219_at	7.6011e-07	3.32648e-06	-2.10732	-1	Clcn2	chloride channel, voltage-sensitive 2
1373787_at	7.62553e-07	3.336e-06	-2.26244	-1	Slc6a9	solute carrier family 6 (neurotransmitter transporter, glycine), member 9
1373937_at	7.75474e-07	3.38663e-06	2.12879	1	Fyco1	FYVE and coiled-coil domain containing 1
1395855_at	7.76011e-07	3.3878e-06	-2.13335	-1	Arih2	ariadne homolog 2 (Drosophila)
1383880_at	7.86274e-07	3.42546e-06	2.28426	1	Itgav	integrin, alpha V
1374139_at	8.01372e-07	3.47917e-06	-2.43977	-1	Cdr2	cerebellar degeneration-related 2
1393335_at	8.01731e-07	3.47952e-06	-2.18812	-1	Egfl6	EGF-like-domain, multiple 6
1388493_at	8.02527e-07	3.48177e-06	-2.1055	-1	Vopp1	vesicular, overexpressed in cancer, prosurvival protein 1
1382314_at	8.48197e-07	3.65843e-06	19.6395	1	Isg15	ISG15 ubiquitin-like modifier
1374389_at	8.55531e-07	3.6888e-06	2.6217	1	Gucy1b3	guanylate cyclase 1, soluble, beta 3
1371164_at	8.59262e-07	3.70361e-06	-2.05149	-1	Mcpt10	mast cell protease 10
1384009_at	8.70662e-07	3.75034e-06	-2.25273	-1	Narf	nuclear prelamin A recognition factor
1369300_at	8.80187e-07	3.77954e-06	2.34143	1	Ncr1	natural cytotoxicity triggering receptor 1
1387353_at	8.83644e-07	3.79179e-06	-2.66643	-1	Akt2	v-akt murine thymoma viral oncogene homolog 2
1381474_at	8.90448e-07	3.81812e-06	-2.23887	-1	Mbnl3	muscleblind-like splicing regulator 3
1370079_at	8.90693e-07	3.81812e-06	-4.5062	-1	Rhd	Rh blood group, D antigen
1383489_at	9.04381e-07	3.86888e-06	2.85423	1	Il6st	interleukin 6 signal transducer
1372034_at	9.39353e-07	3.99942e-06	3.35519	1	Parp14	poly (ADP-ribose) polymerase family, member 14
1376200_at	9.65549e-07	4.10399e-06	-2.32219	-1	Mettl20	methyltransferase like 20
1398540_at	9.75846e-07	4.14495e-06	2.37455	1	Rgs1	regulator of G-protein signaling 1
1384273_at	1.03587e-06	4.36887e-06	2.17935	1	Shpk	sedoheptulokinase
1370136_at	1.04773e-06	4.41002e-06	-2.10149	-1	Lbr	lamin B receptor
1387279_at	1.05197e-06	4.42637e-06	2.49636	1	F11r	F11 receptor
1375955_at	1.05966e-06	4.45576e-06	2.25344	1	Rnf114	ring finger protein 114
1376657_at	1.06644e-06	4.48127e-06	2.57267	1	Cadm1	cell adhesion molecule 1
1371078_at	1.08143e-06	4.53667e-06	2.03787	1	RT1-EC2	RT1 class Ib, locus EC2
1377497_at	1.08375e-06	4.54335e-06	5.42781	1	Oasl	2'-5'-oligoadenylate synthetase-like
1376150_at	1.08872e-06	4.56114e-06	2.12115	1	S1pr3	sphingosine-1-phosphate receptor 3
1380894_at	1.1101e-06	4.63987e-06	2.37534	1	Lilra5	leukocyte immunoglobulin-like receptor, subfamily A (with TM domain), member 5
1370951_at	1.11636e-06	4.6645e-06	2.5618	1	Ppap2b	phosphatidic acid phosphatase type 2B
1371354_at	1.12584e-06	4.70099e-06	2.08815	1	Tnnc1	troponin C type 1 (slow)
1386679_at	1.13048e-06	4.71881e-06	-3.49068	-1	Slc14a1	solute carrier family 14 (urea transporter), member 1
1375176_at	1.1328e-06	4.72688e-06	-2.15243	-1	Fam172a	family with sequence similarity 172, member A
1384594_at	1.14416e-06	4.76918e-06	3.66838	1	Ltk	leukocyte receptor tyrosine kinase
1368825_at	1.16504e-06	4.84212e-06	2.456	1	Shox2	short stature homeobox 2
1370288_a_at	1.16691e-06	4.84828e-06	2.17695	1	Tpm1	tropomyosin 1, alpha
1386811_at	1.17661e-06	4.88498e-06	2.60229	1	Ptplad2	protein tyrosine phosphatase-like A domain containing 2
1383705_at	1.17691e-06	4.88498e-06	-2.06809	-1	Smim15	small integral membrane protein 15
1370019_at	1.19347e-06	4.94555e-06	2.87758	1	Sult1a1	sulfotransferase family, cytosolic, 1A, phenol-preferring, member 1
1372681_at	1.21295e-06	5.01468e-06	2.44674	1	Stxbp6	syntaxin binding protein 6 (amisyn)
1392653_at	1.22974e-06	5.07744e-06	2.01172	1	LOC100910396	uncharacterized LOC100910396
1367902_at	1.23619e-06	5.10239e-06	2.26846	1	Gng11	guanine nucleotide binding protein (G protein), gamma 11
1395166_at	1.25788e-06	5.18507e-06	2.97901	1	Ehd2	EH-domain containing 2
1371376_at	1.26401e-06	5.20866e-06	-2.22611	-1	H1fx	H1 histone family, member X
1387893_at	1.29915e-06	5.33248e-06	3.58249	1	C1s	complement component 1, s subcomponent
1388142_at	1.34223e-06	5.49672e-06	2.56885	1	Vcan	versican
1368824_at	1.34771e-06	5.51196e-06	2.35389	1	Cald1	caldesmon 1
1377069_at	1.39138e-06	5.67577e-06	2.32199	1	Clvs1	clavesin 1
1370717_at	1.44811e-06	5.87069e-06	-2.41811	-1	Synrg	synergin, gamma
1393944_at	1.44851e-06	5.87069e-06	2.35876	1	Zfp521	zinc finger protein 521
1370174_at	1.48009e-06	5.97941e-06	-2.62085	-1	Ppp1r15a	protein phosphatase 1, regulatory subunit 15A
1368314_at	1.49247e-06	6.0221e-06	2.68513	1	Ggcx	gamma-glutamyl carboxylase
1370172_at	1.54332e-06	6.20526e-06	2.14707	1	Sod2	superoxide dismutase 2, mitochondrial
1379203_at	1.55474e-06	6.2448e-06	-2.97524	-1	Tfdp2	transcription factor Dp-2 (E2F dimerization partner 2)
1392683_at	1.62761e-06	6.49391e-06	2.13402	1	Tmem71	transmembrane protein 71
1395019_at	1.64732e-06	6.55627e-06	-2.29452	-1	Usp38	ubiquitin specific peptidase 38
1384580_at	1.6834e-06	6.68463e-06	2.75236	1	C6	complement component 6
1398370_at	1.72706e-06	6.82562e-06	2.26151	1	Adarb1	adenosine deaminase, RNA-specific, B1
1368249_at	1.77007e-06	6.9737e-06	2.41362	1	Klf15	Kruppel-like factor 15
1392172_at	1.79734e-06	7.06995e-06	3.92603	1	Ccl9	chemokine (C-C motif) ligand 9
1376920_at	1.8214e-06	7.1557e-06	3.96306	1	LOC500013	similar to sterile alpha motif domain containing 9-like
1372760_at	1.83818e-06	7.21711e-06	2.15356	1	LOC100912411	uncharacterized LOC100912411
1387498_a_at	1.8393e-06	7.21926e-06	2.42656	1	Fgfr1	Fibroblast growth factor receptor 1
1389434_at	1.88272e-06	7.36207e-06	2.31682	1	Bbs9	Bardet-Biedl syndrome 9
1378600_at	1.97182e-06	7.67225e-06	-2.25325	-1	Taf1d	TATA box binding protein (Tbp)-associated factor, RNA polymerase I, D
1392648_at	1.98338e-06	7.71247e-06	2.141	1	Mrc1	mannose receptor, C type 1
1368025_at	1.98688e-06	7.72369e-06	2.74073	1	Ddit4	DNA-damage-inducible transcript 4
1397312_at	1.99376e-06	7.74564e-06	-3.85946	-1	Xpo7	exportin 7
1370973_at	1.99595e-06	7.74934e-06	2.41066	1	Scn7a	sodium channel, voltage-gated, type VII, alpha
1379748_at	2.01463e-06	7.80979e-06	12.6248	1	Ifi44l	interferon-induced protein 44-like
1387969_at	2.05469e-06	7.93815e-06	6.69813	1	Cxcl10	chemokine (C-X-C motif) ligand 10
1393606_at	2.07557e-06	8.00404e-06	-2.95221	-1	Gpcpd1	glycerophosphocholine phosphodiesterase GDE1 homolog (S. cerevisiae)
1370449_at	2.07904e-06	8.01495e-06	2.19082	1	P2ry14	purinergic receptor P2Y, G-protein coupled, 14
1384724_at	2.10237e-06	8.09746e-06	2.38669	1	Adamts5	ADAM metallopeptidase with thrombospondin type 1 motif, 5
1369983_at	2.17234e-06	8.33625e-06	3.06499	1	Ccl5	chemokine (C-C motif) ligand 5
1373514_at	2.17769e-06	8.35422e-06	7.6004	1	Rnf213	ring finger protein 213
1370445_at	2.18392e-06	8.37558e-06	2.53778	1	Pla1a	phospholipase A1 member A
1396214_at	2.19521e-06	8.41631e-06	3.86961	1	Kitlg	KIT ligand
1386611_at	2.19962e-06	8.42549e-06	-2.2103	-1	Klhl24	kelch-like family member 24
1384515_at	2.24065e-06	8.56188e-06	2.0343	1	Hey2	hairy/enhancer-of-split related with YRPW motif 2
1379365_at	2.25627e-06	8.60313e-06	3.11581	1	Cxcl11	chemokine (C-X-C motif) ligand 11
1371516_at	2.30414e-06	8.76971e-06	-3.25225	-1	Xpo7	exportin 7
1370312_at	2.51499e-06	9.49738e-06	2.34718	1	Spon1	spondin 1, extracellular matrix protein
1368571_at	2.58506e-06	9.73271e-06	2.37833	1	Clip2	CAP-GLY domain containing linker protein 2
1397227_at	2.59204e-06	9.75607e-06	2.56846	1	Tmem35	transmembrane protein 35
1395710_at	2.72479e-06	1.01946e-05	-2.80283	-1	Mier1	mesoderm induction early response 1, transcriptional regulator
1375966_at	2.748e-06	1.02631e-05	2.35592	1	Mmrn2	multimerin 2
1384946_at	2.84915e-06	1.05811e-05	2.01969	1	Tlr1	toll-like receptor 1
1389659_at	2.86627e-06	1.06328e-05	2.19542	1	Ctla2a	cytotoxic T lymphocyte-associated protein 2 alpha
1386277_at	2.90439e-06	1.07545e-05	2.01689	1	Uba7	ubiquitin-like modifier activating enzyme 7
1384240_at	2.91974e-06	1.08081e-05	3.14519	1	Agtr1a	angiotensin II receptor, type 1a
1387626_at	2.94473e-06	1.08814e-05	-2.28413	-1	Dck	deoxycytidine kinase
1371615_at	2.95404e-06	1.09093e-05	2.15341	1	Dgat2	diacylglycerol O-acyltransferase 2
1380182_at	3.00781e-06	1.10851e-05	2.00056	1	Etl4	enhancer trap locus 4
1368124_at	3.07933e-06	1.13288e-05	2.01147	1	Dusp5	dual specificity phosphatase 5
1390531_at	3.08043e-06	1.13295e-05	2.92852	1	Helz2	helicase with zinc finger 2, transcriptional coactivator
1384950_at	3.08227e-06	1.13296e-05	-2.30885	-1	Pi4k2b	phosphatidylinositol 4-kinase type 2 beta
1380175_at	3.12228e-06	1.14633e-05	2.45312	1	Ptplad2	protein tyrosine phosphatase-like A domain containing 2
1386009_at	3.14496e-06	1.1533e-05	2.12165	1	Csf3r	colony stimulating factor 3 receptor (granulocyte)
1383015_at	3.16299e-06	1.1589e-05	2.06391	1	Tbc1d10c	TBC1 domain family, member 10C
1370954_at	3.17133e-06	1.16128e-05	2.14996	1	P4ha1	prolyl 4-hydroxylase, alpha polypeptide I
1393842_at	3.20839e-06	1.17382e-05	-2.44239	-1	Ccdc77	coiled-coil domain containing 77
1378524_at	3.24252e-06	1.18466e-05	-2.12951	-1	Rnf19a	ring finger protein 19A, E3 ubiquitin protein ligase
1396933_s_at	3.2867e-06	1.19814e-05	3.05012	1	Akr1c14	aldo-keto reductase family 1, member C14
1388298_at	3.28724e-06	1.19814e-05	2.40695	1	Myl9	myosin, light chain 9, regulatory
1388952_at	3.29793e-06	1.20098e-05	-2.08252	-1	Dhrs11	dehydrogenase/reductase (SDR family) member 11
1368171_at	3.31112e-06	1.20474e-05	3.4729	1	Lox	lysyl oxidase
1396163_at	3.34055e-06	1.2151e-05	3.11732	1	Igtp	interferon gamma induced GTPase
1389571_at	3.37727e-06	1.22676e-05	2.50989	1	Stat2	signal transducer and activator of transcription 2
1382646_at	3.39045e-06	1.23111e-05	-2.19539	-1	Prpf4b	PRP4 pre-mRNA processing factor 4 homolog B (yeast)
1372604_at	3.61362e-06	1.30227e-05	3.45124	1	LOC100910885	apolipoprotein L3-like
1370541_at	3.6998e-06	1.32884e-05	2.13769	1	Nr1d2	nuclear receptor subfamily 1, group D, member 2
1376847_at	3.78256e-06	1.35546e-05	2.57356	1	2014-03-01	mitochondrial amidoxime reducing component 1
1370215_at	3.83522e-06	1.37063e-05	2.01457	1	C1qb	complement component 1, q subcomponent, B chain
1367721_at	3.85899e-06	1.37774e-05	2.18127	1	Sdc4	syndecan 4
1382059_at	3.90006e-06	1.39003e-05	-2.41639	-1	Fbxo30	F-box protein 30
1383824_at	3.90944e-06	1.39259e-05	2.66115	1	Ldb2	LIM domain binding 2
1387112_at	3.97328e-06	1.41212e-05	2.53314	1	Plp1	proteolipid protein 1
1399162_a_at	3.98776e-06	1.41666e-05	-2.03052	-1	Ddb1	damage-specific DNA binding protein 1, 127kDa
1383825_at	4.27406e-06	1.50734e-05	-2.02696	-1	Rdx	radixin
1385751_at	4.28792e-06	1.51154e-05	2.37069	1	Thbs2	thrombospondin 2
1368121_at	4.37142e-06	1.5371e-05	-2.90059	-1	Akr7a3	aldo-keto reductase family 7, member A3 (aflatoxin aldehyde reductase)
1373302_at	4.42918e-06	1.55523e-05	2.17275	1	Acer2	alkaline ceramidase 2
1371913_at	4.49098e-06	1.57429e-05	-2.26385	-1	Tgfbi	transforming growth factor, beta induced
1385252_at	4.61652e-06	1.61334e-05	2.18002	1	Trim34	tripartite motif-containing 34
1379566_at	4.64223e-06	1.62187e-05	2.71863	1	Rbm11	RNA binding motif protein 11
1398351_at	4.92111e-06	1.71018e-05	-2.03404	-1	Usp7	ubiquitin specific peptidase 7 (herpes virus-associated)
1369877_at	4.95178e-06	1.7195e-05	2.89363	1	Cd8a	CD8a molecule
1389997_at	4.9852e-06	1.73015e-05	2.0113	1	Cd3e	CD3 molecule, epsilon
1374330_at	5.00162e-06	1.73489e-05	-3.54332	-1	Kel	Kell blood group, metallo-endopeptidase
1375954_at	5.03421e-06	1.74475e-05	2.26059	1	S100a13	S100 calcium binding protein A13
1381528_at	5.10483e-06	1.76678e-05	-2.00304	-1	St3gal2	ST3 beta-galactoside alpha-2,3-sialyltransferase 2
1398287_at	5.18403e-06	1.79025e-05	2.49562	1	Plau	plasminogen activator, urokinase
1388848_at	5.25166e-06	1.81211e-05	2.01473	1	RGD1308350	similar to hypothetical protein MGC13251
1374337_at	5.31202e-06	1.82742e-05	5.92848	1	Rnf213	ring finger protein 213
1387389_at	5.35685e-06	1.84032e-05	2.57997	1	Ramp3	receptor (G protein-coupled) activity modifying protein 3
1378184_at	5.40242e-06	1.85323e-05	2.12483	1	Cd200r1l	CD200 receptor 1-like
1380636_at	5.56868e-06	1.90216e-05	2.95962	1	Alox12	arachidonate 12-lipoxygenase
1379613_at	5.91557e-06	2.00755e-05	3.86671	1	Parp14	poly (ADP-ribose) polymerase family, member 14
1382546_at	5.94564e-06	2.01721e-05	4.96529	1	Phf11	PHD finger protein 11
1392990_at	6.00389e-06	2.03478e-05	2.07245	1	Sox17	SRY (sex determining region Y)-box 17
1397288_at	6.08928e-06	2.05927e-05	-2.09564	-1	Nudt21	nudix (nucleoside diphosphate linked moiety X)-type motif 21
1388791_at	6.14385e-06	2.07661e-05	2.47544	1	Spats2l	spermatogenesis associated, serine-rich 2-like
1374165_at	6.7064e-06	2.251e-05	2.44873	1	Rasa4	RAS p21 protein activator 4
1385397_at	6.76616e-06	2.26984e-05	3.28434	1	Steap4	STEAP family member 4
1373750_at	7.06661e-06	2.35867e-05	2.11591	1	Leprel2	leprecan-like 2
1384805_at	7.18181e-06	2.39267e-05	2.58229	1	Defb24	defensin beta 24
1367986_at	7.27999e-06	2.42216e-05	2.33832	1	Ptgfrn	prostaglandin F2 receptor inhibitor
1390474_at	7.44078e-06	2.46836e-05	2.01373	1	Nipal2	NIPA-like domain containing 2
1371216_s_at	7.44242e-06	2.46836e-05	-2.51362	-1	Fut2	fucosyltransferase 2 (secretor status included)
1369144_a_at	7.60459e-06	2.51683e-05	2.01261	1	Kcnd3	potassium voltage-gated channel, Shal-related subfamily, member 3
1373803_a_at	7.66114e-06	2.53421e-05	2.68461	1	Ghr	growth hormone receptor
1379568_at	7.81364e-06	2.57719e-05	6.10031	1	Ifit2	interferon-induced protein with tetratricopeptide repeats 2
1384787_at	7.95603e-06	2.62071e-05	2.41249	1	Cd3g	CD3 molecule, gamma
1396993_at	8.06514e-06	2.65317e-05	3.47301	1	Hsh2d	hematopoietic SH2 domain containing
1383375_at	8.29916e-06	2.71947e-05	2.01991	1	Tmem55a	transmembrane protein 55A
1392972_at	8.54158e-06	2.79163e-05	2.71691	1	Trio	trio Rho guanine nucleotide exchange factor
1370957_at	8.54538e-06	2.79214e-05	3.07421	1	Il6st	interleukin 6 signal transducer
1375003_at	8.57124e-06	2.79986e-05	2.89927	1	Serpinb6	serpin peptidase inhibitor, clade B (ovalbumin), member 6
1374247_at	8.60053e-06	2.80797e-05	2.46986	1	Stab1	stabilin 1
1368304_at	8.97689e-06	2.91871e-05	2.36877	1	Fmo3	flavin containing monooxygenase 3
1386881_at	8.99325e-06	2.92176e-05	4.17829	1	Igfbp3	insulin-like growth factor binding protein 3
1392630_at	9.13633e-06	2.96211e-05	2.21537	1	LOC100911379	transmembrane protein C1orf162 homolog
1374816_at	9.25225e-06	2.99506e-05	-2.54229	-1	Gcom1	GRINL1A complex locus 1
1370708_a_at	9.35512e-06	3.02213e-05	3.14172	1	Akr1c14	aldo-keto reductase family 1, member C14
1379433_at	9.48923e-06	3.06309e-05	2.19578	1	Pik3c2a	phosphatidylinositol-4-phosphate 3-kinase, catalytic subunit type 2 alpha
1376858_at	9.59886e-06	3.09529e-05	2.34555	1	Exoc3l2	exocyst complex component 3-like 2
1375148_at	9.89794e-06	3.18112e-05	-2.39965	-1	Zfpm1	zinc finger protein, multitype 1
1370037_at	1.00393e-05	3.22489e-05	2.15582	1	Fbn2	fibrillin 2
1374784_at	1.03275e-05	3.30564e-05	2.39924	1	Prtfdc1	phosphoribosyl transferase domain containing 1
1393373_at	1.05375e-05	3.36514e-05	2.08636	1	Opn3	opsin 3
1391463_at	1.08888e-05	3.46533e-05	6.96765	1	Ddx58	DEAD (Asp-Glu-Ala-Asp) box polypeptide 58
1368350_at	1.09712e-05	3.48767e-05	2.67752	1	Ptprz1	protein tyrosine phosphatase, receptor-type, Z polypeptide 1
1368348_at	1.15174e-05	3.64288e-05	3.2036	1	Slc6a4	solute carrier family 6 (neurotransmitter transporter), member 4
1369097_s_at	1.1717e-05	3.69578e-05	2.65633	1	Gucy1b3	guanylate cyclase 1, soluble, beta 3
1376688_a_at	1.17503e-05	3.70535e-05	2.55003	1	LOC100910497	paired immunoglobulin-like type 2 receptor alpha-like
1383599_at	1.19577e-05	3.76131e-05	-2.02337	-1	Rbbp4	retinoblastoma binding protein 4
1373757_at	1.21151e-05	3.80511e-05	2.80274	1	Trafd1	TRAF type zinc finger domain containing 1
1375247_at	1.22389e-05	3.83725e-05	-2.24248	-1	Mgll	monoglyceride lipase
1388703_at	1.22467e-05	3.83779e-05	2.03999	1	Esam	endothelial cell adhesion molecule
1387039_at	1.22937e-05	3.84869e-05	2.72774	1	Gpc1	glypican 1
1374171_at	1.25887e-05	3.9313e-05	2.33148	1	Abcc9	ATP-binding cassette, subfamily C (CFTR/MRP), member 9
1383546_at	1.25889e-05	3.9313e-05	2.10873	1	Gdpd2	glycerophosphodiester phosphodiesterase domain containing 2
1398441_at	1.29046e-05	4.01889e-05	2.08898	1	Nck2	NCK adaptor protein 2
1374718_at	1.29193e-05	4.02248e-05	3.00818	1	Dtx3l	deltex 3-like (Drosophila)
1393281_at	1.31615e-05	4.08641e-05	3.05005	1	Cav1	caveolin 1, caveolae protein
1371731_at	1.35117e-05	4.18409e-05	3.08218	1	Copg2	coatomer protein complex, subunit gamma 2
1384271_at	1.35861e-05	4.20507e-05	3.11314	1	IgG-2a	gamma-2a immunoglobulin heavy chain
1386922_at	1.38211e-05	4.26832e-05	-2.00042	-1	Car2	carbonic anhydrase 2
1370912_at	1.50542e-05	4.60612e-05	7.0606	1	Hspa1a	heat shock 70kD protein 1A
1369375_a_at	1.51678e-05	4.63634e-05	2.41986	1	Capn3	calpain 3
1368778_at	1.56282e-05	4.76086e-05	2.02428	1	Slc6a6	solute carrier family 6 (neurotransmitter transporter), member 6
1382832_at	1.57715e-05	4.79405e-05	-2.39187	-1	Rcc2	regulator of chromosome condensation 2
1391491_a_at	1.60972e-05	4.8824e-05	-2.12125	-1	Rad23b	RAD23 homolog B (S. cerevisiae)
1372107_at	1.61634e-05	4.89894e-05	2.09746	1	Fhl1	four and a half LIM domains 1
1386914_at	1.62136e-05	4.91178e-05	2.12097	1	Gmpr	guanosine monophosphate reductase
1370964_at	1.71833e-05	5.1756e-05	-2.28489	-1	Ass1	argininosuccinate synthase 1
1390042_at	1.81698e-05	5.43492e-05	2.31326	1	Tmem140	transmembrane protein 140
1381014_at	1.84445e-05	5.51053e-05	6.79287	1	Ifi44	interferon-induced protein 44
1383263_at	1.8567e-05	5.54318e-05	3.46429	1	Ogn	osteoglycin
1398387_at	1.95497e-05	5.81445e-05	2.09493	1	Fam198b	family with sequence similarity 198, member B
1370211_at	1.95671e-05	5.81687e-05	2.64379	1	Nrgn	neurogranin
1375972_at	1.96325e-05	5.83356e-05	2.08009	1	Fam57a	family with sequence similarity 57, member A
1385277_x_at	1.97338e-05	5.86225e-05	4.67156	1	Dhx58	DEXH (Asp-Glu-X-His) box polypeptide 58
1370400_at	2.09115e-05	6.1785e-05	2.19495	1	RT1-N3	RT1 class Ib, locus N3
1397636_at	2.15962e-05	6.36433e-05	-2.09422	-1	Fam214b	family with sequence similarity 214, member B
1398093_at	2.16783e-05	6.38553e-05	2.36537	1	Nup62cl	nucleoporin 62 C-terminal like
1395736_at	2.24241e-05	6.58053e-05	-2.02935	-1	Dstyk	dual serine/threonine and tyrosine protein kinase
1393776_at	2.24803e-05	6.59547e-05	2.82508	1	Ly6e	lymphocyte antigen 6 complex, locus E
[truncated: 129 more rows]

## Sheet: glist.DouSng.24HR.Veh2_vs_Topo
ID	P.Value	adj.P.Val	Fold.OxTo_CtrlTo	up.down	symbol	description
[truncated: 1,630 more rows]

[truncated: 12 more sheets: glist.ox.1HR.ToOx.vs.Ctrl1, glist.ox.6HR.ToOx.vs.Ctrl1, glist.ox.24HR.ToOx.vs.Ctrl1, glist.to.1HR.OxTo.vs.Ctrl2, glist.to.6HR.OxTo.vs.Ctrl2, glist.to.24HR.OxTo.vs.Ctrl2, glist.to.1HR.To.vs.Ctrl2, glist.to.6HR.To.vs.Ctrl2, glist.to.24HR.To.vs.Ctrl2, glist.ox.1HR.Ox.vs.Ctrl1, glist.ox.6HR.Ox.vs.Ctrl1, glist.ox.24HR.Ox.vs.Ctrl1]
