# Supplementary material for: Toxicogenomics profiling of bone marrow from rats treated with topotecan in combination with oxaliplatin: a mechanistic strategy to inform combination toxicity
Source: Front Genet. 2015 Feb 12;6:14. doi: 10.3389/fgene.2015.00014 (PMC4325931; doi:10.3389/fgene.2015.00014)
Supplement: Supplementary file 1 [file Presentation1.ZIP › Supplementary Material/Supplementary_Table_6.XLSX]

## Sheet: Supplementary_Table_6_641_Union
ID	Time	Given 1st	Given 2nd	GO:0006325	GO:0016568	GO:0071824	GO:0018205	GO:0065004	GO:0034968	GO:0016569	GO:0016570	GO:0051150	GO:0006473	GO:0006475	GO:0016573	GO:0018393	GO:0018394	GO:0043543	GO:0032011	GO:0032012	GO:0016571	GO:0006366	GO:0061136	GO:0032259	GO:0043414	GO:0030522	GO:0048384	GO:0048385	GO:0034728	GO:0032434	GO:0022403	GO:0031670	GO:0010467	GO:0040029	GO:0048387	GO:0006479	GO:0008213	GO:0007163	GO:0033143	GO:0032436	GO:1901800	GO:0006260	GO:0006259	GO:0046483	GO:0006807	GO:1901360	GO:0006139	GO:0034641	GO:0006725
1_hr_Topo_veh2 ClassicKS pvalue	1	Topo	Veh2	2.65758	2.38722	2.20066	1.9393	1.88941	1.87615	1.84466	1.84466	1.74958	1.56864	1.56864	1.56864	1.56864	1.56864	1.56864	1.43297	1.43297	1.39041	1.35262	1.32331	1.31966	1.31966	0	0	0	0	0	0	0	0	0	0	0	0	0	0	0	0	0	0	0	0	0	0	0	0
6_hr_Topo_Veh2 classicKS pvalue	6	Topo	Veh2	0	0	0	0	0	0	0	0	0	0	0	0	0	0	0	0	0	0	0	0	0	0	0	0	0	0	0	0	0	0	0	0	0	0	0	0	0	0	5.95861	4.67778	1.58855	1.65267	1.41218	1.37253	1.52375	1.63997
24_hr_Topo_veh2 ClassicKS pvalue	24	Topo	Veh2	0	0	1.35428	0	0	0	0	0	0	0	0	0	0	0	0	0	0	0	0	0	0	0	0	0	0	1.31087	0	0	0	0	0	0	0	0	0	0	0	0	1.93855	3.61979	2.27246	0	1.93293	1.5394	1.74763	1.96497
1_hr_Ox_Veh1 ClassicKS pvalue	1	Oxali	Veh1	0	0	0	0	0	0	0	0	0	0	0	0	0	0	0	0	0	0	0	0	0	0	0	0	0	0	0	0	0	0	0	0	0	0	0	0	0	0	0	0	0	0	0	0	0	0
6_hr_Ox_Veh1 ClassicKS pvalue	6	Oxali	Veh1	0	0	0	0	0	0	0	0	0	0	0	0	0	0	0	0	0	0	0	0	0	0	0	0	0	0	0	0	1.57025	0	0	0	0	0	0	0	0	0	0	0	0	0	0	0	0	0
24_hr_Ox_Veh1 ClassicKS pvalue	24	Oxali	Veh1	2.42481	2.89963	0	2.40782	0	2.38934	1.3987	2.19246	0	2.00436	0	0	0	0	2.00436	0	0	2.38934	0	0	0	1.30399	0	0	0	1.36653	0	0	0	0	1.73945	0	1.72285	1.72285	0	0	0	0	4.76955	6.92082	4.92082	3.11351	4.29243	4.09691	3.92082	4.49485
1_hr_Topo_Ox ClassicKS pvalue	1	Topo	Oxali	0	0	0	0	0	0	0	0	0	0	0	0	0	0	0	0	0	0	0	1.36452	0	0	0	0	0	0	0	2.07572	2.3098	0	0	0	0	0	0	0	0	0	0	0	0	0	0	0	0	0
6_hr_Topo_Ox ClassicKS pvalue	6	Topo	Oxali	0	0	0	0	0	0	0	0	0	0	0	0	0	0	0	0	0	0	0	0	0	0	0	0	0	0	0	0	0	0	0	0	0	0	0	0	0	0	10.0915	6.82391	3.55284	3.14874	3.5376	4.52288	3.31876	3.3279
24_hr_Topo_Ox ClassicKS pvalue	24	Topo	Oxali	2.10846	1.64436	1.45593	1.50501	1.39577	0	1.50962	1.52724	0	0	0	0	0	0	0	0	0	0	0	0	0	0	0	0	0	1.45755	0	4.85387	0	0	0	0	0	0	0	0	0	0	5.85387	9.23657	2.51999	2.03012	2.03621	2.44733	2.61083	2.74473
1_hr_Ox_Topo ClassicKS pvalue	1	Oxali	Topo	2.67778	2.42022	2.16749	1.90309	2.0655	0	2.11351	2.4437	0	0	0	0	0	0	0	1.48017	1.48017	0	0	1.49757	0	0	2.35655	1.89963	1.65956	1.60906	1.49757	1.49485	1.47108	1.44977	1.42481	1.41908	1.41005	1.41005	1.36754	1.36754	1.34582	1.34582	0	0	0	0	0	0	0	0
6_hr_Ox_Topo ClassicKS pvalue	6	Oxali	Topo	0	0	0	0	0	0	0	0	0	0	0	0	0	0	0	0	0	0	0	0	0	0	0	0	0	1.44394	0	0	0	0	0	0	0	0	0	0	0	0	7.55284	7.20066	5.67778	5.60206	5.30103	5.20066	4.95861	4.82391
24_hr_Ox_Topo ClassicKS pvalue	24	Oxali	Topo	1.98674	0	3.65758	1.60085	2.85078	0	0	0	0	0	0	0	0	0	0	0	0	0	0	1.70333	0	0	0	0	0	2.70333	1.33942	4.37675	0	0	0	0	0	0	0	0	0	0	10.0315	13.3768	4.52288	2.18575	3.58503	4.07058	3.30103	4.24413
1_hr_Veh1_Ox ClassicKS pvalue	1	Veh1	Oxali	0	0	0	0	0	0	0	0	0	0	0	0	0	0	0	0	0	0	0	1.33442	0	0	0	0	0	0	0	1.9393	2.26761	0	0	0	0	0	0	0	0	0	0	0	0	0	0	0	0	0
6_hr_Veh1_Ox ClassicKS pvalue	6	Veh1	Oxali	0	0	0	0	0	0	0	0	0	0	0	0	0	0	0	0	0	0	0	0	0	0	0	0	0	0	0	0	0	0	0	0	0	0	0	0	0	0	10.0915	7.17393	4.20761	3.69897	4.14874	5.45593	4.01773	3.95861
24_hr_Veh1_Ox ClassicKS pvalue	24	Veh1	Oxali	2.21396	1.66234	1.81446	0	1.71806	0	1.50668	1.46092	0	0	0	0	0	0	0	0	0	0	0	0	0	0	0	0	0	2.23732	0	4.34679	0	0	1.36542	0	0	0	0	0	0	0	6.04096	9.72125	2.38195	1.61708	1.98338	2.37263	2.35556	2.70553
1_hr_Veh2_Topo ClassicKS pvalue	1	Veh2	Topo	2.36653	2.40894	2.10237	1.8962	2.00877	0	2.10237	2.4318	0	0	0	0	0	0	0	1.46344	1.46344	0	0	1.44977	0	0	2.22915	1.77469	1.55129	1.60906	1.44977	1.46092	1.49485	0	0	1.32698	1.32239	1.32239	1.30803	1.36754	1.3019	1.3019	0	0	0	0	0	0	0	0
6_hr_Veh2_Topo ClassicKS pvalue	6	Veh2	Topo	0	0	0	1.59739	0	0	0	0	0	0	0	0	0	0	0	0	0	0	0	0	0	0	0	0	0	1.45124	0	0	0	0	0	0	0	0	0	0	0	0	7.38722	6.92082	5.88606	5.55284	5.60206	5.60206	5.11351	5.03152
24_hr_Veh2_Topo classicKS pvalue	24	Veh2	Topo	1.63414	1.32532	3.4437	1.50585	2.59176	0	0	0	0	0	0	0	0	0	0	0	0	0	0	1.83062	0	0	0	0	0	2.68825	1.44503	3.82391	0	0	0	0	0	0	0	0	0	0	9.23657	12.7447	3.92082	1.8573	3.13077	3.79588	2.87615	3.82391
[truncated: 595 more columns]
