# Supplementary material for: Toxicogenomics profiling of bone marrow from rats treated with topotecan in combination with oxaliplatin: a mechanistic strategy to inform combination toxicity
Source: Front Genet. 2015 Feb 12;6:14. doi: 10.3389/fgene.2015.00014 (PMC4325931; doi:10.3389/fgene.2015.00014)
Supplement: Supplementary file 1 [file Presentation1.ZIP › Supplementary Material/Supplementary_Table_7.XLSX]

## Sheet: 1
1hr
GO.ID	Term	Annotated	Significant	Expected	classicKS	Time(hr)
GO:0006325	chromatin organization	37	37	35.24	0.0022	1
GO:0016568	chromatin modification	33	33	31.43	0.0041	1
GO:0071824	protein-DNA complex subunit organization	10	10	9.52	0.0063	1
GO:0018205	peptidyl-lysine modification	19	19	18.1	0.0115	1
GO:0065004	protein-DNA complex assembly	9	9	8.57	0.0129	1
GO:0034968	histone lysine methylation	8	8	7.62	0.0133	1
GO:0016569	covalent chromatin modification	29	29	27.62	0.0143	1
GO:0016570	histone modification	29	29	27.62	0.0143	1
GO:0051150	regulation of smooth muscle cell differe...	5	5	4.76	0.0178	1
GO:0006473	protein acetylation	13	13	12.38	0.027	1
GO:0006475	internal protein amino acid acetylation	13	13	12.38	0.027	1
GO:0016573	histone acetylation	13	13	12.38	0.027	1
GO:0018393	internal peptidyl-lysine acetylation	13	13	12.38	0.027	1
GO:0018394	peptidyl-lysine acetylation	13	13	12.38	0.027	1
GO:0043543	protein acylation	13	13	12.38	0.027	1
GO:0032011	ARF protein signal transduction	5	5	4.76	0.0369	1
GO:0032012	regulation of ARF protein signal transdu...	5	5	4.76	0.0369	1
GO:0016571	histone methylation	9	9	8.57	0.0407	1
GO:0006366	transcription from RNA polymerase II pro...	84	81	80	0.0444	1
GO:0061136	regulation of proteasomal protein catabo...	9	9	8.57	0.0475	1
GO:0032259	methylation	11	11	10.48	0.0479	1
GO:0043414	macromolecule methylation	11	11	10.48	0.0479	1
6hr
GO:0006260	DNA replication	39	39	38.59	1.1e-06	6
GO:0006259	DNA metabolic process	72	72	71.24	2.1e-05	6
GO:0006261	DNA-dependent DNA replication	18	18	17.81	0.00014	6
GO:0007049	cell cycle	109	109	107.85	0.00035	6
GO:0071704	organic substance metabolic process	297	295	293.87	0.00157	6
GO:0051301	cell division	55	55	54.42	0.00178	6
GO:0044238	primary metabolic process	280	278	277.05	0.00226	6
GO:0008152	metabolic process	305	303	301.78	0.00252	6
GO:0022402	cell cycle process	87	87	86.08	0.00252	6
GO:0051276	chromosome organization	44	44	43.54	0.00301	6
GO:0007612	learning	5	5	4.95	0.00345	6
GO:0016052	carbohydrate catabolic process	5	5	4.95	0.00516	6
GO:0044724	single-organism carbohydrate catabolic p...	5	5	4.95	0.00516	6
GO:0042278	purine nucleoside metabolic process	22	22	21.77	0.00615	6
GO:0046128	purine ribonucleoside metabolic process	22	22	21.77	0.00615	6
GO:1901657	glycosyl compound metabolic process	25	25	24.74	0.0075	6
GO:0006270	DNA replication initiation	8	8	7.92	0.00776	6
GO:0009144	purine nucleoside triphosphate metabolic...	21	21	20.78	0.00834	6
GO:0009199	ribonucleoside triphosphate metabolic pr...	21	21	20.78	0.00834	6
GO:0009205	purine ribonucleoside triphosphate metab...	21	21	20.78	0.00834	6
GO:0031669	cellular response to nutrient levels	12	12	11.87	0.00873	6
GO:0044237	cellular metabolic process	277	275	274.08	0.011	6
GO:0009116	nucleoside metabolic process	24	24	23.75	0.01253	6
GO:0000278	mitotic cell cycle	71	71	70.25	0.01325	6
GO:0006152	purine nucleoside catabolic process	19	19	18.8	0.01528	6
GO:0006195	purine nucleotide catabolic process	19	19	18.8	0.01528	6
GO:0009146	purine nucleoside triphosphate catabolic...	19	19	18.8	0.01528	6
GO:0009154	purine ribonucleotide catabolic process	19	19	18.8	0.01528	6
GO:0009164	nucleoside catabolic process	19	19	18.8	0.01528	6
GO:0009203	ribonucleoside triphosphate catabolic pr...	19	19	18.8	0.01528	6
GO:0009207	purine ribonucleoside triphosphate catab...	19	19	18.8	0.01528	6
GO:0009261	ribonucleotide catabolic process	19	19	18.8	0.01528	6
GO:0042454	ribonucleoside catabolic process	19	19	18.8	0.01528	6
GO:0046130	purine ribonucleoside catabolic process	19	19	18.8	0.01528	6
GO:0072523	purine-containing compound catabolic pro...	19	19	18.8	0.01528	6
GO:1901658	glycosyl compound catabolic process	19	19	18.8	0.01528	6
GO:0070227	lymphocyte apoptotic process	7	7	6.93	0.01555	6
GO:0000819	sister chromatid segregation	15	15	14.84	0.01598	6
GO:0060395	SMAD protein signal transduction	6	6	5.94	0.01623	6
GO:0009119	ribonucleoside metabolic process	23	23	22.76	0.01682	6
GO:0009141	nucleoside triphosphate metabolic proces...	23	23	22.76	0.01682	6
GO:0042542	response to hydrogen peroxide	12	12	11.87	0.01687	6
GO:1901565	organonitrogen compound catabolic proces...	27	27	26.72	0.01712	6
GO:0006974	response to DNA damage stimulus	35	35	34.63	0.01784	6
GO:0032787	monocarboxylic acid metabolic process	15	15	14.84	0.01859	6
GO:0070229	negative regulation of lymphocyte apopto...	5	5	4.95	0.01881	6
GO:0051054	positive regulation of DNA metabolic pro...	8	8	7.92	0.01993	6
GO:0001938	positive regulation of endothelial cell ...	7	7	6.93	0.02008	6
GO:0009267	cellular response to starvation	7	7	6.93	0.02008	6
GO:0006281	DNA repair	20	20	19.79	0.02211	6
GO:0006807	nitrogen compound metabolic process	208	208	205.81	0.02225	6
GO:0006725	cellular aromatic compound metabolic pro...	195	195	192.94	0.02291	6
GO:0031668	cellular response to extracellular stimu...	15	15	14.84	0.023	6
GO:0043392	negative regulation of DNA binding	5	5	4.95	0.02323	6
GO:0009123	nucleoside monophosphate metabolic proce...	10	10	9.89	0.02393	6
GO:0072521	purine-containing compound metabolic pro...	29	29	28.69	0.0244	6
GO:0032319	regulation of Rho GTPase activity	5	5	4.95	0.02447	6
GO:0032321	positive regulation of Rho GTPase activi...	5	5	4.95	0.02447	6
GO:0006163	purine nucleotide metabolic process	27	27	26.72	0.02479	6
GO:0009150	purine ribonucleotide metabolic process	25	25	24.74	0.02492	6
GO:0009259	ribonucleotide metabolic process	25	25	24.74	0.02492	6
GO:0019693	ribose phosphate metabolic process	25	25	24.74	0.02492	6
GO:0046483	heterocycle metabolic process	194	194	191.95	0.02579	6
GO:0010001	glial cell differentiation	15	15	14.84	0.02634	6
GO:0042063	gliogenesis	23	23	22.76	0.02667	6
GO:0007059	chromosome segregation	33	33	32.65	0.02709	6
GO:0007017	microtubule-based process	37	37	36.61	0.02936	6
GO:0000280	nuclear division	46	46	45.51	0.02943	6
GO:0007067	mitosis	46	46	45.51	0.02943	6
GO:0048285	organelle fission	46	46	45.51	0.02943	6
GO:0006184	GTP catabolic process	12	12	11.87	0.02985	6
GO:0009118	regulation of nucleoside metabolic proce...	12	12	11.87	0.02985	6
GO:0030811	regulation of nucleotide catabolic proce...	12	12	11.87	0.02985	6
GO:0033121	regulation of purine nucleotide cataboli...	12	12	11.87	0.02985	6
GO:0033124	regulation of GTP catabolic process	12	12	11.87	0.02985	6
GO:0043087	regulation of GTPase activity	12	12	11.87	0.02985	6
GO:0043547	positive regulation of GTPase activity	12	12	11.87	0.02985	6
GO:0046039	GTP metabolic process	12	12	11.87	0.02985	6
GO:1901068	guanosine-containing compound metabolic ...	12	12	11.87	0.02985	6
GO:1901069	guanosine-containing compound catabolic ...	12	12	11.87	0.02985	6
GO:0009056	catabolic process	63	62	62.34	0.0299	6
GO:1901575	organic substance catabolic process	63	62	62.34	0.0299	6
GO:0034641	cellular nitrogen compound metabolic pro...	197	197	194.92	0.02994	6
GO:0009143	nucleoside triphosphate catabolic proces...	21	21	20.78	0.03005	6
GO:0006302	double-strand break repair	9	9	8.91	0.03305	6
GO:0043902	positive regulation of multi-organism pr...	10	10	9.89	0.03501	6
GO:0009987	cellular process	441	436	436.35	0.03551	6
GO:0009058	biosynthetic process	175	175	173.15	0.0377	6
GO:1901576	organic substance biosynthetic process	175	175	173.15	0.0377	6
GO:0048610	cellular process involved in reproductio...	27	27	26.72	0.03787	6
GO:0042594	response to starvation	10	10	9.89	0.03831	6
GO:0043044	ATP-dependent chromatin remodeling	5	5	4.95	0.03839	6
GO:0043486	histone exchange	5	5	4.95	0.03839	6
GO:0043170	macromolecule metabolic process	243	241	240.44	0.03852	6
GO:1901360	organic cyclic compound metabolic proces...	199	199	196.9	0.03871	6
GO:0044281	small molecule metabolic process	79	79	78.17	0.03901	6
GO:0009166	nucleotide catabolic process	20	20	19.79	0.03999	6
GO:0019439	aromatic compound catabolic process	28	28	27.7	0.04089	6
GO:0044270	cellular nitrogen compound catabolic pro...	28	28	27.7	0.04089	6
GO:0009126	purine nucleoside monophosphate metaboli...	9	9	8.91	0.04158	6
GO:0009161	ribonucleoside monophosphate metabolic p...	9	9	8.91	0.04158	6
GO:0009167	purine ribonucleoside monophosphate meta...	9	9	8.91	0.04158	6
GO:0046034	ATP metabolic process	9	9	8.91	0.04158	6
GO:0006139	nucleobase-containing compound metabolic...	184	184	182.06	0.04241	6
GO:0055086	nucleobase-containing small molecule met...	41	41	40.57	0.04563	6
GO:0009746	response to hexose stimulus	13	13	12.86	0.04577	6
GO:0009749	response to glucose stimulus	13	13	12.86	0.04577	6
GO:0001935	endothelial cell proliferation	8	8	7.92	0.0459	6
GO:0001936	regulation of endothelial cell prolifera...	8	8	7.92	0.0459	6
GO:0000226	microtubule cytoskeleton organization	34	34	33.64	0.04618	6
GO:0051592	response to calcium ion	5	5	4.95	0.04757	6
GO:0071277	cellular response to calcium ion	5	5	4.95	0.04757	6
GO:0006753	nucleoside phosphate metabolic process	39	39	38.59	0.04868	6
GO:0048524	positive regulation of viral process	9	9	8.91	0.04927	6
24hr
GO:0006996	organelle organization	172	172	167.6	2e-08	24
GO:0006778	porphyrin-containing compound metabolic ...	15	15	14.62	3.2e-08	24
GO:0051301	cell division	68	68	66.26	6.9e-08	24
GO:0033013	tetrapyrrole metabolic process	16	16	15.59	1.9e-07	24
GO:0022402	cell cycle process	110	110	107.19	3.8e-07	24
GO:0006779	porphyrin-containing compound biosynthet...	12	12	11.69	6.8e-07	24
GO:0033014	tetrapyrrole biosynthetic process	12	12	11.69	6.8e-07	24
GO:0042168	heme metabolic process	11	11	10.72	2.2e-06	24
GO:0042440	pigment metabolic process	11	11	10.72	2.2e-06	24
GO:0006783	heme biosynthetic process	10	10	9.74	7.4e-06	24
GO:0046148	pigment biosynthetic process	10	10	9.74	7.4e-06	24
GO:0007049	cell cycle	144	144	140.32	2.7e-05	24
GO:0000278	mitotic cell cycle	85	85	82.83	4e-05	24
GO:0048285	organelle fission	59	59	57.49	5.7e-05	24
GO:0007059	chromosome segregation	42	42	40.93	6.1e-05	24
GO:0051276	chromosome organization	57	57	55.54	6.7e-05	24
GO:0000280	nuclear division	57	57	55.54	0.0001	24
GO:0007067	mitosis	57	57	55.54	0.0001	24
GO:0006259	DNA metabolic process	85	85	82.83	0.00024	24
GO:0046501	protoporphyrinogen IX metabolic process	7	7	6.82	0.00034	24
GO:0007017	microtubule-based process	56	56	54.57	0.00043	24
GO:0000226	microtubule cytoskeleton organization	50	50	48.72	0.00053	24
GO:0051597	response to methylmercury	5	5	4.87	0.00055	24
GO:0010564	regulation of cell cycle process	51	51	49.7	0.00069	24
GO:0048821	erythrocyte development	8	8	7.8	0.00096	24
GO:0061515	myeloid cell development	8	8	7.8	0.00096	24
GO:0051186	cofactor metabolic process	30	30	29.23	0.00163	24
GO:0006281	DNA repair	27	27	26.31	0.00164	24
GO:0010039	response to iron ion	16	16	15.59	0.00173	24
GO:0051188	cofactor biosynthetic process	21	21	20.46	0.00181	24
GO:0051302	regulation of cell division	18	18	17.54	0.00245	24
GO:0007010	cytoskeleton organization	87	87	84.77	0.00256	24
GO:0072330	monocarboxylic acid biosynthetic process	8	8	7.8	0.00272	24
GO:0010038	response to metal ion	47	45	45.8	0.00273	24
GO:0000910	cytokinesis	20	20	19.49	0.00279	24
GO:0016044	cellular membrane organization	35	35	34.1	0.00288	24
GO:0061024	membrane organization	35	35	34.1	0.00288	24
GO:0044283	small molecule biosynthetic process	34	34	33.13	0.00304	24
GO:0044711	single-organism biosynthetic process	34	34	33.13	0.00304	24
GO:0033197	response to vitamin E	5	5	4.87	0.00328	24
GO:0046483	heterocycle metabolic process	276	272	268.94	0.00534	24
GO:0010948	negative regulation of cell cycle proces...	29	29	28.26	0.00585	24
GO:0006974	response to DNA damage stimulus	46	46	44.82	0.00632	24
GO:0051726	regulation of cell cycle	81	81	78.93	0.00648	24
GO:0000819	sister chromatid segregation	17	17	16.57	0.00686	24
GO:0046685	response to arsenic-containing substance	8	8	7.8	0.00688	24
GO:0032465	regulation of cytokinesis	9	9	8.77	0.00798	24
GO:0055072	iron ion homeostasis	11	11	10.72	0.00799	24
GO:0007098	centrosome cycle	7	7	6.82	0.00868	24
GO:0016053	organic acid biosynthetic process	22	22	21.44	0.00887	24
GO:0046394	carboxylic acid biosynthetic process	22	22	21.44	0.00887	24
GO:1901566	organonitrogen compound biosynthetic pro...	43	42	41.9	0.00891	24
GO:0001889	liver development	13	13	12.67	0.00932	24
GO:0061008	hepaticobiliary system development	13	13	12.67	0.00932	24
GO:0043933	macromolecular complex subunit organizat...	120	117	116.93	0.00966	24
GO:0006725	cellular aromatic compound metabolic pro...	280	276	272.84	0.01084	24
GO:0007051	spindle organization	21	21	20.46	0.01132	24
GO:0006260	DNA replication	42	42	40.93	0.01152	24
GO:1901360	organic cyclic compound metabolic proces...	285	281	277.71	0.01167	24
GO:0030218	erythrocyte differentiation	15	14	14.62	0.01191	24
GO:0034101	erythrocyte homeostasis	15	14	14.62	0.01191	24
GO:0000070	mitotic sister chromatid segregation	15	15	14.62	0.01246	24
GO:0016043	cellular component organization	323	317	314.74	0.01251	24
GO:0008637	apoptotic mitochondrial changes	6	6	5.85	0.01302	24
GO:0006323	DNA packaging	19	19	18.51	0.01322	24
GO:0046824	positive regulation of nucleocytoplasmic...	14	13	13.64	0.0133	24
GO:0033554	cellular response to stress	102	102	99.39	0.01333	24
GO:0006879	cellular iron ion homeostasis	6	6	5.85	0.01345	24
GO:0006310	DNA recombination	13	13	12.67	0.01376	24
GO:0043433	negative regulation of sequence-specific...	8	8	7.8	0.01611	24
GO:0071840	cellular component organization or bioge...	324	318	315.71	0.01674	24
GO:0034641	cellular nitrogen compound metabolic pro...	285	278	277.71	0.01788	24
GO:0055076	transition metal ion homeostasis	12	12	11.69	0.01848	24
GO:0070646	protein modification by small protein re...	7	7	6.82	0.01864	24
GO:0051640	organelle localization	17	17	16.57	0.01877	24
GO:0051781	positive regulation of cell division	14	14	13.64	0.01926	24
GO:1901987	regulation of cell cycle phase transitio...	25	25	24.36	0.01975	24
GO:0006633	fatty acid biosynthetic process	6	6	5.85	0.02169	24
GO:0014075	response to amine stimulus	5	5	4.87	0.02195	24
GO:0048709	oligodendrocyte differentiation	7	7	6.82	0.02228	24
GO:0070925	organelle assembly	25	25	24.36	0.0223	24
GO:0045132	meiotic chromosome segregation	6	6	5.85	0.02286	24
GO:0032467	positive regulation of cytokinesis	7	7	6.82	0.02356	24
GO:0034453	microtubule anchoring	11	11	10.72	0.02531	24
GO:1901988	negative regulation of cell cycle phase ...	24	24	23.39	0.02658	24
GO:0006261	DNA-dependent DNA replication	20	20	19.49	0.02755	24
GO:0006139	nucleobase-containing compound metabolic...	254	250	247.5	0.02888	24
GO:0033043	regulation of organelle organization	56	56	54.57	0.02925	24
GO:0043648	dicarboxylic acid metabolic process	10	10	9.74	0.03104	24
GO:0090304	nucleic acid metabolic process	215	214	209.5	0.03118	24
GO:0006164	purine nucleotide biosynthetic process	9	9	8.77	0.03265	24
GO:0072522	purine-containing compound biosynthetic ...	9	9	8.77	0.03265	24
GO:0016579	protein deubiquitination	6	6	5.85	0.03307	24
GO:0000279	M phase	8	8	7.8	0.03329	24
GO:0010288	response to lead ion	6	6	5.85	0.03341	24
GO:0051222	positive regulation of protein transport	27	26	26.31	0.03387	24
GO:0090316	positive regulation of intracellular pro...	19	18	18.51	0.0339	24
GO:0051225	spindle assembly	13	13	12.67	0.03402	24
GO:0033198	response to ATP	5	5	4.87	0.03446	24
GO:0070507	regulation of microtubule cytoskeleton o...	20	20	19.49	0.03497	24
GO:0032880	regulation of protein localization	51	50	49.7	0.03536	24
GO:0048610	cellular process involved in reproductio...	45	45	43.85	0.03617	24
GO:0007076	mitotic chromosome condensation	5	5	4.87	0.03647	24
GO:0090068	positive regulation of cell cycle proces...	22	22	21.44	0.03732	24
GO:0000075	cell cycle checkpoint	19	19	18.51	0.03744	24
GO:0010770	positive regulation of cell morphogenesi...	10	10	9.74	0.03895	24
GO:0046916	cellular transition metal ion homeostasi...	7	7	6.82	0.03971	24
GO:0019220	regulation of phosphate metabolic proces...	116	114	113.03	0.0405	24
GO:0051174	regulation of phosphorus metabolic proce...	116	114	113.03	0.0405	24
GO:0045333	cellular respiration	5	5	4.87	0.04088	24
GO:0008608	attachment of spindle microtubules to ki...	10	10	9.74	0.04108	24
GO:0044093	positive regulation of molecular functio...	91	89	88.67	0.04173	24
GO:0030261	chromosome condensation	10	10	9.74	0.04189	24
GO:0031023	microtubule organizing center organizati...	9	9	8.77	0.04251	24
GO:0051297	centrosome organization	9	9	8.77	0.04251	24
GO:0051651	maintenance of location in cell	16	16	15.59	0.04392	24
GO:0051385	response to mineralocorticoid stimulus	8	8	7.8	0.04417	24
GO:0071824	protein-DNA complex subunit organization	15	15	14.62	0.04423	24
GO:0051412	response to corticosterone stimulus	7	7	6.82	0.04523	24
GO:0071103	DNA conformation change	23	23	22.41	0.04533	24
GO:0030857	negative regulation of epithelial cell d...	5	5	4.87	0.04562	24
GO:0034976	response to endoplasmic reticulum stress	5	5	4.87	0.04562	24
GO:0044260	cellular macromolecule metabolic process	336	328	327.41	0.04633	24
GO:0010035	response to inorganic substance	60	58	58.47	0.04648	24
GO:0015672	monovalent inorganic cation transport	16	16	15.59	0.04677	24
GO:0006979	response to oxidative stress	36	35	35.08	0.04713	24
GO:0006793	phosphorus metabolic process	185	178	180.27	0.04737	24
GO:0006796	phosphate-containing compound metabolic ...	185	178	180.27	0.04737	24
GO:0007127	meiosis I	8	8	7.8	0.04763	24
GO:0007018	microtubule-based movement	15	15	14.62	0.04778	24
GO:0009152	purine ribonucleotide biosynthetic proce...	8	8	7.8	0.04793	24
GO:0009260	ribonucleotide biosynthetic process	8	8	7.8	0.04793	24
GO:0046390	ribose phosphate biosynthetic process	8	8	7.8	0.04793	24
GO:0032886	regulation of microtubule-based process	22	22	21.44	0.0485	24
GO:0034728	nucleosome organization	10	10	9.74	0.04888	24
