# Supplementary material for: Toxicogenomics profiling of bone marrow from rats treated with topotecan in combination with oxaliplatin: a mechanistic strategy to inform combination toxicity
Source: Front Genet. 2015 Feb 12;6:14. doi: 10.3389/fgene.2015.00014 (PMC4325931; doi:10.3389/fgene.2015.00014)
Supplement: Supplementary file 1 [file Presentation1.ZIP › Supplementary Material/Supplementary_Table_8.XLSX]

## Sheet: 1
1hr	Nothing significant
6hr
GO.ID	Term	Annotated	Significant	Expected	classicKS	Time (hr)
GO:0048545	response to steroid hormone stimulus	18	18	17.65	0.0013	6
GO:0014070	response to organic cyclic compound	29	29	28.44	0.0017	6
GO:0009743	response to carbohydrate stimulus	9	9	8.83	0.002	6
GO:0009719	response to endogenous stimulus	29	28	28.44	0.0026	6
GO:0033554	cellular response to stress	22	22	21.58	0.0037	6
GO:0009725	response to hormone stimulus	24	23	23.54	0.0039	6
GO:0072331	signal transduction by p53 class mediato...	8	8	7.85	0.0046	6
GO:0006974	response to DNA damage stimulus	11	11	10.79	0.0047	6
GO:0031669	cellular response to nutrient levels	10	10	9.81	0.0053	6
GO:0042542	response to hydrogen peroxide	6	6	5.88	0.0059	6
GO:0031667	response to nutrient levels	19	19	18.63	0.0077	6
GO:0031668	cellular response to extracellular stimu...	13	13	12.75	0.0079	6
GO:0031960	response to corticosteroid stimulus	13	13	12.75	0.0079	6
GO:0009991	response to extracellular stimulus	22	22	21.58	0.0086	6
GO:0034613	cellular protein localization	10	10	9.81	0.0097	6
GO:0070727	cellular macromolecule localization	10	10	9.81	0.0097	6
GO:0010243	response to organonitrogen compound	22	21	21.58	0.0108	6
GO:1901698	response to nitrogen compound	22	21	21.58	0.0108	6
GO:0001101	response to acid	6	6	5.88	0.0108	6
GO:0008219	cell death	31	30	30.4	0.0112	6
GO:0012501	programmed cell death	31	30	30.4	0.0112	6
GO:0016265	death	31	30	30.4	0.0112	6
GO:0033993	response to lipid	24	24	23.54	0.0121	6
GO:0071375	cellular response to peptide hormone sti...	6	6	5.88	0.0131	6
GO:1901653	cellular response to peptide	6	6	5.88	0.0131	6
GO:0046907	intracellular transport	12	12	11.77	0.0138	6
GO:0051384	response to glucocorticoid stimulus	12	12	11.77	0.0158	6
GO:0008284	positive regulation of cell proliferatio...	23	23	22.56	0.0189	6
GO:0000077	DNA damage checkpoint	6	6	5.88	0.019	6
GO:0008630	intrinsic apoptotic signaling pathway in...	6	6	5.88	0.019	6
GO:0031570	DNA integrity checkpoint	6	6	5.88	0.019	6
GO:0044773	mitotic DNA damage checkpoint	6	6	5.88	0.019	6
GO:0044774	mitotic DNA integrity checkpoint	6	6	5.88	0.019	6
GO:0097193	intrinsic apoptotic signaling pathway	6	6	5.88	0.019	6
GO:0006886	intracellular protein transport	9	9	8.83	0.0196	6
GO:0006913	nucleocytoplasmic transport	9	9	8.83	0.0196	6
GO:0032386	regulation of intracellular transport	9	9	8.83	0.0196	6
GO:0033365	protein localization to organelle	9	9	8.83	0.0196	6
GO:0034504	protein localization to nucleus	9	9	8.83	0.0196	6
GO:0051169	nuclear transport	9	9	8.83	0.0196	6
GO:0010226	response to lithium ion	5	5	4.9	0.0207	6
GO:0071495	cellular response to endogenous stimulus	15	15	14.71	0.0222	6
GO:0036293	response to decreased oxygen levels	13	13	12.75	0.0233	6
GO:0016482	cytoplasmic transport	11	11	10.79	0.0238	6
GO:0009628	response to abiotic stimulus	25	24	24.52	0.0243	6
GO:0010038	response to metal ion	16	16	15.69	0.0249	6
GO:0071383	cellular response to steroid hormone sti...	6	6	5.88	0.026	6
GO:0031670	cellular response to nutrient	5	5	4.9	0.0269	6
GO:0032870	cellular response to hormone stimulus	10	10	9.81	0.028	6
GO:0010948	negative regulation of cell cycle proces...	8	8	7.85	0.029	6
GO:0097190	apoptotic signaling pathway	11	11	10.79	0.0309	6
GO:0070848	response to growth factor stimulus	10	10	9.81	0.031	6
GO:0071363	cellular response to growth factor stimu...	10	10	9.81	0.031	6
GO:0035556	intracellular signal transduction	33	31	32.37	0.0319	6
GO:0043434	response to peptide hormone stimulus	10	9	9.81	0.0321	6
GO:1901652	response to peptide	10	9	9.81	0.0321	6
GO:0048513	organ development	38	37	37.27	0.0327	6
GO:0040007	growth	11	10	10.79	0.0341	6
GO:0006464	cellular protein modification process	23	23	22.56	0.0341	6
GO:0036211	protein modification process	23	23	22.56	0.0341	6
GO:0043412	macromolecule modification	23	23	22.56	0.0341	6
GO:0007584	response to nutrient	12	12	11.77	0.0343	6
GO:0006915	apoptotic process	29	28	28.44	0.0361	6
GO:0006977	DNA damage response, signal transduction...	5	5	4.9	0.0381	6
GO:0030330	DNA damage response, signal transduction...	5	5	4.9	0.0381	6
GO:0031100	organ regeneration	5	5	4.9	0.0381	6
GO:0031571	mitotic G1 DNA damage checkpoint	5	5	4.9	0.0381	6
GO:0042770	signal transduction in response to DNA d...	5	5	4.9	0.0381	6
GO:0042771	intrinsic apoptotic signaling pathway in...	5	5	4.9	0.0381	6
GO:0044783	G1 DNA damage checkpoint	5	5	4.9	0.0381	6
GO:0072332	intrinsic apoptotic signaling pathway by...	5	5	4.9	0.0381	6
GO:0072395	signal transduction involved in cell cyc...	5	5	4.9	0.0381	6
GO:0072401	signal transduction involved in DNA inte...	5	5	4.9	0.0381	6
GO:0072413	signal transduction involved in mitotic ...	5	5	4.9	0.0381	6
GO:0072422	signal transduction involved in DNA dama...	5	5	4.9	0.0381	6
GO:0072431	signal transduction involved in mitotic ...	5	5	4.9	0.0381	6
GO:2000134	negative regulation of G1/S transition o...	5	5	4.9	0.0381	6
GO:0009746	response to hexose stimulus	6	6	5.88	0.0382	6
GO:0009749	response to glucose stimulus	6	6	5.88	0.0382	6
GO:0034284	response to monosaccharide stimulus	6	6	5.88	0.0382	6
GO:0071417	cellular response to organonitrogen comp...	7	7	6.87	0.0386	6
GO:1901699	cellular response to nitrogen compound	7	7	6.87	0.0386	6
GO:0031099	regeneration	8	7	7.85	0.039	6
GO:0080135	regulation of cellular response to stres...	5	5	4.9	0.0417	6
GO:0010035	response to inorganic substance	17	17	16.67	0.0419	6
GO:0060548	negative regulation of cell death	20	20	19.62	0.0475	6
GO:0070482	response to oxygen levels	15	15	14.71	0.0481	6
24hr
GO:0006259	DNA metabolic process	113	113	109.62	1.2e-07	24
GO:0006281	DNA repair	38	38	36.86	5.9e-07	24
GO:0006996	organelle organization	196	195	190.13	6.9e-06	24
GO:0006270	DNA replication initiation	10	10	9.7	8.3e-06	24
GO:0046483	heterocycle metabolic process	316	310	306.53	1.2e-05	24
GO:0006783	heme biosynthetic process	10	10	9.7	1.5e-05	24
GO:0006260	DNA replication	59	59	57.23	1.7e-05	24
GO:0007049	cell cycle	165	164	160.06	2.6e-05	24
GO:0006725	cellular aromatic compound metabolic pro...	320	314	310.41	3.2e-05	24
GO:0046148	pigment biosynthetic process	12	12	11.64	3.5e-05	24
GO:0006974	response to DNA damage stimulus	61	61	59.17	4e-05	24
GO:0090304	nucleic acid metabolic process	244	241	236.69	5.1e-05	24
GO:1901360	organic cyclic compound metabolic proces...	322	316	312.35	5.1e-05	24
GO:0006139	nucleobase-containing compound metabolic...	295	289	286.16	8e-05	24
GO:0034641	cellular nitrogen compound metabolic pro...	327	319	317.21	0.00012	24
GO:0022402	cell cycle process	124	124	120.29	0.00018	24
GO:0006261	DNA-dependent DNA replication	27	27	26.19	0.00021	24
GO:0044237	cellular metabolic process	495	482	480.17	0.00026	24
GO:0006302	double-strand break repair	14	14	13.58	0.00029	24
GO:0006779	porphyrin-containing compound biosynthet...	12	12	11.64	0.00032	24
GO:0033014	tetrapyrrole biosynthetic process	12	12	11.64	0.00032	24
GO:0042168	heme metabolic process	12	12	11.64	0.00032	24
GO:0042440	pigment metabolic process	14	14	13.58	0.00048	24
GO:0048285	organelle fission	66	66	64.02	0.0005	24
GO:0007017	microtubule-based process	54	54	52.38	0.0006	24
GO:0000278	mitotic cell cycle	96	96	93.12	0.00076	24
GO:0006807	nitrogen compound metabolic process	349	341	338.55	0.00077	24
GO:0000226	microtubule cytoskeleton organization	50	50	48.5	0.00081	24
GO:0008152	metabolic process	558	542	541.29	0.00109	24
GO:0000280	nuclear division	63	63	61.11	0.00117	24
GO:0007067	mitosis	63	63	61.11	0.00117	24
GO:0016568	chromatin modification	26	26	25.22	0.00126	24
GO:0044260	cellular macromolecule metabolic process	365	355	354.07	0.00231	24
GO:0046685	response to arsenic-containing substance	10	10	9.7	0.00263	24
GO:0051276	chromosome organization	71	71	68.87	0.00301	24
GO:0010564	regulation of cell cycle process	59	59	57.23	0.00353	24
GO:0006325	chromatin organization	36	36	34.92	0.00376	24
GO:0001824	blastocyst development	8	8	7.76	0.00383	24
GO:0018205	peptidyl-lysine modification	6	6	5.82	0.00391	24
GO:0051597	response to methylmercury	5	5	4.85	0.00394	24
GO:0000726	non-recombinational repair	5	5	4.85	0.00401	24
GO:0006303	double-strand break repair via nonhomolo...	5	5	4.85	0.00401	24
GO:0051301	cell division	74	74	71.78	0.00403	24
GO:0016571	histone methylation	5	5	4.85	0.00408	24
GO:0034968	histone lysine methylation	5	5	4.85	0.00408	24
GO:0033013	tetrapyrrole metabolic process	17	17	16.49	0.00526	24
GO:0006310	DNA recombination	20	20	19.4	0.00529	24
GO:0016570	histone modification	12	12	11.64	0.00642	24
GO:0002312	B cell activation involved in immune res...	5	5	4.85	0.00652	24
GO:0007098	centrosome cycle	9	9	8.73	0.00821	24
GO:0044249	cellular biosynthetic process	276	271	267.73	0.00904	24
GO:0031023	microtubule organizing center organizati...	12	12	11.64	0.0092	24
GO:0051297	centrosome organization	12	12	11.64	0.0092	24
GO:0033043	regulation of organelle organization	63	63	61.11	0.00958	24
GO:0006473	protein acetylation	5	5	4.85	0.0099	24
GO:0043543	protein acylation	5	5	4.85	0.0099	24
GO:0010948	negative regulation of cell cycle proces...	33	33	32.01	0.01038	24
GO:0051726	regulation of cell cycle	94	93	91.18	0.01044	24
GO:0006778	porphyrin-containing compound metabolic ...	16	16	15.52	0.01065	24
GO:0051188	cofactor biosynthetic process	23	23	22.31	0.01093	24
GO:0043044	ATP-dependent chromatin remodeling	6	6	5.82	0.01216	24
GO:0071704	organic substance metabolic process	528	513	512.18	0.01241	24
GO:1901576	organic substance biosynthetic process	288	283	279.37	0.01357	24
GO:0009058	biosynthetic process	289	284	280.34	0.01688	24
GO:0046605	regulation of centrosome cycle	6	6	5.82	0.01729	24
GO:0051298	centrosome duplication	6	6	5.82	0.01729	24
GO:0006396	RNA processing	13	13	12.61	0.01765	24
GO:0040029	regulation of gene expression, epigeneti...	10	10	9.7	0.01822	24
GO:0016579	protein deubiquitination	5	5	4.85	0.01842	24
GO:0070646	protein modification by small protein re...	5	5	4.85	0.01842	24
GO:0051225	spindle assembly	11	11	10.67	0.01859	24
GO:0033198	response to ATP	5	5	4.85	0.01885	24
GO:0006479	protein methylation	6	6	5.82	0.01893	24
GO:0008213	protein alkylation	6	6	5.82	0.01893	24
GO:0032392	DNA geometric change	6	6	5.82	0.01965	24
GO:0032508	DNA duplex unwinding	6	6	5.82	0.01965	24
GO:1901988	negative regulation of cell cycle phase ...	27	27	26.19	0.02173	24
GO:0051148	negative regulation of muscle cell diffe...	6	6	5.82	0.02183	24
GO:0044238	primary metabolic process	502	487	486.96	0.0225	24
GO:0022618	ribonucleoprotein complex assembly	6	6	5.82	0.02252	24
GO:0071826	ribonucleoprotein complex subunit organi...	6	6	5.82	0.02252	24
GO:0006511	ubiquitin-dependent protein catabolic pr...	21	21	20.37	0.02298	24
GO:0022613	ribonucleoprotein complex biogenesis	8	8	7.76	0.02385	24
GO:0051052	regulation of DNA metabolic process	31	31	30.07	0.02405	24
GO:2001020	regulation of response to DNA damage sti...	12	12	11.64	0.02479	24
GO:0007051	spindle organization	20	20	19.4	0.02626	24
GO:0045333	cellular respiration	5	5	4.85	0.02805	24
GO:0032886	regulation of microtubule-based process	23	23	22.31	0.02862	24
GO:0070507	regulation of microtubule cytoskeleton o...	23	23	22.31	0.02862	24
GO:0002793	positive regulation of peptide secretion	10	10	9.7	0.02905	24
GO:0090277	positive regulation of peptide hormone s...	10	10	9.7	0.02905	24
GO:0048610	cellular process involved in reproductio...	51	51	49.47	0.02906	24
GO:0043486	histone exchange	5	5	4.85	0.03005	24
GO:0032465	regulation of cytokinesis	10	10	9.7	0.03068	24
GO:0051223	regulation of protein transport	33	32	32.01	0.03169	24
GO:0070201	regulation of establishment of protein l...	33	32	32.01	0.03169	24
GO:0071695	anatomical structure maturation	6	6	5.82	0.03261	24
GO:0007059	chromosome segregation	45	45	43.65	0.03401	24
GO:0010824	regulation of centrosome duplication	5	5	4.85	0.03413	24
GO:0010950	positive regulation of endopeptidase act...	9	9	8.73	0.03534	24
GO:2001056	positive regulation of cysteine-type end...	9	9	8.73	0.03534	24
GO:0006268	DNA unwinding involved in DNA replicatio...	5	5	4.85	0.03581	24
GO:0000910	cytokinesis	23	23	22.31	0.03646	24
GO:0043648	dicarboxylic acid metabolic process	11	11	10.67	0.03678	24
GO:0006289	nucleotide-excision repair	6	6	5.82	0.03721	24
GO:0006090	pyruvate metabolic process	5	5	4.85	0.03929	24
GO:0034645	cellular macromolecule biosynthetic proc...	209	205	202.74	0.03939	24
GO:0016569	covalent chromatin modification	14	14	13.58	0.03993	24
GO:0046501	protoporphyrinogen IX metabolic process	7	7	6.79	0.04159	24
GO:0034728	nucleosome organization	13	13	12.61	0.043	24
GO:0044770	cell cycle phase transition	38	38	36.86	0.04328	24
GO:0007018	microtubule-based movement	14	14	13.58	0.04359	24
GO:0006282	regulation of DNA repair	5	5	4.85	0.04441	24
GO:0042771	intrinsic apoptotic signaling pathway in...	7	7	6.79	0.0456	24
GO:0072332	intrinsic apoptotic signaling pathway by...	7	7	6.79	0.0456	24
GO:0007005	mitochondrion organization	17	17	16.49	0.04567	24
GO:0019953	sexual reproduction	32	32	31.04	0.04691	24
GO:0044283	small molecule biosynthetic process	42	42	40.74	0.04798	24
GO:0044711	single-organism biosynthetic process	42	42	40.74	0.04798	24
GO:1901987	regulation of cell cycle phase transitio...	30	30	29.1	0.04964	24
GO:0043414	macromolecule methylation	9	9	8.73	0.04966	24
