# Supplementary material for: Toxicogenomics profiling of bone marrow from rats treated with topotecan in combination with oxaliplatin: a mechanistic strategy to inform combination toxicity
Source: Front Genet. 2015 Feb 12;6:14. doi: 10.3389/fgene.2015.00014 (PMC4325931; doi:10.3389/fgene.2015.00014)
Supplement: Supplementary file 1 [file Presentation1.ZIP › Supplementary Material/Supplementary_Table_9.XLSX]

## Sheet: 1
1hr
GO.ID	Term	Annotated	Significant	Expected	classicKS	Time (hr)
GO:0006302	double-strand break repair	11	11	10.91	0.0018	1
GO:0051329	interphase of mitotic cell cycle	14	14	13.88	0.0037	1
GO:0006974	response to DNA damage stimulus	44	44	43.62	0.0041	1
GO:0031670	cellular response to nutrient	5	5	4.96	0.0049	1
GO:0022403	cell cycle phase	15	15	14.87	0.0084	1
GO:0051325	interphase	15	15	14.87	0.0084	1
GO:0000082	G1/S transition of mitotic cell cycle	13	13	12.89	0.0089	1
GO:0044772	mitotic cell cycle phase transition	21	21	20.82	0.0118	1
GO:0006281	DNA repair	24	24	23.79	0.0152	1
GO:0000726	non-recombinational repair	5	5	4.96	0.0168	1
GO:0006303	double-strand break repair via nonhomolo...	5	5	4.96	0.0168	1
GO:0008380	RNA splicing	8	8	7.93	0.0198	1
GO:0051186	cofactor metabolic process	7	7	6.94	0.02	1
GO:0051188	cofactor biosynthetic process	7	7	6.94	0.02	1
GO:0000278	mitotic cell cycle	36	36	35.69	0.027	1
GO:0044770	cell cycle phase transition	23	23	22.8	0.027	1
GO:0000375	RNA splicing, via transesterification re...	5	5	4.96	0.0274	1
GO:0000377	RNA splicing, via transesterification re...	5	5	4.96	0.0274	1
GO:0000398	mRNA splicing, via spliceosome	5	5	4.96	0.0274	1
GO:0010608	posttranscriptional regulation of gene e...	25	25	24.79	0.0301	1
GO:0006397	mRNA processing	15	15	14.87	0.0343	1
GO:0051705	multi-organism behavior	7	7	6.94	0.0345	1
GO:0006732	coenzyme metabolic process	6	6	5.95	0.0352	1
GO:0009108	coenzyme biosynthetic process	6	6	5.95	0.0352	1
GO:0060271	cilium morphogenesis	9	9	8.92	0.0364	1
GO:0031668	cellular response to extracellular stimu...	15	15	14.87	0.0386	1
GO:0006310	DNA recombination	14	14	13.88	0.039	1
GO:0061136	regulation of proteasomal protein catabo...	9	9	8.92	0.0432	1
GO:0072331	signal transduction by p53 class mediato...	10	10	9.91	0.0498	1
6hr
GO:0006260	DNA replication	47	47	46.22	8.1e-11	6
GO:0006259	DNA metabolic process	96	96	94.42	1.5e-07	6
GO:0006261	DNA-dependent DNA replication	21	21	20.65	1.9e-05	6
GO:0007049	cell cycle	155	155	152.44	2.1e-05	6
GO:0006139	nucleobase-containing compound metabolic...	239	236	235.06	3e-05	6
GO:0090304	nucleic acid metabolic process	205	205	201.62	0.00015	6
GO:0046483	heterocycle metabolic process	254	251	249.81	0.00028	6
GO:1901360	organic cyclic compound metabolic proces...	259	256	254.73	0.00029	6
GO:0022402	cell cycle process	126	126	123.92	0.00045	6
GO:0006725	cellular aromatic compound metabolic pro...	256	253	251.78	0.00047	6
GO:0034641	cellular nitrogen compound metabolic pro...	261	258	256.7	0.00048	6
GO:0009123	nucleoside monophosphate metabolic proce...	14	14	13.77	0.00055	6
GO:0006807	nitrogen compound metabolic process	275	272	270.46	0.00071	6
GO:0009126	purine nucleoside monophosphate metaboli...	13	13	12.79	0.00128	6
GO:0009161	ribonucleoside monophosphate metabolic p...	13	13	12.79	0.00128	6
GO:0009167	purine ribonucleoside monophosphate meta...	13	13	12.79	0.00128	6
GO:0006270	DNA replication initiation	10	10	9.84	0.00158	6
GO:0005975	carbohydrate metabolic process	22	22	21.64	0.00194	6
GO:0009058	biosynthetic process	222	222	218.34	0.002	6
GO:1901576	organic substance biosynthetic process	222	222	218.34	0.002	6
GO:0000278	mitotic cell cycle	98	98	96.38	0.00213	6
GO:0034645	cellular macromolecule biosynthetic proc...	163	163	160.31	0.00274	6
GO:0009141	nucleoside triphosphate metabolic proces...	32	32	31.47	0.00296	6
GO:0042278	purine nucleoside metabolic process	32	32	31.47	0.00296	6
GO:0046128	purine ribonucleoside metabolic process	32	32	31.47	0.00296	6
GO:0009144	purine nucleoside triphosphate metabolic...	31	31	30.49	0.00387	6
GO:0000819	sister chromatid segregation	19	19	18.69	0.004	6
GO:0007017	microtubule-based process	52	52	51.14	0.00402	6
GO:0046034	ATP metabolic process	11	11	10.82	0.00409	6
GO:0070227	lymphocyte apoptotic process	6	6	5.9	0.00447	6
GO:0000075	cell cycle checkpoint	31	31	30.49	0.00541	6
GO:0009259	ribonucleotide metabolic process	34	34	33.44	0.00569	6
GO:0019693	ribose phosphate metabolic process	34	34	33.44	0.00569	6
GO:0016051	carbohydrate biosynthetic process	6	6	5.9	0.0058	6
GO:2000241	regulation of reproductive process	6	6	5.9	0.00596	6
GO:0009199	ribonucleoside triphosphate metabolic pr...	29	29	28.52	0.00658	6
GO:0009205	purine ribonucleoside triphosphate metab...	29	29	28.52	0.00658	6
GO:1901136	carbohydrate derivative catabolic proces...	29	29	28.52	0.00658	6
GO:0019319	hexose biosynthetic process	5	5	4.92	0.00716	6
GO:0046364	monosaccharide biosynthetic process	5	5	4.92	0.00716	6
GO:0009119	ribonucleoside metabolic process	33	33	32.46	0.00737	6
GO:0009150	purine ribonucleotide metabolic process	33	33	32.46	0.00737	6
GO:0044249	cellular biosynthetic process	211	211	207.52	0.00747	6
GO:0006281	DNA repair	35	35	34.42	0.00786	6
GO:0000226	microtubule cytoskeleton organization	48	48	47.21	0.00789	6
GO:0016052	carbohydrate catabolic process	6	6	5.9	0.00791	6
GO:0044724	single-organism carbohydrate catabolic p...	6	6	5.9	0.00791	6
GO:0009059	macromolecule biosynthetic process	172	172	169.16	0.00801	6
GO:0007059	chromosome segregation	43	43	42.29	0.0082	6
GO:0031570	DNA integrity checkpoint	20	20	19.67	0.00832	6
GO:0009143	nucleoside triphosphate catabolic proces...	28	28	27.54	0.00856	6
GO:0010948	negative regulation of cell cycle proces...	40	40	39.34	0.00897	6
GO:0044237	cellular metabolic process	390	384	383.57	0.00951	6
GO:0009125	nucleoside monophosphate catabolic proce...	10	10	9.84	0.00973	6
GO:0044281	small molecule metabolic process	106	102	104.25	0.01101	6
GO:0006152	purine nucleoside catabolic process	27	27	26.55	0.01112	6
GO:0009146	purine nucleoside triphosphate catabolic...	27	27	26.55	0.01112	6
GO:0009154	purine ribonucleotide catabolic process	27	27	26.55	0.01112	6
GO:0009164	nucleoside catabolic process	27	27	26.55	0.01112	6
GO:0009203	ribonucleoside triphosphate catabolic pr...	27	27	26.55	0.01112	6
GO:0009207	purine ribonucleoside triphosphate catab...	27	27	26.55	0.01112	6
GO:0009261	ribonucleotide catabolic process	27	27	26.55	0.01112	6
GO:0042454	ribonucleoside catabolic process	27	27	26.55	0.01112	6
GO:0046130	purine ribonucleoside catabolic process	27	27	26.55	0.01112	6
GO:1901658	glycosyl compound catabolic process	27	27	26.55	0.01112	6
GO:0045786	negative regulation of cell cycle	21	21	20.65	0.01118	6
GO:0051276	chromosome organization	65	65	63.93	0.01126	6
GO:0000077	DNA damage checkpoint	19	19	18.69	0.01224	6
GO:0000070	mitotic sister chromatid segregation	17	17	16.72	0.01362	6
GO:0007091	metaphase/anaphase transition of mitotic...	9	9	8.85	0.01461	6
GO:0044784	metaphase/anaphase transition of cell cy...	9	9	8.85	0.01461	6
GO:0044238	primary metabolic process	392	387	385.54	0.01463	6
GO:0009746	response to hexose stimulus	15	15	14.75	0.01609	6
GO:0009749	response to glucose stimulus	15	15	14.75	0.01609	6
GO:0070228	regulation of lymphocyte apoptotic proce...	5	5	4.92	0.01718	6
GO:0070231	T cell apoptotic process	5	5	4.92	0.01718	6
GO:0060395	SMAD protein signal transduction	6	6	5.9	0.01733	6
GO:0071704	organic substance metabolic process	416	411	409.14	0.01869	6
GO:0000280	nuclear division	62	62	60.98	0.01884	6
GO:0007067	mitosis	62	62	60.98	0.01884	6
GO:0048285	organelle fission	62	62	60.98	0.01884	6
GO:0007093	mitotic cell cycle checkpoint	20	20	19.67	0.01884	6
GO:0046688	response to copper ion	6	6	5.9	0.01971	6
GO:1901988	negative regulation of cell cycle phase ...	36	36	35.41	0.0198	6
GO:0043044	ATP-dependent chromatin remodeling	5	5	4.92	0.02023	6
GO:0043486	histone exchange	5	5	4.92	0.02023	6
GO:0051301	cell division	71	71	69.83	0.0203	6
GO:0055086	nucleobase-containing small molecule met...	53	50	52.13	0.02105	6
GO:0006753	nucleoside phosphate metabolic process	51	48	50.16	0.02152	6
GO:0006974	response to DNA damage stimulus	63	63	61.96	0.0218	6
GO:0044770	cell cycle phase transition	49	49	48.19	0.02199	6
GO:0006200	ATP catabolic process	9	9	8.85	0.02272	6
GO:0009128	purine nucleoside monophosphate cataboli...	9	9	8.85	0.02272	6
GO:0009158	ribonucleoside monophosphate catabolic p...	9	9	8.85	0.02272	6
GO:0009169	purine ribonucleoside monophosphate cata...	9	9	8.85	0.02272	6
GO:0044723	single-organism carbohydrate metabolic p...	16	16	15.74	0.02276	6
GO:0009152	purine ribonucleotide biosynthetic proce...	6	6	5.9	0.02329	6
GO:0009260	ribonucleotide biosynthetic process	6	6	5.9	0.02329	6
GO:0046390	ribose phosphate biosynthetic process	6	6	5.9	0.02329	6
GO:0006310	DNA recombination	21	21	20.65	0.02343	6
GO:0045839	negative regulation of mitosis	8	8	7.87	0.0235	6
GO:0051784	negative regulation of nuclear division	8	8	7.87	0.0235	6
GO:0042490	mechanoreceptor differentiation	5	5	4.92	0.0241	6
GO:0060113	inner ear receptor cell differentiation	5	5	4.92	0.0241	6
GO:0044260	cellular macromolecule metabolic process	295	293	290.13	0.02422	6
GO:0008406	gonad development	17	17	16.72	0.02654	6
GO:0031572	G2 DNA damage checkpoint	6	6	5.9	0.02715	6
GO:0010226	response to lithium ion	5	5	4.92	0.02941	6
GO:0008152	metabolic process	433	426	425.86	0.02997	6
GO:0003151	outflow tract morphogenesis	5	5	4.92	0.03048	6
GO:0007051	spindle organization	26	26	25.57	0.03056	6
GO:0044772	mitotic cell cycle phase transition	43	43	42.29	0.03136	6
GO:0019637	organophosphate metabolic process	64	61	62.94	0.0318	6
GO:0009117	nucleotide metabolic process	50	47	49.18	0.03229	6
GO:0032868	response to insulin stimulus	12	12	11.8	0.03243	6
GO:0071887	leukocyte apoptotic process	8	8	7.87	0.03245	6
GO:0044242	cellular lipid catabolic process	9	9	8.85	0.03438	6
GO:0006184	GTP catabolic process	18	18	17.7	0.0348	6
GO:0046039	GTP metabolic process	18	18	17.7	0.0348	6
GO:1901068	guanosine-containing compound metabolic ...	18	18	17.7	0.0348	6
GO:1901069	guanosine-containing compound catabolic ...	18	18	17.7	0.0348	6
GO:0031667	response to nutrient levels	51	50	50.16	0.03538	6
GO:0005996	monosaccharide metabolic process	12	12	11.8	0.03731	6
GO:0019318	hexose metabolic process	12	12	11.8	0.03731	6
GO:0030071	regulation of mitotic metaphase/anaphase...	7	7	6.88	0.03774	6
GO:0071173	spindle assembly checkpoint	7	7	6.88	0.03774	6
GO:1902099	regulation of metaphase/anaphase transit...	7	7	6.88	0.03774	6
GO:0006302	double-strand break repair	19	19	18.69	0.03796	6
GO:0072329	monocarboxylic acid catabolic process	5	5	4.92	0.04097	6
GO:0007548	sex differentiation	18	18	17.7	0.04165	6
GO:0045137	development of primary sexual characteri...	18	18	17.7	0.04165	6
GO:0048608	reproductive structure development	18	18	17.7	0.04165	6
GO:0061458	reproductive system development	18	18	17.7	0.04165	6
GO:0048524	positive regulation of viral process	8	8	7.87	0.04278	6
GO:0008584	male gonad development	10	10	9.84	0.04338	6
GO:0046546	development of primary male sexual chara...	10	10	9.84	0.04338	6
GO:0046661	male sex differentiation	10	10	9.84	0.04338	6
GO:0051052	regulation of DNA metabolic process	23	23	22.62	0.04366	6
GO:0009165	nucleotide biosynthetic process	12	12	11.8	0.04423	6
GO:1901293	nucleoside phosphate biosynthetic proces...	12	12	11.8	0.04423	6
GO:1901987	regulation of cell cycle phase transitio...	41	41	40.32	0.04501	6
GO:0007569	cell aging	7	7	6.88	0.04615	6
GO:0007005	mitochondrion organization	10	10	9.84	0.0466	6
GO:2000107	negative regulation of leukocyte apoptot...	6	6	5.9	0.04743	6
GO:0006164	purine nucleotide biosynthetic process	7	7	6.88	0.04882	6
GO:0072522	purine-containing compound biosynthetic ...	7	7	6.88	0.04882	6
GO:0006996	organelle organization	172	170	169.16	0.04897	6
GO:0009991	response to extracellular stimulus	54	53	53.11	0.04978	6
24hr
GO:0007049	cell cycle	239	238	237.04	1.7e-19	24
GO:0022402	cell cycle process	188	187	186.45	5.4e-18	24
GO:0000278	mitotic cell cycle	145	145	143.81	6.4e-15	24
GO:0051301	cell division	103	103	102.15	1.7e-14	24
GO:0048285	organelle fission	93	93	92.24	2.5e-14	24
GO:0000280	nuclear division	87	87	86.28	3.1e-13	24
GO:0007067	mitosis	87	87	86.28	3.1e-13	24
GO:0006996	organelle organization	308	307	305.47	5.4e-11	24
GO:0007059	chromosome segregation	57	57	56.53	1.9e-10	24
GO:0006259	DNA metabolic process	170	170	168.6	5.8e-10	24
GO:0051276	chromosome organization	104	104	103.15	2e-08	24
GO:0051726	regulation of cell cycle	136	136	134.88	2.6e-08	24
GO:0010564	regulation of cell cycle process	87	87	86.28	3e-08	24
GO:0007017	microtubule-based process	87	86	86.28	1.1e-07	24
GO:0000226	microtubule cytoskeleton organization	77	76	76.37	1.5e-07	24
GO:0007051	spindle organization	30	29	29.75	2.1e-07	24
GO:0006974	response to DNA damage stimulus	105	105	104.14	2.4e-07	24
GO:0006270	DNA replication initiation	15	15	14.88	4.1e-07	24
GO:0006260	DNA replication	83	83	82.32	1.4e-06	24
GO:0051988	regulation of attachment of spindle micr...	9	9	8.93	1.5e-06	24
GO:0007126	meiosis	25	25	24.79	1.5e-06	24
GO:0051321	meiotic cell cycle	25	25	24.79	1.5e-06	24
GO:0044770	cell cycle phase transition	65	65	64.47	2.3e-06	24
GO:0008608	attachment of spindle microtubules to ki...	11	11	10.91	2.5e-06	24
GO:0006281	DNA repair	69	69	68.43	3.9e-06	24
GO:0000819	sister chromatid segregation	25	25	24.79	7.7e-06	24
GO:0051983	regulation of chromosome segregation	12	12	11.9	8.8e-06	24
GO:0048610	cellular process involved in reproductio...	67	67	66.45	1.1e-05	24
GO:0006261	DNA-dependent DNA replication	36	36	35.7	1.3e-05	24
GO:0022403	cell cycle phase	46	46	45.62	1.4e-05	24
GO:0034453	microtubule anchoring	14	14	13.88	1.5e-05	24
GO:0000910	cytokinesis	26	26	25.79	1.5e-05	24
GO:0010948	negative regulation of cell cycle proces...	51	51	50.58	1.6e-05	24
GO:0032465	regulation of cytokinesis	11	11	10.91	2.3e-05	24
GO:0006783	heme biosynthetic process	11	11	10.91	2.6e-05	24
GO:0042168	heme metabolic process	12	12	11.9	2.8e-05	24
GO:0044772	mitotic cell cycle phase transition	56	56	55.54	3.3e-05	24
GO:0000070	mitotic sister chromatid segregation	23	23	22.81	3.7e-05	24
GO:0000075	cell cycle checkpoint	37	37	36.7	5.6e-05	24
GO:0051225	spindle assembly	15	14	14.88	8.2e-05	24
GO:0090307	spindle assembly involved in mitosis	11	11	10.91	0.00011	24
GO:0006779	porphyrin-containing compound biosynthet...	14	14	13.88	0.00011	24
GO:0033014	tetrapyrrole biosynthetic process	14	14	13.88	0.00011	24
GO:0034502	protein localization to chromosome	7	7	6.94	0.00011	24
GO:0007052	mitotic spindle organization	19	19	18.84	0.00012	24
GO:1901988	negative regulation of cell cycle phase ...	45	45	44.63	0.00012	24
GO:0033554	cellular response to stress	203	203	201.33	0.00016	24
GO:1901987	regulation of cell cycle phase transitio...	50	50	49.59	0.0002	24
GO:0000079	regulation of cyclin-dependent protein s...	18	18	17.85	0.0002	24
GO:0030261	chromosome condensation	16	16	15.87	0.00029	24
GO:0007346	regulation of mitotic cell cycle	58	58	57.52	0.00035	24
GO:0033043	regulation of organelle organization	101	101	100.17	0.00036	24
GO:0007127	meiosis I	10	10	9.92	0.00038	24
GO:0007088	regulation of mitosis	22	22	21.82	0.00038	24
GO:0051783	regulation of nuclear division	22	22	21.82	0.00038	24
GO:0032467	positive regulation of cytokinesis	8	8	7.93	0.00039	24
GO:0000279	M phase	9	9	8.93	0.00046	24
GO:0031570	DNA integrity checkpoint	20	20	19.84	0.00047	24
GO:0050000	chromosome localization	8	8	7.93	0.00049	24
GO:0051303	establishment of chromosome localization	8	8	7.93	0.00049	24
GO:0006310	DNA recombination	28	28	27.77	0.0005	24
GO:0006778	porphyrin-containing compound metabolic ...	17	17	16.86	0.00055	24
GO:0090304	nucleic acid metabolic process	425	424	421.51	0.00069	24
GO:0051255	spindle midzone assembly	5	5	4.96	0.00073	24
GO:0051256	spindle midzone assembly involved in mit...	5	5	4.96	0.00073	24
GO:0000077	DNA damage checkpoint	19	19	18.84	0.00075	24
GO:0090068	positive regulation of cell cycle proces...	35	35	34.71	0.00075	24
GO:0051640	organelle localization	26	26	25.79	0.00084	24
GO:0007018	microtubule-based movement	20	20	19.84	0.00099	24
GO:0044260	cellular macromolecule metabolic process	631	627	625.81	0.00105	24
GO:0048477	oogenesis	5	5	4.96	0.00108	24
GO:0033013	tetrapyrrole metabolic process	19	19	18.84	0.0011	24
GO:0051597	response to methylmercury	5	5	4.96	0.00114	24
GO:0006323	DNA packaging	34	34	33.72	0.00114	24
GO:0071103	DNA conformation change	42	42	41.65	0.00115	24
GO:0032886	regulation of microtubule-based process	33	33	32.73	0.00124	24
GO:0046685	response to arsenic-containing substance	9	9	8.93	0.00133	24
GO:0051302	regulation of cell division	24	24	23.8	0.00134	24
GO:0034501	protein localization to kinetochore	5	5	4.96	0.00154	24
GO:0000003	reproduction	148	148	146.78	0.00157	24
GO:0010039	response to iron ion	20	20	19.84	0.00166	24
GO:0007276	gamete generation	49	49	48.6	0.00173	24
GO:0019953	sexual reproduction	51	51	50.58	0.00173	24
GO:0006725	cellular aromatic compound metabolic pro...	532	531	527.63	0.0018	24
GO:0007010	cytoskeleton organization	147	146	145.79	0.00204	24
GO:0070507	regulation of microtubule cytoskeleton o...	31	31	30.75	0.00211	24
GO:0050773	regulation of dendrite development	22	22	21.82	0.00211	24
GO:0046148	pigment biosynthetic process	15	15	14.88	0.00227	24
GO:0042440	pigment metabolic process	16	16	15.87	0.00237	24
GO:0034641	cellular nitrogen compound metabolic pro...	546	545	541.51	0.00245	24
GO:0016358	dendrite development	26	26	25.79	0.00249	24
GO:0051385	response to mineralocorticoid stimulus	10	10	9.92	0.00251	24
GO:0046483	heterocycle metabolic process	531	530	526.64	0.00302	24
GO:0031577	spindle checkpoint	11	11	10.91	0.0031	24
GO:0051656	establishment of organelle localization	22	22	21.82	0.00321	24
GO:0031023	microtubule organizing center organizati...	18	18	17.85	0.00329	24
GO:0051297	centrosome organization	18	18	17.85	0.00329	24
GO:0043170	macromolecule metabolic process	719	712	713.09	0.00329	24
GO:0016043	cellular component organization	573	568	568.29	0.00341	24
GO:0045132	meiotic chromosome segregation	8	8	7.93	0.00346	24
GO:0006139	nucleobase-containing compound metabolic...	500	499	495.89	0.00357	24
GO:0010770	positive regulation of cell morphogenesi...	15	14	14.88	0.00378	24
GO:0044237	cellular metabolic process	809	805	802.35	0.00383	24
GO:0051329	interphase of mitotic cell cycle	32	32	31.74	0.00393	24
GO:0051412	response to corticosterone stimulus	9	9	8.93	0.00459	24
GO:0007093	mitotic cell cycle checkpoint	23	23	22.81	0.005	24
GO:0071840	cellular component organization or bioge...	575	570	570.27	0.00501	24
GO:0051310	metaphase plate congression	6	6	5.95	0.00514	24
GO:0051651	maintenance of location in cell	25	25	24.79	0.00516	24
GO:1901990	regulation of mitotic cell cycle phase t...	38	38	37.69	0.00527	24
GO:0032506	cytokinetic process	6	6	5.95	0.00548	24
GO:0016572	histone phosphorylation	6	6	5.95	0.00558	24
GO:0006302	double-strand break repair	24	24	23.8	0.00563	24
GO:0009058	biosynthetic process	469	468	465.15	0.00588	24
GO:0007091	metaphase/anaphase transition of mitotic...	10	10	9.92	0.00633	24
GO:0044784	metaphase/anaphase transition of cell cy...	10	10	9.92	0.00633	24
GO:0045839	negative regulation of mitosis	10	10	9.92	0.00633	24
GO:0051784	negative regulation of nuclear division	10	10	9.92	0.00633	24
GO:0051186	cofactor metabolic process	37	37	36.7	0.00697	24
GO:0051325	interphase	35	35	34.71	0.00768	24
GO:0006325	chromatin organization	59	59	58.52	0.00779	24
GO:1901576	organic substance biosynthetic process	464	463	460.19	0.00797	24
GO:0021695	cerebellar cortex development	5	5	4.96	0.00814	24
GO:0032507	maintenance of protein location in cell	23	23	22.81	0.00834	24
GO:0070647	protein modification by small protein co...	78	77	77.36	0.00841	24
GO:0040001	establishment of mitotic spindle localiz...	5	5	4.96	0.00853	24
GO:1901991	negative regulation of mitotic cell cycl...	31	31	30.75	0.00873	24
GO:0010720	positive regulation of cell development	43	42	42.65	0.00901	24
GO:1901360	organic cyclic compound metabolic proces...	544	543	539.53	0.0092	24
GO:0006807	nitrogen compound metabolic process	582	581	577.22	0.00933	24
GO:0000090	mitotic anaphase	5	5	4.96	0.00946	24
GO:0051322	anaphase	5	5	4.96	0.00946	24
GO:0051188	cofactor biosynthetic process	25	25	24.79	0.00981	24
GO:0021700	developmental maturation	38	38	37.69	0.00982	24
GO:0034645	cellular macromolecule biosynthetic proc...	356	355	353.07	0.0107	24
GO:0045787	positive regulation of cell cycle	30	30	29.75	0.01104	24
GO:0070192	chromosome organization involved in meio...	6	6	5.95	0.01106	24
GO:0044702	single organism reproductive process	89	89	88.27	0.0118	24
GO:0007062	sister chromatid cohesion	7	7	6.94	0.0119	24
GO:0044249	cellular biosynthetic process	449	448	445.31	0.01215	24
GO:0010639	negative regulation of organelle organiz...	41	41	40.66	0.01226	24
GO:0010718	positive regulation of epithelial to mes...	13	12	12.89	0.01256	24
GO:0071174	mitotic spindle checkpoint	9	9	8.93	0.01287	24
GO:0090329	regulation of DNA-dependent DNA replicat...	7	7	6.94	0.01325	24
GO:2000779	regulation of double-strand break repair	5	5	4.96	0.0133	24
GO:0031145	anaphase-promoting complex-dependent pro...	11	11	10.91	0.01366	24
GO:0070925	organelle assembly	36	35	35.7	0.01373	24
GO:0007131	reciprocal meiotic recombination	5	5	4.96	0.01521	24
GO:0035825	reciprocal DNA recombination	5	5	4.96	0.01521	24
GO:0000724	double-strand break repair via homologou...	10	10	9.92	0.01572	24
GO:0000725	recombinational repair	10	10	9.92	0.01572	24
GO:0033197	response to vitamin E	7	7	6.94	0.01671	24
GO:0046501	protoporphyrinogen IX metabolic process	7	7	6.94	0.01752	24
GO:0040020	regulation of meiosis	5	5	4.96	0.01797	24
GO:0051445	regulation of meiotic cell cycle	5	5	4.96	0.01797	24
GO:0060074	synapse maturation	5	5	4.96	0.01797	24
GO:0090128	regulation of synapse maturation	5	5	4.96	0.01797	24
GO:0090129	positive regulation of synapse maturatio...	5	5	4.96	0.01797	24
GO:0035303	regulation of dephosphorylation	16	16	15.87	0.01813	24
GO:0002440	production of molecular mediator of immu...	23	23	22.81	0.01886	24
GO:0033044	regulation of chromosome organization	16	16	15.87	0.01892	24
GO:0051224	negative regulation of protein transport	24	24	23.8	0.01902	24
GO:0007080	mitotic metaphase plate congression	5	5	4.96	0.01909	24
GO:0009059	macromolecule biosynthetic process	374	373	370.93	0.02027	24
GO:0007019	microtubule depolymerization	9	9	8.93	0.02041	24
GO:0008152	metabolic process	908	901	900.54	0.021	24
GO:0048821	erythrocyte development	9	9	8.93	0.02129	24
GO:0061515	myeloid cell development	9	9	8.93	0.02129	24
GO:0051781	positive regulation of cell division	18	18	17.85	0.0218	24
GO:0051154	negative regulation of striated muscle c...	5	5	4.96	0.02189	24
GO:0006334	nucleosome assembly	14	14	13.88	0.0221	24
GO:0044238	primary metabolic process	829	822	822.19	0.02262	24
GO:0016568	chromatin modification	46	46	45.62	0.02268	24
GO:0031572	G2 DNA damage checkpoint	8	8	7.93	0.02275	24
GO:0045786	negative regulation of cell cycle	42	42	41.65	0.02276	24
GO:0051438	regulation of ubiquitin-protein ligase a...	10	10	9.92	0.02297	24
GO:0010921	regulation of phosphatase activity	15	15	14.88	0.02336	24
GO:0071704	organic substance metabolic process	867	860	859.87	0.02348	24
GO:0051052	regulation of DNA metabolic process	49	49	48.6	0.02359	24
GO:0000726	non-recombinational repair	5	5	4.96	0.02402	24
GO:0006303	double-strand break repair via nonhomolo...	5	5	4.96	0.02402	24
GO:0045185	maintenance of protein location	26	26	25.79	0.02438	24
GO:0030071	regulation of mitotic metaphase/anaphase...	8	8	7.93	0.02597	24
GO:0071173	spindle assembly checkpoint	8	8	7.93	0.02597	24
GO:1902099	regulation of metaphase/anaphase transit...	8	8	7.93	0.02597	24
GO:0018130	heterocycle biosynthetic process	330	329	327.29	0.02636	24
GO:0006268	DNA unwinding involved in DNA replicatio...	5	5	4.96	0.02655	24
GO:0044782	cilium organization	6	6	5.95	0.02733	24
GO:0017038	protein import	45	45	44.63	0.02757	24
GO:0061351	neural precursor cell proliferation	21	21	20.83	0.02758	24
GO:0070482	response to oxygen levels	81	81	80.33	0.02913	24
GO:0016570	histone modification	27	27	26.78	0.0297	24
GO:0009408	response to heat	17	17	16.86	0.03065	24
GO:0010821	regulation of mitochondrion organization	7	7	6.94	0.03073	24
GO:0016569	covalent chromatin modification	29	29	28.76	0.03093	24
GO:0018205	peptidyl-lysine modification	11	11	10.91	0.03126	24
GO:0000082	G1/S transition of mitotic cell cycle	28	28	27.77	0.03133	24
GO:0044774	mitotic DNA integrity checkpoint	11	11	10.91	0.03202	24
GO:0051648	vesicle localization	10	10	9.92	0.03222	24
GO:0019438	aromatic compound biosynthetic process	332	331	329.27	0.03269	24
GO:0033157	regulation of intracellular protein tran...	44	44	43.64	0.03285	24
GO:0006879	cellular iron ion homeostasis	5	5	4.96	0.0336	24
GO:0045931	positive regulation of mitotic cell cycl...	9	9	8.93	0.03366	24
GO:0031109	microtubule polymerization or depolymeri...	20	20	19.84	0.03377	24
GO:0034728	nucleosome organization	20	20	19.84	0.03487	24
GO:0071824	protein-DNA complex subunit organization	26	26	25.79	0.035	24
GO:0009266	response to temperature stimulus	27	27	26.78	0.03565	24
GO:1902275	regulation of chromatin organization	12	12	11.9	0.03576	24
GO:1901362	organic cyclic compound biosynthetic pro...	336	335	333.24	0.03595	24
GO:0006605	protein targeting	62	62	61.49	0.03658	24
GO:0007281	germ cell development	16	16	15.87	0.03703	24
GO:0032387	negative regulation of intracellular tra...	20	20	19.84	0.03716	24
GO:0006606	protein import into nucleus	42	42	41.65	0.03729	24
GO:0044744	protein targeting to nucleus	42	42	41.65	0.03729	24
GO:0051170	nuclear import	42	42	41.65	0.03729	24
GO:0051293	establishment of spindle localization	6	6	5.95	0.03733	24
GO:0051653	spindle localization	6	6	5.95	0.03733	24
GO:0010717	regulation of epithelial to mesenchymal ...	17	16	16.86	0.03734	24
GO:0010769	regulation of cell morphogenesis involve...	44	43	43.64	0.03759	24
GO:0022604	regulation of cell morphogenesis	59	58	58.52	0.03832	24
GO:0065004	protein-DNA complex assembly	20	20	19.84	0.0402	24
GO:0044271	cellular nitrogen compound biosynthetic ...	339	338	336.21	0.04169	24
GO:0055012	ventricular cardiac muscle cell differen...	6	6	5.95	0.04172	24
GO:0055015	ventricular cardiac muscle cell developm...	6	6	5.95	0.04172	24
GO:0009636	response to toxic substance	41	41	40.66	0.04173	24
GO:0014013	regulation of gliogenesis	15	15	14.88	0.0419	24
GO:0032504	multicellular organism reproduction	92	92	91.24	0.04311	24
GO:0048609	multicellular organismal reproductive pr...	92	92	91.24	0.04311	24
GO:0009416	response to light stimulus	23	23	22.81	0.04319	24
GO:2000736	regulation of stem cell differentiation	22	21	21.82	0.04489	24
GO:0007076	mitotic chromosome condensation	8	8	7.93	0.045	24
GO:0001783	B cell apoptotic process	6	6	5.95	0.04538	24
GO:0014855	striated muscle cell proliferation	14	14	13.88	0.04573	24
GO:0006266	DNA ligation	5	5	4.96	0.04592	24
GO:0032446	protein modification by small protein co...	65	64	64.47	0.04663	24
GO:0014075	response to amine stimulus	8	8	7.93	0.04814	24
GO:0016567	protein ubiquitination	63	62	62.48	0.04902	24
GO:0060317	cardiac epithelial to mesenchymal transi...	9	9	8.93	0.0495	24
GO:0033158	regulation of protein import into nucleu...	8	8	7.93	0.04953	24
GO:0042384	cilium assembly	5	5	4.96	0.0499	24
